# Supplementary material for: Identification of key immune-related genes in dilated cardiomyopathy using bioinformatics analysis
Source: Sci Rep. 2023 Feb 1;13:1820. doi: 10.1038/s41598-022-26277-w (PMC9892583; doi:10.1038/s41598-022-26277-w)
Supplement: Supplementary file 3 — Supplementary Information 3. [file 41598_2022_26277_MOESM3_ESM.xlsx]

## Sheet: 218GSM
	disease status: non-failing	disease status: non-failing	disease status: non-failing	disease status: non-failing	disease status: non-failing	disease status: non-failing	disease status: non-failing	disease status: non-failing	disease status: non-failing	disease status: non-failing	disease status: non-failing	disease status: non-failing	disease status: non-failing	disease status: non-failing	disease status: non-failing	disease status: non-failing	disease status: non-failing	disease status: non-failing	disease status: non-failing	disease status: non-failing	disease status: non-failing	disease status: non-failing	disease status: non-failing	disease status: non-failing	disease status: non-failing	disease status: non-failing	disease status: non-failing	disease status: non-failing	disease status: non-failing	disease status: non-failing	disease status: non-failing	disease status: non-failing	disease status: non-failing	disease status: non-failing	disease status: non-failing	disease status: non-failing	disease status: non-failing	disease status: non-failing	disease status: non-failing	disease status: non-failing	disease status: non-failing	disease status: non-failing	disease status: non-failing	disease status: non-failing	disease status: non-failing	disease status: non-failing	disease status: non-failing	disease status: non-failing	disease status: non-failing
	GSM1380021	GSM1379965	GSM1380008	GSM1380010	GSM1380011	GSM1380012	GSM1380013	GSM1380014	GSM1380015	GSM1379966	GSM1379967	GSM1379968	GSM1379969	GSM1379970	GSM1379971	GSM1379972	GSM1379973	GSM1379974	GSM1379975	GSM1379976	GSM1379977	GSM1379978	GSM1379979	GSM1379980	GSM1379981	GSM1379982	GSM1379983	GSM1379984	GSM1379985	GSM1379986	GSM1379987	GSM1379988	GSM1379989	GSM1379990	GSM1379991	GSM1380122	GSM1380123	GSM1380124	GSM1379830	GSM1379831	GSM1379832	GSM1379833	GSM1379834	GSM1379835	GSM1380027	GSM1379836	GSM1379837	GSM1379838	GSM1379839
7892501	3.24297	2.71249	2.66269	3.71567	3.70721	3.44921	5.04163	2.56007	3.40809	4.73742	2.54909	4.3641	3.07618	2.81257	2.7593	3.55661	3.46619	3.85003	3.26193	3.51211	3.03611	3.08781	3.0294	4.87533	3.20796	2.50221	3.33781	3.07766	4.25993	2.26053	2.98668	3.21821	3.22171	4.27043	3.17415	2.45324	4.71448	3.20543	2.38969	3.46491	3.93584	2.99856	2.08965	2.38383	2.27957	3.89924	3.45778	2.24847	2.15418
7892502	3.54915	3.67598	3.19849	3.72143	3.72942	3.61922	3.67703	3.64623	4.09383	3.58027	4.46776	3.57039	3.84917	3.72873	3.85721	4.07503	3.96454	4.02937	3.2475	4.02317	4.10936	3.71915	3.74222	3.53721	3.57386	3.818	3.83133	3.55392	3.92615	3.82212	4.07264	3.49712	3.64605	3.50418	3.66836	3.8906	4.49876	3.55614	3.95771	3.76766	3.66916	3.73432	3.67244	3.7963	3.58113	3.86296	3.79188	4.22999	3.40304
7892503	2.42652	2.77509	2.43989	2.574	2.51524	2.67323	2.87479	2.84319	3.16174	2.98854	3.19349	2.44376	2.74388	2.95921	3.01431	2.48826	2.62395	2.52011	2.62484	2.76569	2.44497	2.90017	2.75588	2.788	3.19109	2.52514	2.69145	2.21981	2.70897	4.04888	4.93247	2.7815	4.95795	4.79234	2.72371	3.34957	2.70648	3.6744	2.52237	2.22318	3.02965	2.74774	2.76247	3.04055	2.83877	2.84773	3.45592	3.04309	2.87344
7892504	7.51617	7.57652	7.41151	6.6406	7.16711	7.50684	7.50905	7.19802	7.51901	7.34419	6.95167	6.7936	6.55537	7.06104	7.27412	7.14949	7.02726	6.69938	7.22614	6.96325	7.14481	7.31672	7.43578	7.05515	7.27505	6.81972	6.70577	7.1844	7.07019	7.33468	7.49588	7.30016	7.20654	7.09385	7.36731	7.3353	7.61927	7.54519	7.60596	7.24102	7.63086	7.33259	6.75177	7.16125	7.3033	7.49448	7.43806	7.28615	7.39318
7892505	2.05905	2.64023	2.39479	1.78223	2.79493	2.20864	2.27544	1.84371	1.92865	2.31406	1.85314	2.53461	2.55	2.68973	2.3288	2.44267	2.61928	2.09127	2.39411	2.46619	2.30672	2.42549	2.50131	2.68476	2.73271	2.4331	2.3172	2.62904	2.43095	3.27381	2.42529	2.67738	3.28266	2.41371	2.33609	2.0943	2.58417	2.29384	2.3337	1.84426	3.1124	2.39364	2.28376	3.30511	2.20584	1.84691	1.99821	2.1668	2.62257
7892506	3.16559	3.62437	3.07782	3.04136	4.26195	3.2151	3.4864	3.09079	3.59017	2.77817	3.50996	2.41151	2.75209	3.48052	2.3161	2.28153	3.39715	3.15215	2.90105	3.06438	2.92161	3.31511	2.91863	2.52063	2.3175	2.5654	2.69646	3.11316	3.19364	3.93245	2.47899	2.55273	3.07356	2.60254	3.30911	3.10942	3.15182	4.02363	3.37599	3.29053	3.54775	3.2165	3.38797	4.24817	3.7691	3.70183	3.0608	2.70678	3.28823
7892507	3.85003	4.22018	4.35181	4.19405	4.09422	4.70919	3.20487	4.24268	3.29859	4.17514	4.31666	4.69011	3.65391	3.50399	3.55912	3.52249	3.28731	3.4861	4.16571	4.33471	4.91963	4.22415	3.60864	4.78389	3.60298	4.48611	3.83591	3.66121	3.94191	4.34259	4.48472	3.8655	4.01092	4.08895	3.66876	4.24107	3.67401	4.30609	4.20762	4.65577	4.48194	3.91075	4.5106	3.29232	4.06345	4.37472	3.41423	3.94971	4.97586
7892508	6.17484	4.53208	5.28618	6.16013	5.38492	5.69579	6.40087	6.24434	5.72818	6.475	5.96799	6.35921	5.91332	6.24388	5.86958	6.26741	6.04229	6.16042	5.8686	6.84165	6.00245	5.6993	6.0834	6.20708	5.16089	6.11075	5.98431	6.41441	6.43561	5.76966	6.45093	6.02095	4.71624	5.73671	6.32766	4.92052	7.19607	6.59733	6.16921	5.64527	6.25695	6.32907	6.35213	6.6006	5.62989	6.68268	5.71875	6.03335	4.96499
7892509	9.9133	9.28207	9.58576	9.70684	9.86886	10.5015	10.2412	9.72506	9.93024	10.6342	9.27162	9.82412	9.61131	10.1931	9.81236	10.1445	10.0179	10.22	10.1311	10.3715	10.1743	9.83486	9.83269	10.329	9.78482	10.3765	9.89825	9.98624	9.96481	9.79246	9.67574	9.91266	9.61666	10.3974	9.9606	10.4509	10.4954	9.58015	10.2542	9.69075	9.8363	10.0684	9.75052	9.61962	9.30531	9.43663	9.53126	9.33056	9.8066
7892510	3.18201	4.48638	3.99991	5.50861	4.13248	3.98896	4.11841	3.65614	4.24012	3.98744	4.07885	4.48595	3.74096	3.9891	4.0836	5.03109	4.62574	4.58406	4.4101	4.47381	4.40523	3.67461	3.95698	3.45233	4.42734	4.5942	4.26271	4.53762	4.2898	3.32136	3.50544	3.5951	3.96758	3.39325	3.33651	4.0047	4.6118	4.53402	4.62978	4.31498	4.14602	5.46815	4.11917	4.4443	4.04255	4.75049	4.66462	3.44381	4.72196
7892511	2.6275	4.07956	3.07357	2.62294	2.90258	2.81754	3.38119	2.90541	2.06057	3.23265	2.70312	3.21496	2.93592	3.52995	3.36168	3.71881	3.27536	3.08652	2.77894	3.32618	2.96033	3.28146	2.96268	3.31456	3.26888	2.98181	3.44047	3.12346	3.96979	3.72188	3.18577	3.31022	2.42861	3.11717	3.75927	2.70595	3.61153	3.63267	3.24968	2.56447	2.71302	2.70231	2.92454	3.83715	2.39657	2.83807	2.9061	3.31277	3.08061
7892512	4.50308	4.83346	4.10083	5.24335	4.854	4.9719	4.73201	4.74228	5.37845	5.67897	5.78759	5.16983	4.3983	4.95956	5.14604	4.76147	5.67919	4.93177	5.31406	4.79985	5.06456	5.25389	5.03535	4.80233	4.45648	5.82894	5.11117	4.86154	5.08797	5.13098	5.37297	5.29112	4.89868	4.41772	5.27296	5.12486	4.77326	5.13895	5.41378	4.74786	5.0489	4.9165	5.33423	4.87267	5.24332	5.45675	4.80979	4.86812	5.25357
7892513	3.07549	2.47664	3.30023	3.07415	2.77724	3.83218	3.56854	2.90318	2.55349	1.9742	3.42585	2.60096	2.18808	2.85434	2.64363	2.12228	3.5457	3.25684	3.52248	2.09468	2.58858	2.35845	2.8823	2.94057	3.61938	2.69272	3.13713	3.67352	2.50715	2.82777	2.86987	2.38352	3.59197	2.79735	2.59956	2.95802	2.75319	2.75687	3.62159	2.93093	3.54172	3.29233	2.29249	3.27538	2.12838	3.5815	3.16831	3.28355	3.00659
7892514	9.65213	9.75112	9.44754	9.68486	9.63521	9.95121	9.66305	9.84917	9.5804	9.51906	9.78225	9.53206	9.60645	9.23389	9.81881	9.62308	9.41886	9.14083	9.43224	10.0087	9.64266	9.36745	9.16775	9.34834	9.58757	9.38854	9.09259	9.65007	9.69522	9.0422	9.07022	9.33347	9.46473	9.34812	9.56149	9.73849	9.62437	9.8906	9.58318	9.79695	10.1076	9.8428	9.55076	9.71386	9.76847	10.0797	9.69281	9.48582	9.81032
7892515	8.11316	8.24671	8.24952	8.39724	8.29961	7.62448	7.59264	8.23909	8.10605	8.0265	7.88103	7.99318	7.81529	8.15519	7.95082	8.59898	7.98421	7.89422	7.66301	8.55282	7.93849	7.62183	8.43833	8.35354	7.63316	8.36046	7.80233	8.17462	7.79872	8.17413	8.19747	8.35587	7.98024	7.66115	8.26844	8.38515	8.48285	8.4169	8.07688	8.22897	8.22962	7.66619	7.83965	8.13994	8.36328	7.85587	8.01892	8.11446	7.7779
7892516	2.28431	2.22175	2.31779	2.20373	2.29505	2.5523	2.27798	2.05663	2.92668	3.03106	2.69715	2.63942	2.33881	2.4717	2.11657	2.41116	2.72471	2.18542	2.40077	4.2626	2.66517	3.083	2.53624	2.35162	2.73475	2.38154	2.67775	2.60879	3.42868	2.24487	2.41182	2.57698	2.44307	2.25538	2.43941	3.04371	3.27668	2.54155	2.04989	2.23283	2.79325	2.4439	2.59922	3.13816	2.64075	2.70151	2.0909	2.82433	2.00112
7892517	6.11075	6.59263	5.75038	6.93515	6.21645	5.97961	6.64448	6.02045	6.5251	5.44178	6.72423	5.70751	5.3444	5.59358	5.1873	6.59821	6.00093	5.19654	5.65827	6.13495	5.87229	6.28439	5.63389	5.18628	5.86054	6.00594	6.38667	6.51105	5.76971	5.66318	5.85533	5.21352	4.96353	5.54993	5.72714	6.19261	6.88264	6.64805	6.44526	6.0929	6.35964	6.6076	6.29906	7.17926	5.89235	6.53784	6.38107	6.58996	5.90396
7892518	3.14563	3.05669	3.15689	2.63869	2.58143	2.86729	2.77062	3.55969	3.29567	3.36601	2.56721	3.32428	2.51303	2.80161	3.1016	3.4841	3.55607	2.92073	3.45291	2.76245	2.79425	3.0893	3.57645	3.57585	3.39109	2.75332	3.06005	3.18534	3.45461	3.07755	2.97971	3.25316	4.18038	3.2775	3.63472	2.89392	3.54768	2.8745	2.4448	3.30225	3.37727	3.22474	2.50229	2.52745	2.95114	3.50713	2.75022	3.81374	2.85275
7892519	4.31007	4.50477	3.41813	4.09403	4.44464	3.17496	3.47121	3.84239	3.52516	4.38148	3.55142	3.60397	3.49834	3.39379	3.83082	3.93563	3.68696	4.82693	3.58419	4.36799	3.92493	4.1498	3.4978	3.69743	3.84086	3.89029	3.17538	3.48637	3.75649	4.17695	4.04329	3.37655	3.6465	2.96351	2.6883	3.58422	3.87913	3.00077	3.81148	4.03046	3.04969	3.71629	3.87007	3.6503	3.28355	3.51295	3.91589	4.36541	3.12325
7892520	7.97945	8.06273	7.82997	7.87536	7.91487	7.94427	8.17789	8.18399	7.85392	7.7045	7.967	7.96098	7.63432	7.85729	7.89867	8.51411	8.15036	7.74068	7.60092	8.18558	8.22233	7.90836	8.15873	8.08346	7.92136	8.27604	8.03842	8.2132	7.68846	7.75843	8.09276	8.20002	7.88083	7.65935	8.23942	8.2172	8.24825	8.06732	8.07321	7.86416	7.5536	8.17065	8.15482	8.14083	7.91827	7.93164	7.88749	8.38946	8.06
7892521	6.98491	7.16135	7.07589	7.31396	6.80133	7.1614	7.28501	7.13318	6.77198	7.25463	6.96596	7.22797	6.95766	7.033	7.09562	7.03892	7.56812	7.51015	7.0838	7.50357	7.05621	7.31569	6.98274	7.18344	7.53291	7.73785	7.32092	7.54442	7.34939	7.18155	7.14868	6.3875	7.02091	6.85505	6.97503	6.46322	6.97924	6.77784	7.20123	6.76386	6.86937	7.52979	7.39395	7.13346	6.2945	7.41089	6.52155	7.28908	6.74396
7892522	6.06685	5.45322	5.26093	5.58593	5.94759	5.34002	5.60882	5.43914	5.28145	6.02851	5.50826	5.92745	5.49471	5.67408	5.45898	5.75186	6.03683	5.7404	5.75533	5.82877	6.37377	5.18539	5.74105	5.23098	5.45218	4.86544	5.87197	5.85189	5.81896	6.36042	5.78261	6.12512	6.36758	5.34937	5.61596	5.85218	5.10439	5.18533	5.50523	5.49335	5.519	5.49744	5.93709	5.11988	5.59025	5.2752	5.97966	5.51521	5.5649
7892524	5.09083	3.86339	4.13376	4.86351	4.81447	4.77654	4.63012	3.76149	4.31805	4.26786	5.56846	4.43036	3.25934	4.38384	4.63044	5.33088	4.879	4.01689	3.05917	4.97718	4.38205	4.93973	4.21272	4.85179	4.69478	4.89606	4.72497	5.27048	4.18178	3.8292	4.77085	4.13456	3.58453	4.29486	4.17106	4.98886	4.73344	5.06532	5.31345	4.73217	4.80759	4.01727	4.33422	5.38385	4.21262	5.3939	5.91435	4.40513	4.40457
7892525	5.8538	6.30254	5.50282	6.00883	5.99594	6.08708	6.32181	5.53782	5.76307	5.68719	5.96184	6.42319	6.17135	5.48182	6.08526	5.37369	6.0112	6.42911	5.6779	6.02079	5.97234	5.64634	5.82127	5.48237	5.27479	5.97714	5.80408	5.76106	5.70514	6.37585	6.38101	5.74868	5.94415	5.74615	5.80275	5.1557	6.39403	5.62743	6.27397	6.21064	5.60193	6.13761	5.68386	6.42141	5.58264	6.21456	5.85758	5.86745	6.56916
7892526	5.31916	5.3661	4.25319	4.54995	5.07895	4.50185	4.93393	4.27998	4.07716	5.58336	5.22021	4.69925	4.5041	4.89823	4.0191	3.92421	5.52161	3.81917	4.5628	5.46059	5.06565	5.17311	3.98885	5.17957	3.81277	4.23403	5.28614	5.2963	5.18429	5.01571	5.56236	4.00697	4.76522	4.53283	4.63806	4.42512	5.69819	5.00474	5.73624	5.59188	6.03741	5.29697	4.38116	4.40346	4.32557	5.72051	5.47231	5.27357	4.60017
7892527	7.57183	8.28076	7.30663	7.61835	7.24667	7.40002	7.73755	7.36333	7.84675	8.19485	7.73716	7.78963	8.24945	7.35604	7.12232	7.10379	7.83127	7.51451	6.95384	8.29215	7.88092	8.01777	7.26788	7.51084	7.27521	7.45238	7.46983	7.87247	7.78161	7.39961	7.27983	7.0074	7.03449	7.25341	7.43498	7.55302	8.47118	7.4074	8.01313	8.19205	7.69983	7.89703	7.51831	7.8455	7.77104	7.78088	7.95576	7.59356	7.71944
7892528	2.18446	2.92864	1.89052	1.97098	1.85262	2.15823	1.78225	1.97046	1.96997	2.34775	1.86619	2.77817	2.05687	2.19043	2.28542	2.30215	2.10582	2.28073	2.24667	2.67562	2.25244	2.1681	2.00177	2.34039	2.06268	2.06045	2.3591	1.85954	2.60266	2.44706	2.26111	2.40804	2.33477	2.08843	2.08442	1.95932	2.30384	2.09724	1.86539	1.84172	1.93153	2.4068	2.16499	2.52185	2.08419	2.00213	2.07781	1.93113	2.4744
7892529	4.24637	3.85719	4.81651	4.85512	4.87386	4.42082	4.21184	4.4008	3.75959	5.02887	4.20189	4.19041	3.58324	4.95973	4.58959	4.77802	4.45425	3.84435	4.65256	4.22377	4.65844	4.31066	4.5617	4.43456	4.35597	3.8827	4.05976	3.34918	4.67669	4.74443	4.69749	4.32214	4.54262	4.18309	4.94235	3.86006	4.1218	4.55926	3.47053	3.8593	5.07806	3.59366	4.01607	4.76965	4.61581	4.35617	4.31985	5.10231	4.6576
7892530	6.97018	6.37582	5.85615	6.22516	6.47695	6.70861	6.86237	6.99604	6.79685	6.82643	6.74824	6.61349	7.04093	5.80507	6.78477	5.72954	6.93951	6.59547	6.39242	6.71252	6.33116	6.7919	6.26436	6.48247	6.69763	6.45522	6.60773	6.8578	6.45941	6.62671	6.68627	5.71499	6.2657	6.7696	6.35087	6.84086	7.39633	6.76415	6.19323	6.85683	6.94014	6.63332	6.72941	6.68441	6.35469	6.50499	7.06923	6.64015	6.26866
7892531	6.20109	5.72452	5.91799	5.79133	5.52803	5.64073	6.63474	6.18061	6.85659	6.14139	6.18429	5.62445	6.23553	5.54867	5.96853	5.9173	6.6501	6.71115	6.33716	6.08072	6.44787	6.45246	5.91327	5.8992	6.57787	5.87703	6.31647	6.424	5.97931	5.78775	6.49703	5.94327	5.51744	5.46261	5.82479	7.15553	6.86314	5.26088	5.45788	6.62558	6.44727	6.42634	6.10303	6.38855	5.35509	6.75741	6.22162	6.1504	6.13525
7892532	2.90869	3.03949	2.34836	2.7108	3.22574	2.96409	2.86221	3.04727	3.00214	2.44446	3.25918	2.61911	1.71762	2.07644	2.39434	2.59162	3.0272	2.71447	3.11656	2.89891	3.15071	3.11203	2.7328	2.6487	1.93422	3.22094	2.20767	2.99207	3.53359	2.97736	2.78163	2.33733	3.04101	2.41616	2.66428	2.90427	2.9888	3.57045	4.04766	2.63004	3.44863	4.40955	2.5057	3.47491	2.77888	3.56397	4.03326	3.79333	3.11356
7892533	6.02265	6.34679	6.45939	5.61881	5.79741	6.20804	5.61584	5.41158	5.74982	4.89235	5.91981	5.05798	5.28983	6.11247	5.85033	6.10789	5.48455	5.73686	5.86875	5.66223	5.80257	5.81765	6.10081	5.34276	6.26347	6.0306	5.93815	6.1134	5.12979	5.00986	5.85441	5.34227	4.79914	5.74755	6.18991	5.37845	6.19855	6.28587	6.50323	5.99018	5.89349	6.35064	5.86498	6.73138	5.5046	5.54016	6.02431	6.37853	6.30255
7892534	4.07158	4.84782	5.24304	4.78926	4.78147	5.23139	4.42813	5.57518	3.20186	4.8389	4.28392	4.42443	4.43443	5.30046	4.7553	4.44162	5.08597	5.51578	4.92111	5.28509	4.16326	4.30359	4.81349	4.92295	3.97689	5.1227	5.80909	4.61509	4.99563	4.92549	4.53924	4.79348	3.81131	3.63137	4.90106	4.93808	5.28724	5.04501	5.16346	5.07233	6.08139	5.92993	5.17818	5.29349	5.05132	5.26325	4.07998	5.4657	4.77632
7892535	4.72231	3.93871	6.32996	4.29988	4.53938	5.15223	6.06119	6.30299	4.708	5.06519	5.72744	5.38755	5.89165	5.2134	5.18476	5.39088	3.79184	5.47971	4.54573	5.01879	3.5973	5.00674	5.35034	3.18133	4.54489	3.64144	5.24628	6.20884	5.79149	5.87519	5.78678	5.67672	4.7992	5.03296	4.51313	5.27789	5.68638	3.85354	6.45835	5.26826	3.38488	5.50037	6.88707	6.57222	6.0617	5.35443	5.72095	5.84156	4.86537
7892536	10.1555	10.09	10.0193	10.0061	9.92115	9.93889	9.72841	10.2472	10.2632	10.6921	10.1559	10.1356	10.5393	10.27	10.2669	10.1889	10.0578	10.636	10.371	10.4335	10.1066	10.2831	10.0497	10.1175	10.5421	10.1549	10.0024	10.2899	10.4116	9.97086	10.4728	10.2695	10.4826	10.4733	10.2881	9.67075	10.3641	10.0869	10.2914	10.5102	10.0827	10.7594	9.94388	9.98952	10.2258	10.4244	10.5977	10.1738	10.0233
7892537	2.59712	2.71888	2.88114	2.79947	3.75871	3.36216	3.25232	2.68836	2.78306	2.36982	2.88629	3.06843	2.89644	3.28045	2.32735	3.19751	3.16231	3.19225	3.38576	2.53341	2.2703	3.28275	3.10162	2.95403	2.98752	3.81682	3.48255	3.54971	3.08976	2.89619	2.823	2.42168	2.89847	3.04267	3.20016	2.68489	2.41146	2.57451	3.99589	2.60475	2.65453	3.53052	3.15849	3.18087	2.81866	3.00488	3.2548	3.2752	2.90878
7892538	4.09234	4.17164	4.42611	3.94505	3.88478	4.03865	5.13396	4.25335	3.72069	4.79658	3.71713	4.69484	4.54743	4.71656	4.69965	5.36378	3.9887	4.17755	3.95739	4.80112	3.91264	4.59996	4.41087	4.4618	3.99579	4.12519	3.72234	4.82819	4.03278	4.01589	4.9167	4.85782	3.97668	4.27571	4.83154	4.444	4.93636	4.26349	4.24822	3.90349	5.1492	4.13926	3.76086	4.42777	4.30515	4.78831	4.62013	4.83813	3.99511
7892539	4.28007	5.22417	2.48244	3.98034	4.88766	5.49714	4.95602	4.33899	3.50352	4.29257	4.53533	4.51252	2.70075	5.17766	4.51501	4.38051	4.64114	3.85899	4.72428	4.60044	4.58139	4.73674	3.63078	4.1646	4.09025	4.3305	4.31605	4.34913	4.83968	4.61561	4.62713	4.06515	3.36417	3.21506	4.74617	3.99608	4.49979	4.51038	4.28475	4.16257	4.18159	4.15551	4.56794	4.48502	2.99803	4.83979	3.82855	3.69552	3.23739
7892540	3.99484	4.44821	3.7414	3.29222	4.08663	4.83008	5.07844	4.04726	4.67898	4.65486	5.42403	4.61917	4.08565	4.0717	3.86559	2.68857	5.59824	4.07708	3.85383	4.62178	3.94354	4.75094	4.23317	4.23616	3.34071	4.39095	5.08515	4.08477	4.12074	5.24537	4.89214	4.38681	4.10272	3.96373	4.27397	5.09944	5.2228	4.15624	3.75359	3.63433	5.00451	5.48808	5.20389	4.02689	4.68965	5.26923	3.95106	3.97874	4.29035
7892541	9.52392	9.76823	9.58181	9.60417	9.25901	9.60531	9.65425	10.1815	9.87832	10.311	10.1629	9.84826	9.66225	9.75224	10.1779	10.3686	9.3301	9.68212	9.88477	10.0387	9.82376	9.87629	9.71616	9.87552	9.81385	9.71641	9.08863	9.89925	9.84388	9.2898	9.54596	9.48049	10.2725	9.72472	9.77029	9.49981	9.91983	10.2134	9.11455	9.32597	10.1488	9.4889	9.11894	9.27039	9.48624	10.0109	9.3034	9.01569	9.85242
7892542	8.48737	7.71526	8.43649	8.65968	8.50987	8.53648	8.76552	8.8427	8.39479	8.20674	8.05153	8.13645	8.32966	8.44989	7.89363	7.99419	7.98263	8.33383	7.71301	8.80124	8.10107	8.15489	7.92493	8.02045	7.60676	8.39313	8.50224	8.39274	8.54829	8.09359	8.10512	7.92265	7.59956	8.0444	8.10059	8.21535	8.16873	8.51574	8.46399	8.31937	8.25557	8.30299	8.58782	8.61106	8.28556	8.3903	8.43166	8.32784	8.26276
7892543	4.67392	4.60321	5.06593	4.60863	4.62579	4.40881	4.73893	4.06351	4.72422	4.40493	5.11601	4.85337	5.27107	5.15862	4.55393	4.65326	4.82624	4.91473	5.351	5.58377	5.2974	4.11504	4.41894	4.481	4.51011	4.63934	5.20968	4.73387	4.56248	5.19788	4.7781	5.07775	5.13868	4.94126	4.91755	4.33791	4.39722	4.74604	4.50633	5.17777	4.41033	4.96878	4.4579	4.51797	4.45804	4.62109	4.24629	4.48954	3.8506
7892544	3.94169	3.83729	3.64953	3.8992	3.06925	2.85394	3.12903	3.36951	3.56515	3.1712	3.41788	3.5798	3.27961	3.55189	4.14674	3.35518	3.79634	3.27348	3.84274	4.13649	3.70823	3.60781	4.06891	4.04676	3.81198	3.74785	3.39724	3.73161	3.78171	4.08896	3.48919	3.40068	3.32011	3.88637	4.24408	4.48876	3.17282	2.48726	3.25114	3.92939	3.59617	3.10645	3.97461	2.99639	3.89549	3.46554	3.40391	3.04086	3.27397
7892545	4.7353	4.81929	4.9192	4.29692	3.58556	3.32073	3.88573	4.48823	3.51609	3.93321	3.33613	3.64146	3.44657	4.09633	3.58273	4.37804	4.4642	4.69914	3.76812	4.34806	3.49951	3.44063	4.11289	3.83987	4.16138	4.05668	3.53919	3.6009	3.53926	4.37076	3.38239	3.05528	4.04295	4.20077	4.51511	3.69675	3.60339	4.10942	4.24398	3.11742	4.73232	5.16257	3.73619	3.99181	3.71992	3.02514	3.47998	4.93662	3.10722
7892547	4.04401	3.84653	4.13937	3.49657	4.14575	3.62867	4.22119	3.81237	2.86005	4.45026	3.69586	4.40131	3.72872	3.9845	3.62107	3.31212	3.58904	4.31442	4.08799	3.75162	4.25829	4.53011	4.08167	3.53232	3.31298	3.78588	3.58294	4.09571	3.78662	4.24392	3.54049	3.78693	3.58124	3.43501	3.00474	3.38535	3.65762	3.89607	4.16201	4.87451	5.25089	3.6354	3.46962	4.18817	3.98607	4.15801	4.01223	4.47666	4.12248
7892548	6.38483	6.70366	6.69867	7.30986	6.44647	6.22569	6.56634	5.85506	6.36129	6.26553	6.46098	6.44113	6.3046	6.34922	6.38808	6.40088	6.82896	7.03275	6.08546	7.05213	6.38296	6.82873	6.4674	6.63786	6.83713	6.68299	6.88116	6.55328	6.70474	6.63226	5.99135	6.2813	6.14535	6.18781	5.73015	6.16235	6.75091	6.17944	7.31063	6.07859	5.81209	6.9316	6.18945	7.16428	6.17567	6.59155	6.57638	6.41713	6.06342
7892549	5.14541	4.97734	6.01891	5.86624	4.80698	5.49811	5.68595	5.37111	5.64725	5.52715	5.59571	5.12839	4.80206	4.60262	4.54046	4.46052	4.40392	4.94356	5.68156	5.15602	4.57445	5.08886	4.72171	4.78542	5.46171	4.39851	4.71505	5.04582	5.23752	4.64377	4.717	4.72555	4.95389	5.13643	4.96655	5.61636	5.92768	5.35882	5.82999	5.66395	5.75834	5.57033	4.71331	6.09601	5.26703	5.66931	5.12599	5.30857	5.74557
7892550	5.04886	4.48467	5.37236	5.2286	4.82579	5.16763	5.24907	5.50854	4.91458	4.73915	5.20863	4.78929	4.85133	4.69455	4.619	4.70362	4.80328	5.16175	4.99813	5.19333	4.27706	5.37573	4.41684	5.4441	5.2577	4.10658	4.7816	4.88939	4.88821	4.1047	5.0302	5.24788	5.24485	5.0977	5.47454	3.68208	5.67367	5.10196	5.2289	4.57363	5.63865	4.45757	4.40722	6.0621	5.41715	4.63447	5.61951	5.15113	5.1798
7892551	9.44654	9.29383	9.33703	9.48312	9.71987	9.917	10.0148	9.54481	9.72613	9.35766	9.27126	9.72217	9.80383	9.68	9.49392	9.88805	9.58764	9.48977	9.42154	10.092	9.75147	9.42362	9.88362	9.65538	9.56483	9.74379	9.59259	9.9694	9.92316	9.64936	9.90013	9.63835	9.67818	9.34986	9.74955	9.76085	9.77985	9.74531	9.69836	8.95372	9.82564	9.86584	9.87356	9.56977	9.70326	9.32857	9.69828	9.64456	9.72413
7892552	3.42815	2.22153	3.18887	4.03619	3.37772	4.48573	3.22865	3.64498	4.0993	2.9142	3.64499	3.44999	2.99867	2.57469	3.02113	2.55928	4.13283	3.02403	2.87741	3.54487	3.51444	3.26974	3.42635	3.08139	3.98782	3.7123	3.29609	4.05035	2.69741	2.96687	2.41534	2.86441	2.62949	2.73556	2.85779	2.83831	3.4706	3.98496	3.48374	3.88591	3.50868	2.44274	3.93164	4.061	3.62946	4.24208	2.66869	2.52111	2.66854
7892553	4.10323	4.12384	3.91995	3.59044	3.08645	4.04349	3.82815	3.10018	3.42749	3.23443	3.36399	3.9066	3.48707	3.5963	3.46352	3.52817	3.83741	3.40696	3.53825	3.918	3.50403	4.11508	3.85129	3.45655	3.53131	3.74064	3.75961	4.18849	3.6356	3.81412	3.77519	2.92986	3.20549	3.57725	3.61431	3.57313	3.98575	3.80109	3.71471	3.77855	2.83511	3.48418	4.41117	3.30937	3.03354	3.781	3.15372	3.6586	3.47765
7892554	3.21821	2.52219	2.4958	3.80111	3.16387	2.70052	2.18565	2.24581	3.41587	2.57284	2.88168	2.92716	2.66744	3.28453	3.7758	2.62321	3.3641	3.54781	2.77488	2.68496	3.69426	2.97581	2.84017	3.0617	3.74079	2.96041	3.59508	2.70569	2.91867	2.98363	3.50942	2.59885	3.11802	2.88658	2.93462	2.81904	3.14137	3.33608	3.38332	2.33219	4.00376	3.36521	2.75798	3.30841	2.51697	3.20669	3.24667	3.46861	2.72759
7892555	6.23351	6.66933	6.05222	6.72803	6.5408	6.8908	6.75837	6.22341	5.89247	5.58176	6.6546	6.26192	5.59021	6.41564	6.25876	5.76515	6.40473	5.89334	5.31205	6.29595	5.95861	5.54974	5.8196	5.92253	6.26812	6.25008	6.20771	6.63071	6.26407	6.29791	5.88721	5.24527	5.47537	6.22775	6.5477	5.65369	6.37934	6.56824	6.08884	6.36638	6.75901	6.98255	5.43444	6.94112	6.01965	6.32208	6.36831	6.24095	6.44704
7892556	11.5515	11.799	11.6769	11.8211	11.7416	11.7061	11.6272	11.6997	11.5485	11.374	11.3934	11.2588	11.5415	11.4168	11.2166	11.4619	11.6188	11.7629	11.3435	11.5534	11.7327	11.5972	11.5637	11.5111	11.568	11.6247	11.6398	11.4712	11.4148	11.4318	11.357	11.3826	11.3817	11.1488	11.2434	11.5153	11.5582	11.4105	11.6786	11.729	11.3487	11.78	11.6175	11.6663	11.5637	11.4401	11.7015	11.5983	11.6937
7892557	3.06133	4.19394	2.76182	2.67905	4.19089	3.80289	4.41533	3.79559	3.30462	3.24129	3.43949	4.77459	2.81361	2.93122	3.6311	3.62542	3.51618	3.6961	2.99364	4.66487	3.19312	3.61909	2.90218	3.52214	2.86545	3.29159	3.44917	4.21763	3.96498	3.17435	3.44025	3.42081	3.94535	3.65204	3.48353	3.52794	2.86541	3.60034	3.95159	3.30378	3.87063	2.79385	1.94988	3.65625	2.61644	3.70775	3.14143	3.36653	3.74808
7892558	3.66361	3.03546	2.94442	3.15019	3.34538	3.18031	3.99443	3.63485	2.86814	3.78203	3.49334	3.62215	2.56907	3.46977	3.85439	3.48303	3.58429	3.22561	3.40162	3.878	3.55814	3.74963	4.24997	3.63721	3.48593	3.1875	3.84123	2.99322	3.06895	5.05436	3.95982	3.84837	3.45232	3.80117	3.77996	3.43765	3.24958	3.22378	3.595	3.25749	3.39882	3.31885	4.43614	2.4236	3.02116	3.08411	2.59733	3.29257	3.74742
7892559	4.65548	5.57143	5.14956	6.02893	6.11033	5.65733	6.27517	4.90228	5.62727	6.24963	5.65379	5.40711	5.69377	6.00749	5.67727	6.34203	5.22908	6.81493	4.63981	5.25944	5.91694	6.00459	5.5541	5.36426	5.19372	5.45501	5.08211	5.0504	5.79846	6.09717	5.73064	5.51821	5.22034	5.60916	5.21203	5.25213	5.94542	5.82851	5.91883	5.51703	5.50926	6.23666	6.08859	5.52565	5.30062	4.39868	5.34397	5.5301	6.59131
7892560	3.53662	3.52136	3.07397	3.10411	3.7474	3.26033	3.07479	3.51489	3.89925	3.0125	3.90067	3.05379	3.42509	3.61327	3.13585	2.85169	3.12162	3.56055	2.97417	3.91084	2.83173	3.46595	3.36908	3.20941	2.50431	2.96391	3.29339	3.05856	3.21063	3.94765	2.3187	3.37965	3.07078	2.56804	3.26574	2.40613	3.43534	2.86737	4.18488	3.33866	3.49685	3.68447	3.24146	4.00594	3.98959	2.99842	3.32001	3.60848	4.00526
7892561	10.7554	10.2612	10.5648	10.4824	10.9262	10.8386	10.5443	10.5512	10.6854	10.092	10.401	10.5369	10.7907	10.204	10.1532	10.08	10.1872	10.6112	10.6332	10.2103	10.1446	10.4928	10.3334	10.3679	10.5815	10.5461	10.2768	10.3697	10.7831	10.2113	10.2357	10.4911	10.441	10.7007	10.4859	10.4524	10.4541	10.563	10.5071	10.2383	10.4049	10.4762	10.0208	10.2295	10.5028	10.5312	10.2998	10.1448	10.2197
7892562	6.426	6.44519	5.82308	6.40541	5.93443	6.34428	6.06863	6.04206	6.38805	6.15903	6.57667	5.67709	5.89625	6.21178	5.69389	5.95226	6.16867	6.28959	6.37765	6.59006	6.59786	6.16237	5.86122	5.94691	6.90426	6.3946	5.91843	6.35414	6.29197	5.97421	5.98123	4.59396	5.95834	5.79275	5.81839	6.41925	6.55677	6.27733	6.6487	6.07153	5.48337	6.0527	6.81349	6.60446	6.26524	5.92501	6.39553	6.12632	6.55017
7892563	5.23804	5.99982	5.88859	5.99216	5.64481	5.38383	6.32575	5.71245	6.04315	6.56699	6.13762	5.61158	5.6875	6.15311	6.35467	6.42919	6.06432	6.00945	5.58671	6.24454	5.63749	5.83742	6.46038	6.66421	5.882	5.68105	5.82206	6.12922	6.14202	6.42423	5.3411	6.20901	6.23291	5.64765	6.27709	6.06062	6.20129	5.62729	6.19775	5.67456	6.20538	6.25445	6.02783	5.72792	5.8619	6.15066	5.84513	5.98324	6.18857
7892564	10.8975	10.3146	10.5184	10.7739	10.6883	10.7709	10.8337	10.8512	10.5973	10.1543	10.6663	10.2315	10.583	10.4449	10.2269	10.8481	10.7356	10.3378	10.6822	10.6679	10.4814	10.7459	10.5168	10.5294	10.4781	10.9558	10.2973	10.5891	10.7643	10.3587	10.3879	10.3865	10.5946	10.4295	10.5931	10.6954	10.8247	10.8028	10.1729	10.3452	10.6399	10.6216	10.2164	10.7174	10.7164	10.6541	10.5075	10.4412	10.8188
7892565	4.72132	5.34693	5.33474	5.31634	5.44348	5.52775	4.84258	4.75233	5.06922	4.27347	5.57824	5.12407	4.38445	4.67261	5.02832	4.61003	5.37061	4.5402	4.45375	4.62332	5.01489	4.12513	5.22161	4.87732	5.28749	5.54864	5.15217	5.45229	4.0166	4.20686	4.93274	4.51888	5.44347	5.46502	5.2813	5.0447	5.13	4.78712	5.8914	5.42851	5.22245	5.29635	5.21994	5.81519	5.5369	5.63256	6.13431	6.14456	5.91812
7892566	3.37341	2.92231	3.11626	2.84987	2.9052	3.24246	3.19377	3.72505	3.0603	3.30972	3.77938	4.09619	4.20346	3.90885	3.02045	2.71184	3.23115	3.48849	3.42639	3.69395	2.9501	3.72476	3.18535	3.95959	3.79452	3.51819	3.6687	3.7454	3.41314	3.66995	4.36485	3.43004	3.13822	3.12948	4.38706	2.39218	2.8869	3.5448	2.7336	2.74499	3.02946	3.14235	2.85032	3.85452	2.96317	2.79798	3.48529	2.86989	2.78262
7892567	4.46337	5.01109	4.42441	4.80831	4.98697	5.14567	4.95168	4.32059	3.34896	3.93515	5.55868	4.56357	4.50035	4.41216	4.70525	4.48311	4.64449	5.49568	3.96651	5.37697	5.24795	5.09539	3.87698	4.05858	4.22212	4.22244	4.75878	4.15434	5.11733	4.12401	4.33635	4.27754	4.29193	4.51751	4.42543	5.09857	5.25187	5.19605	5.07882	4.11786	4.93011	5.38319	4.73499	4.99237	4.04091	4.76436	5.05962	4.50612	4.54137
7892568	10.1146	9.72098	10.2374	10.3434	10.5096	10.3492	10.5984	10.4292	10.1272	9.8037	9.73367	9.98248	10.2431	10.0263	10.27	9.86958	10.2397	10.0214	10.2823	10.2197	10.4789	10.4984	10.1457	10.3431	9.96691	9.94387	10.5551	9.91317	10.2926	10.0233	10.2517	9.88305	9.95964	10.1137	10.009	10.0201	10.431	9.97652	10.0662	10.352	10.3246	10.3232	10.3938	10.3211	9.57549	10.2885	10.0958	9.87316	10.301
7892569	8.58139	8.37714	8.41059	8.23866	8.598	8.54683	8.13951	8.34038	8.50805	8.28738	8.15063	8.21577	8.35025	8.11847	8.39279	8.119	8.59135	8.58303	8.564	8.59425	8.38045	8.39363	8.52184	8.16122	8.33222	8.59026	9.0309	8.54122	8.2864	8.62616	8.4167	8.70734	8.33046	8.22706	8.20524	8.61567	8.12217	8.75218	8.55133	8.17733	8.36688	8.30516	8.15627	7.95176	8.45299	8.12127	8.27809	8.1416	8.54628
7892570	5.47712	4.77692	4.43282	4.44214	5.32005	5.42455	5.76826	5.99277	4.69738	6.20928	5.28747	4.76273	4.23559	4.85733	4.72856	4.33055	5.17585	4.75246	4.12309	5.62582	4.43416	5.24393	5.11388	5.10636	4.60852	4.60972	5.39265	5.41682	5.50794	4.76191	5.41051	4.8921	4.57745	4.14214	4.96351	4.54377	6.25471	5.23567	5.3038	5.65986	5.529	5.36277	4.9839	5.32405	4.07908	5.44219	4.59667	5.32128	4.90547
7892571	2.98816	3.66018	2.67703	2.70662	2.76042	2.92926	2.69484	2.76318	2.50239	3.20327	2.66817	4.09648	3.90722	2.98587	3.39988	3.30224	3.07516	2.63489	2.40991	3.69712	3.11325	3.3952	2.34152	2.43746	2.36753	2.79655	2.75985	2.72161	2.90731	2.87188	3.1573	2.63267	2.53378	2.2631	3.50002	2.83356	2.70838	2.08966	2.5582	2.4031	3.83759	4.63172	2.76612	2.65648	2.40905	3.77879	1.98828	2.53572	2.17013
7892572	6.9246	7.35466	7.62307	6.52666	6.04118	7.39737	6.56201	6.99605	6.50945	5.92668	6.61977	6.93427	6.73688	7.6783	7.83117	6.48358	6.92686	6.90158	7.75601	7.48751	6.95592	6.43985	7.21547	6.34604	6.82871	7.02515	6.76811	7.41911	6.95779	7.07694	6.40905	7.12174	6.66157	7.53012	7.34621	6.79747	6.70715	6.85063	6.80777	7.1201	6.98512	6.2695	7.83691	6.59912	6.57965	6.48389	6.97487	7.46098	6.92376
7892573	4.06441	4.06083	5.52156	4.53584	4.20471	3.89376	4.94723	4.94561	3.46818	3.8655	4.56691	4.69191	4.15978	3.11716	3.00762	3.58183	4.52866	4.74221	4.56615	4.05343	3.98478	4.83171	4.16666	4.85004	4.06011	4.04833	4.12874	4.53338	5.30294	5.07759	3.81787	4.33393	4.00118	4.34976	4.66345	4.31487	4.87599	4.9583	4.85967	4.37497	3.66433	5.59841	3.42322	5.14361	4.23815	4.91176	3.67634	5.12185	4.26661
7892574	8.83327	8.69764	8.44417	8.92483	9.08707	9.12338	8.83471	8.71017	8.46822	9.25312	8.06129	8.67763	9.37041	8.66803	8.831	8.62444	8.57522	9.2885	8.65219	8.86149	9.15555	8.95935	8.61099	8.62181	8.62684	8.57536	8.7252	8.62128	9.32557	8.398	8.61152	8.36219	8.98257	8.58393	8.48046	9.00487	8.74904	8.31323	8.83491	8.81373	8.67894	8.86637	8.76448	8.40785	8.75189	8.78497	8.90401	8.28169	9.12386
7892575	6.71251	6.22087	6.43728	6.52122	6.87409	7.0977	7.00945	6.35499	5.57727	5.19483	6.67761	5.32214	5.63816	6.35378	5.49553	5.4679	5.93187	6.08167	5.43976	6.44531	6.35319	5.95768	5.89768	5.52476	5.6588	6.03826	6.10896	6.24752	5.96945	6.0469	6.28042	4.84978	5.28486	5.80512	5.9945	6.23896	6.46717	6.48427	5.6637	6.6162	6.7761	6.43636	6.7016	7.00145	6.28863	6.97191	5.52331	6.89005	6.00397
7892576	3.74824	3.4663	4.06594	3.98094	3.93278	3.38914	4.01757	3.29485	4.10614	4.46083	5.20977	4.16637	4.26417	3.5781	3.88974	3.76201	3.70109	4.3111	3.63104	4.66203	3.82334	4.12433	4.43856	3.50652	3.8099	3.96298	3.42283	4.62595	5.21075	3.5004	4.22677	3.80114	3.19072	4.08304	3.97397	3.91275	3.58411	3.99463	3.28762	4.41074	3.31642	4.80732	4.19131	4.06838	4.72606	3.86746	4.50141	3.88012	4.11726
7892577	2.24583	3.16331	2.06822	2.34105	2.58311	2.67077	2.79598	2.62044	2.49355	2.37567	2.32162	2.83287	2.48023	3.05444	3.00218	3.48653	2.89049	2.12068	2.46413	2.59695	2.78563	2.70369	2.82596	3.05748	2.89283	2.8443	2.34369	2.87445	2.65205	3.09236	2.994	2.80684	3.29359	2.59514	2.72857	2.30304	2.8246	2.74077	2.07546	3.13962	2.50291	2.83962	2.40606	2.28508	2.52252	2.2728	2.93882	2.21636	2.08387
7892578	2.18324	2.72821	3.08367	2.84648	3.05959	2.80305	2.94847	3.62443	3.02693	3.57849	3.54767	3.01376	3.09885	2.92351	3.40833	4.44068	3.64064	2.72409	3.37112	4.36013	2.8855	2.85061	3.14813	2.78093	3.13879	2.88721	2.83984	3.19087	3.52699	3.22279	2.7141	2.90886	2.78904	3.23003	3.3553	2.26123	2.5179	2.5673	2.93581	3.09917	3.30002	2.70279	3.14235	2.65149	3.2791	2.96703	2.87968	3.37567	2.55591
7892579	8.12365	7.72639	7.60071	7.62221	7.82772	7.51968	7.86186	8.12095	8.66957	8.68534	8.73345	8.25019	8.64633	8.03373	8.01779	8.1278	7.7405	8.61351	8.76166	8.55671	8.33562	8.28013	8.13424	7.81936	8.65279	8.18353	7.80903	8.11213	8.45165	8.12701	8.42842	7.98128	8.57723	8.06466	7.63334	7.92895	8.08455	8.11381	8.11197	8.60801	7.37946	8.68555	7.76278	7.96333	8.2239	8.30537	8.58259	8.27121	8.33491
7892580	2.55829	2.75505	1.86366	2.0422	2.99947	2.67957	2.20309	2.37037	2.64728	2.10843	2.32655	2.62975	2.51621	1.95956	2.28939	3.18262	2.84855	2.65958	2.72827	2.98841	2.12197	2.41637	2.28584	2.35332	2.17948	2.3792	2.36777	2.47912	2.95443	2.35054	2.75708	2.93112	2.01624	3.27739	2.38371	2.77667	2.66803	2.06677	2.26731	2.32784	2.49557	3.12959	2.67709	2.17099	2.29208	2.67384	2.03685	2.07839	2.44084
7892581	3.57726	3.28964	3.31196	3.80576	3.29712	4.07869	3.8994	3.86545	4.01941	3.45437	3.00358	4.54846	3.75732	3.52477	3.74772	3.8694	4.10603	4.50424	3.01629	4.21249	3.72282	3.63516	2.84408	3.36683	3.17065	3.59515	3.77925	3.37762	4.29722	3.26709	3.1789	3.37575	3.77475	3.38727	4.11355	3.25517	3.56846	4.38633	4.44487	3.51579	2.44531	3.42609	2.79198	3.59932	3.22745	3.72324	3.48391	2.55542	3.48878
7892582	2.68409	2.64478	1.96954	2.53335	2.59013	3.08797	3.04753	2.73926	2.27011	2.33381	2.69831	2.72867	2.55476	2.9224	2.216	2.5834	2.84169	3.48753	2.62014	2.65943	2.61004	3.09495	2.80458	2.61318	3.27013	2.66011	2.58932	2.59878	2.60934	3.72323	2.67206	3.27156	2.45835	2.85656	2.33662	2.68758	2.3015	3.82789	2.5668	3.22446	3.22882	2.20895	3.00882	2.59718	2.68791	2.60491	2.47149	2.57149	3.04943
7892583	4.27186	3.65347	4.13857	3.58013	3.68306	3.54141	4.24691	3.79555	3.43846	3.77248	3.53661	4.23817	3.21954	3.63119	3.64597	3.59644	4.29625	3.29498	3.49419	4.10531	3.89981	3.49855	3.84933	4.13295	3.59539	3.25289	4.43714	3.90765	3.92113	4.02003	3.84882	3.56876	2.84386	3.64613	3.79921	3.83499	3.92364	4.04458	4.61828	3.08584	4.43994	4.27106	4.08818	4.01976	3.9499	3.72308	4.10885	5.22361	4.06177
7892584	4.38508	5.2517	4.73703	4.7286	5.42219	4.99165	4.656	5.36081	4.3306	4.96838	4.53975	4.92054	4.94109	5.04454	4.70476	4.35279	4.85711	4.98611	4.85564	5.02211	5.04177	5.57869	5.31122	4.39678	4.72934	5.37296	4.73871	4.95528	4.79489	4.82149	6.04118	4.31165	4.52757	4.51094	4.75976	4.85857	4.67917	4.42045	4.69492	5.1961	4.62472	4.1757	4.40382	5.04938	4.24436	4.34431	4.62332	5.63268	4.4763
7892585	2.51894	3.06722	3.35498	3.06263	2.93254	3.35716	4.02454	3.32225	3.31191	3.21006	3.76208	3.78476	3.20225	3.20764	3.07959	3.41208	3.69718	3.84129	3.48232	3.24417	2.89315	3.35566	2.96841	3.59997	3.70353	3.51067	3.08622	3.4682	3.18089	2.88119	3.83451	3.61074	2.78661	3.10901	3.78404	3.03391	3.17967	3.58688	3.47939	3.91802	3.55566	3.61364	3.65172	4.23848	3.35892	3.62791	4.18791	2.66234	3.2172
7892586	2.23876	2.45201	2.51092	2.49246	1.97683	2.62148	2.20945	2.52091	2.3247	1.84301	2.21881	2.74742	1.91462	2.11573	2.09741	2.81851	2.22653	2.66757	2.55319	1.8948	2.09599	2.66634	2.81057	2.54488	3.011	1.99895	2.05865	2.60239	2.26276	1.97582	2.49267	2.09759	2.61135	2.57432	2.0423	2.04614	2.48393	2.24163	2.17207	2.00819	2.10703	2.04345	2.00668	3.31728	1.88124	2.06525	2.1211	2.33106	2.07197
7892587	4.15144	4.85687	4.01054	3.97952	4.60981	4.30259	4.55737	4.34894	4.4266	4.554	4.30095	4.99436	4.62231	4.46221	4.22558	4.50057	4.24779	3.77511	4.05303	4.69654	4.3565	4.76945	4.58865	3.90526	4.2526	4.47945	4.40787	3.97317	4.73487	4.4038	4.24173	4.3621	3.90349	4.44258	4.61678	4.00057	4.6315	3.92587	4.26398	4.7785	4.14641	5.02912	5.13573	4.18394	4.20176	4.26809	3.85167	4.308	4.55815
7892588	1.87634	2.05689	2.28613	1.87438	1.92443	1.99935	2.4352	2.07613	1.99307	1.99913	1.94862	2.45498	2.15157	1.96833	1.93919	2.15991	2.18327	2.42372	2.48976	2.78777	2.18587	2.40821	2.17393	2.85923	2.35518	2.37312	2.30991	2.06296	2.21943	1.97871	2.79448	2.44556	2.3089	2.24888	2.27749	2.40584	2.46501	1.97489	1.88884	2.93187	2.76455	2.19682	2.24372	2.2345	2.23845	1.94626	2.13635	2.36457	2.13018
7892589	5.08869	4.16853	5.72251	4.49175	4.95505	5.33127	4.95911	4.76243	5.63928	4.76595	5.98242	4.75497	4.29316	4.26693	4.46345	5.18135	4.76606	5.26942	4.97597	4.60156	4.44815	5.50243	4.12593	4.92659	5.25749	5.62984	4.54103	5.30817	4.35563	4.36649	4.71738	5.38778	3.958	4.4675	4.31402	3.88106	4.68129	4.81836	5.77363	5.22056	3.91067	4.40037	6.0653	5.65044	4.84864	5.28105	4.76338	5.80928	4.61719
7892590	3.35302	3.07417	2.31541	2.71493	2.28058	2.75218	3.38652	2.65135	3.01403	1.89992	3.5361	2.78713	2.39464	2.43675	2.99287	3.89382	2.54772	3.44932	3.87786	2.74643	2.25732	3.05667	2.45697	2.4735	2.05147	3.62331	2.61784	3.28033	3.06858	2.89246	2.09892	2.66244	2.3648	2.6093	2.47083	3.55564	4.06437	2.5369	2.99766	2.65886	2.01932	2.79689	1.77453	2.73218	2.56459	2.56985	2.87083	2.63081	2.95738
7892591	2.27658	2.70356	2.45851	2.30224	2.57713	2.82111	2.96666	2.79366	2.55593	2.63115	2.9356	2.68354	1.92895	2.12946	2.61039	3.28282	2.62085	3.00648	2.43815	3.17434	2.70802	2.496	2.54291	2.19633	2.18332	2.67166	2.52601	2.70005	2.24368	2.52394	2.43616	2.41833	2.24188	2.70614	2.43952	2.34162	2.5507	3.50321	2.43948	2.33343	3.10631	3.86799	2.27559	2.6994	2.61468	2.86072	2.08513	2.1921	2.30438
7892592	4.6439	4.18539	4.31929	4.9273	4.98016	4.36305	4.42845	4.91667	4.90385	5.20503	4.14138	5.17173	4.86493	5.00865	4.70598	4.7915	4.50195	4.34941	4.62137	4.99454	4.86017	5.36005	4.84842	4.21158	4.4451	3.77729	5.04138	4.70671	5.22647	4.49138	4.77936	4.37298	4.07407	4.3276	4.34057	5.00716	4.77753	4.32686	4.99016	4.57822	4.01989	4.90597	4.9421	5.14844	4.65832	5.07127	3.51192	5.00643	4.90074
7892593	2.69171	3.24232	3.2632	2.84323	2.37393	2.73802	2.80486	3.49834	3.25121	2.3463	2.28115	2.66063	2.88981	3.30513	2.89257	2.6255	2.53355	3.55278	3.011	3.17793	3.8534	2.70523	2.49425	3.06414	2.65321	2.9113	2.80414	2.43954	3.11317	2.22286	2.64626	2.8144	2.20176	2.71888	2.67345	3.32797	2.96122	3.23017	2.87248	3.24623	2.45197	2.12964	3.12058	2.85915	2.08161	2.54532	3.2253	4.21956	2.9732
7892594	2.66042	3.57437	2.93754	2.61226	3.2791	2.75346	2.70691	2.44663	3.49994	3.53211	3.53253	2.95974	3.40723	3.34832	2.68197	2.90833	2.94167	3.78555	2.93133	3.07977	3.01968	3.90637	3.22405	2.97782	3.17287	2.60103	3.24084	2.77415	3.25309	2.64708	3.24388	3.70314	3.12128	2.62674	2.56129	3.34289	3.90943	2.99686	3.43429	3.02556	3.45275	3.43945	2.60911	2.91307	2.92229	2.99397	2.86336	4.00901	2.86566
7892595	3.52801	4.01552	3.22922	3.99995	3.69374	3.77075	3.02211	4.16631	3.85292	3.39583	2.79815	3.53329	3.25562	3.08197	3.52295	2.97196	3.65697	3.735	2.80348	3.8952	3.84071	3.66851	3.29325	3.28303	3.76405	3.45573	3.98044	4.0921	3.80063	3.23168	3.47295	2.50305	2.83281	2.79028	3.65772	3.39835	3.46359	3.52836	3.57805	2.33118	3.33134	3.39888	3.33692	2.98962	3.85054	3.3392	4.3272	3.29845	4.26321
7892596	2.95382	3.44045	3.18272	2.99728	2.45409	3.13527	3.04758	2.4195	3.7382	3.01586	2.53622	3.25881	3.45903	3.31945	3.00353	3.14526	2.84308	3.35431	3.37967	3.59228	2.81818	3.1094	3.13254	3.20253	2.39714	3.63966	3.38599	2.95379	3.5474	4.3991	3.06652	3.32392	3.09461	3.22394	3.56449	2.89882	3.30322	3.24349	3.15128	3.047	2.60205	3.42109	3.54789	2.89706	3.12481	2.9729	3.03169	2.50051	3.67427
7892597	6.22086	5.44227	5.57017	4.78932	5.83897	4.96606	6.19225	4.85222	5.36733	5.49736	4.91906	4.86578	5.37281	5.26815	6.52177	5.45208	5.48426	5.30445	4.4415	5.80103	4.96274	4.72294	5.96125	5.47237	4.63732	5.32334	4.74355	4.78789	5.07953	5.67208	5.34953	5.31815	5.34761	5.23551	5.65763	5.67933	5.73008	5.65957	4.81387	4.66977	5.55444	5.08082	4.63441	5.22161	5.37062	5.34896	5.07009	5.07363	5.08736
7892598	9.80539	9.34905	9.11851	8.92917	9.69657	9.95925	9.35546	9.4408	9.3611	10.7054	9.28386	9.54601	10.0166	10.0759	9.96955	9.55448	9.68112	8.90012	9.44417	9.92003	9.77868	9.84452	9.56559	9.57447	9.16828	9.59541	9.68389	9.52378	10.0818	9.7779	9.78054	9.85323	9.69546	9.74598	10.3465	9.08219	8.8257	9.63435	9.64371	9.69814	9.78043	9.08126	8.97204	9.11919	8.95103	9.4611	9.09141	8.8716	9.49267
7892599	8.591	8.99777	8.90156	8.5911	8.68209	8.81016	8.60691	8.96469	8.76512	8.10454	9.0621	8.27582	8.45509	8.09548	8.07428	8.42868	8.7344	9.07091	8.35032	8.778	8.52268	8.39441	8.27182	8.69368	8.67927	8.46585	8.50229	8.8392	8.76516	8.04891	8.18268	8.10181	8.56509	8.20912	8.06184	8.91446	8.80482	8.75895	8.4667	8.63035	8.91969	8.8885	9.36889	8.63237	8.78767	9.09928	9.04943	8.89776	9.29779
7892600	2.28445	2.5238	3.1775	1.9569	2.79328	2.83743	2.4507	2.56376	2.12609	2.4477	2.62025	2.28426	2.45596	2.17715	2.22778	2.44694	2.36731	1.92454	2.22955	2.45805	2.78246	2.60122	2.30051	1.69846	2.3285	1.95371	2.84745	2.38805	2.15154	1.82332	2.38475	2.71281	1.99081	2.37772	3.26436	2.59055	2.30762	2.08775	2.70493	2.36603	2.67691	2.10301	2.19923	1.93969	2.06797	2.65929	2.29716	1.96211	2.05627
7892601	3.61548	3.84574	3.87718	3.68298	3.66266	3.64603	3.4783	3.62679	3.68126	3.81395	3.62278	3.58703	3.74617	3.73411	3.62367	3.69408	3.58772	3.78963	3.88695	3.71671	3.80801	3.70323	3.85267	3.69929	3.83947	3.65025	3.68769	3.63967	3.50467	3.92355	3.76967	3.91406	3.85653	3.76894	3.64609	3.7459	3.51456	3.61237	3.7701	3.61782	3.75796	3.66626	3.84077	3.64987	3.89068	3.46741	3.75857	3.88474	3.78057
7892602	2.74227	2.58934	2.60318	2.75407	2.53861	3.02374	2.46215	2.6931	2.61818	2.43833	3.34962	2.87027	2.40812	2.80348	2.91189	2.95627	3.7611	2.78314	2.38796	3.14396	2.8588	2.92031	2.53918	2.79543	2.727	2.69679	2.69613	2.57719	3.13347	2.65367	2.72507	2.94174	2.76884	2.39139	2.69195	2.49338	2.80206	2.55407	2.92121	2.96396	2.9559	2.71108	2.57827	3.17433	2.73501	2.53186	2.68613	2.87971	2.19147
7892603	3.76872	3.35039	5.06991	4.19973	4.49245	4.61911	5.71036	3.61064	3.90323	4.66059	3.24516	4.41648	4.42109	4.93156	4.31743	5.62232	3.97853	4.15916	4.51725	5.29236	4.60245	3.69489	4.06643	4.39125	3.40963	3.88169	4.541	4.93549	4.83391	4.23868	5.70858	4.15985	3.25048	3.99782	4.36235	3.80275	5.33565	4.57453	4.03343	3.23202	3.39109	3.35106	3.81539	3.53124	4.23934	4.568	3.30791	3.65432	4.8244
7892604	2.66012	4.09486	2.72936	4.04254	3.50586	3.29403	3.89755	3.66942	3.3777	2.80838	4.57013	3.05855	2.62107	2.70793	2.63929	2.75378	3.34988	3.22445	2.79639	3.81162	3.10925	3.05706	2.96327	3.51793	2.52359	3.32483	3.69743	3.58179	4.04302	2.6551	2.4027	3.90152	2.78714	3.36082	2.44167	2.80396	4.53553	4.22259	4.01818	3.92299	3.68037	3.80942	3.34134	4.36012	3.99383	3.43489	3.49959	3.13789	3.13855
7892605	8.62347	8.04663	8.26772	8.27459	8.51115	8.56804	8.59753	8.71794	8.33635	7.46506	8.05872	8.69845	8.48106	7.61274	8.86116	8.54591	8.62995	7.56209	8.01026	8.20125	8.76342	8.10722	7.98735	7.98249	7.70316	8.38384	8.30444	8.6688	8.3712	7.78296	8.22995	8.10118	8.28515	8.3296	8.75172	7.93599	8.43842	8.11525	8.17358	8.85658	9.18665	8.46151	7.41148	8.52341	7.84965	8.59725	8.31382	8.04324	8.1757
7892606	10.5387	10.4605	10.4599	10.3531	10.6185	10.4898	10.4314	10.6644	10.178	10.5889	10.2291	10.6547	10.625	10.7642	10.2384	10.7874	10.5277	10.6818	10.0249	10.72	10.5835	10.5273	10.9409	10.5156	10.0999	10.4355	10.5262	10.7711	10.5885	10.7493	10.7707	10.7258	10.32	10.2261	10.5551	10.9473	10.3207	9.92919	10.6551	10.3106	10.1818	10.268	10.7148	10.4078	10.611	10.581	10.4386	10.7897	10.308
7892608	7.43503	7.2951	7.031	7.63572	7.98763	7.2498	7.51314	7.80082	7.41902	7.53607	7.17805	7.52276	7.4358	7.95081	7.9463	8.19448	7.80608	7.76304	7.28833	7.68072	7.55964	7.83936	7.75938	7.77924	7.79277	7.7997	7.76242	7.94678	7.34073	7.81004	7.62149	7.73138	7.54254	7.27133	7.68185	8.17122	7.77742	6.93264	7.31275	7.55834	7.53055	7.48329	7.44288	7.71814	7.37464	7.43196	7.5579	7.72635	7.30808
7892609	3.39866	5.15235	5.51201	3.24844	3.48504	3.55641	5.03353	4.41364	4.27806	2.72658	2.86028	3.39746	3.29213	3.44595	2.97338	3.64882	4.03854	3.89161	5.15069	4.53198	4.75545	2.47062	3.61702	3.51141	2.86239	4.51575	4.49528	3.45447	2.7394	3.08157	4.23567	2.65593	3.45679	4.53688	3.10689	2.93382	5.1098	4.29134	2.86602	2.93499	3.33937	3.78037	4.45216	3.19049	4.1526	4.07544	2.43825	3.56752	4.5495
7892610	5.57266	4.12481	3.57018	3.77204	5.87299	5.6875	5.66593	5.65615	6.23502	6.4741	5.85156	5.46541	4.65441	4.25664	4.33416	5.27231	4.45717	5.13497	5.92257	5.50163	4.5232	5.32817	4.9916	5.6517	3.94342	4.38964	5.58873	4.86819	5.40446	3.75154	4.63484	4.7027	4.46572	5.27516	5.23639	4.71744	5.85834	3.7857	4.3892	4.95225	4.84203	4.44976	2.97627	2.9282	3.99585	5.81401	4.56912	5.38106	4.78886
7892611	2.17407	2.2239	2.15936	2.78434	2.08831	2.32479	2.48005	2.22987	2.81257	2.34583	2.45004	2.42363	1.99734	2.08592	1.99267	2.27854	2.08562	2.4901	2.35815	2.28079	2.20454	2.23943	2.05751	2.17187	2.29837	2.90872	2.18654	2.25704	2.55155	2.45255	2.60701	2.49326	2.25769	2.17615	2.52487	2.44332	2.24132	2.0261	2.46113	3.2771	2.73467	2.645	2.5954	2.57629	2.49076	2.27867	2.58936	2.49395	2.1895
7892612	3.95474	3.66984	3.07371	3.49163	3.59733	4.26329	3.69002	3.95725	2.3807	3.11178	2.82366	3.96222	3.36582	3.27853	3.35993	5.03415	3.59979	3.69845	3.12602	3.91133	3.9647	4.04079	3.82121	4.52454	3.71232	4.62879	4.69565	4.10603	4.19127	3.25784	3.66354	3.16722	3.39792	3.93791	4.6013	3.34346	3.55042	3.12313	2.70534	3.06741	2.6116	2.76331	2.67581	2.90233	3.04698	3.7802	2.95421	3.0804	3.69875
7892613	9.15209	8.70534	9.02747	8.44609	8.32264	8.66901	9.18609	8.54303	8.76483	8.48426	8.27271	9.11476	8.80261	8.94466	8.63991	9.04533	8.69701	8.55723	8.31128	8.86839	8.77505	8.65951	9.11194	8.51701	8.48184	8.88465	8.76876	9.17152	8.81612	8.79167	9.05768	8.88939	8.22141	8.39241	9.15783	9.14562	8.86845	8.57655	8.77637	8.58449	8.77205	8.31437	8.68135	8.97306	8.83753	9.26968	8.62435	9.18466	8.41766
7892614	3.67391	5.12402	2.43387	3.46008	2.78135	3.15387	4.25006	3.22412	3.45534	2.66691	2.88775	2.89264	2.54293	3.23013	3.34363	3.22436	3.29236	3.33932	3.1445	3.67855	3.25416	3.44334	3.11968	4.11073	2.26735	2.8811	3.54262	3.36959	3.59073	2.68163	2.68792	3.67413	3.63965	3.72808	3.01017	2.87184	3.11256	4.31683	2.81843	3.31433	2.80184	3.69463	2.80407	3.2746	2.96623	3.74067	3.39974	2.85521	3.2458
7892615	3.00116	3.5931	3.53426	3.96775	3.86915	3.98974	4.06856	3.12749	3.97512	3.64149	3.89751	4.37935	3.25047	3.65294	3.86402	4.53446	4.78721	4.34997	3.13546	3.8365	3.86105	4.28464	3.82087	4.18702	3.95144	4.34059	3.55134	4.04544	4.43541	2.93738	4.47552	3.48517	3.59686	4.11861	3.83127	4.43405	4.68547	4.97734	3.23164	4.45941	3.33464	4.18254	3.29945	4.80251	3.59321	4.29923	3.26655	3.47665	4.63929
7892616	1.93771	2.01256	2.19333	2.24305	2.03398	2.76667	2.2901	2.05914	1.95452	1.95425	2.1265	2.20854	2.54676	2.19915	2.3026	2.12937	2.43544	1.98022	2.32431	2.12767	2.25273	2.3305	2.32402	2.57504	2.42334	2.03953	2.86863	2.11184	2.17743	2.22861	1.75417	2.263	2.27572	2.0001	2.25971	2.12818	2.44709	2.18489	1.92072	2.19435	1.87168	2.44493	2.27383	2.32	2.20803	2.1193	1.98346	2.15488	2.24049
7892617	11.1997	11.3934	11.2091	11.2047	11.0633	10.9786	11.2349	11.3785	11.3318	11.2495	11.4275	11.2896	11.0356	11.5421	11.4047	11.381	11.4671	11.2809	11.1958	11.408	11.3422	11.2487	11.4069	11.428	11.4393	11.4965	11.2358	11.3962	11.0043	11.6842	11.401	11.4054	11.107	11.3245	11.6299	11.722	11.4297	11.5281	11.4171	11.3735	11.6315	11.3013	11.3559	11.7212	11.4852	11.3136	11.2504	11.427	11.3913
7892618	6.14611	5.53577	6.82642	6.34177	6.22364	6.31735	6.49099	6.24431	6.43273	6.1433	6.34687	6.04635	6.33984	5.60357	6.06088	5.46859	5.99613	6.44835	6.77317	5.99547	5.722	6.17692	5.99532	5.89972	6.44198	6.09194	5.85612	5.71448	6.6232	5.63979	6.10516	5.74568	5.99396	6.72771	6.01191	6.29176	6.42627	6.1038	6.82566	6.45167	6.03431	6.65359	6.07454	5.86461	6.46044	6.20327	6.48779	5.23055	6.12212
7892619	2.02299	4.0165	2.25502	2.17332	2.16266	3.29796	2.71059	3.35231	3.18452	2.71804	3.31076	2.71856	2.25176	2.71527	3.3128	2.82775	3.14583	3.73438	2.67628	2.89307	2.64177	3.426	2.98992	2.89348	3.05223	2.97554	2.49213	3.39953	2.97489	2.28194	2.49304	3.11578	3.17718	2.45709	3.39665	2.59127	3.0835	2.84288	4.2179	3.31897	2.70361	2.54972	3.17975	2.70524	3.56844	3.82672	3.63675	2.74348	3.5882
7892620	10.4351	10.3979	10.6881	10.449	10.3274	10.4244	10.2677	10.1694	10.395	10.3008	10.5259	10.3492	10.4346	10.3632	10.576	10.71	10.6546	10.5457	10.3978	10.4756	10.4437	10.387	10.6047	10.5961	10.7968	10.8302	10.444	10.8727	10.3774	10.5334	10.1865	10.3831	10.3691	10.5359	10.3523	10.5539	10.1479	10.5895	10.7701	10.4418	10.2671	10.4978	10.5135	10.6459	10.5689	10.6189	10.5741	10.4257	10.7471
7892621	10.8929	10.8194	11.1372	11.0556	11.1571	11.3771	11.1707	10.9069	11.3375	11.4858	10.8657	11.2045	11.1903	10.9677	11.0509	10.7747	11.0385	11.2229	11.2469	11.0895	11.1537	11.2695	10.8063	11.2572	11.1725	11.1583	11.1638	11.0389	11.4854	11.0811	11.1623	11.1263	11.0779	11.2872	11.0413	11.1872	11.4293	10.7425	11.27	11.2493	11.1583	11.3457	11.115	10.9751	10.7109	11.2066	11.2351	10.8769	11.1067
7892622	9.34694	8.89352	8.97951	9.07455	8.7981	9.36368	8.91995	9.3077	9.5029	9.35878	9.49806	9.02174	9.11438	8.7804	8.98398	8.80845	8.80951	9.5164	8.81011	9.30746	9.08501	8.69463	9.11178	9.04711	9.25145	8.97071	8.84117	9.02294	9.28981	8.35936	8.72938	8.7634	9.08978	8.86986	8.86685	9.09514	9.56302	9.49548	8.86477	9.11029	9.52115	9.13729	9.2084	8.9798	9.18208	9.59598	8.95118	9.07362	9.13666
7892623	7.64126	8.65002	8.47392	8.66979	8.8919	8.93869	8.77001	8.09897	8.33805	8.61922	8.50157	8.20653	8.97523	8.13295	7.55141	8.30618	8.04801	8.96496	8.01272	8.66213	8.28469	8.48543	8.34618	7.69815	7.80297	8.13546	8.2765	8.5399	8.97737	8.42065	8.26416	8.04089	8.10017	8.33276	7.57617	8.75102	8.04095	8.04593	8.51042	8.07429	7.85567	8.77017	9.10263	7.86298	8.31101	8.27166	8.30139	7.89793	8.25725
7892624	4.62006	4.32431	4.21541	3.59525	4.05947	3.6126	4.40355	3.10026	4.20619	4.90475	4.29211	4.08289	3.39169	4.40905	4.38188	4.87495	3.57766	3.99824	4.51868	4.69626	3.74558	4.26968	3.86928	4.15685	4.12197	4.22785	4.21732	4.15702	4.37373	3.79134	4.4115	4.78792	4.78138	4.51592	3.97544	3.53884	4.13765	4.33866	3.8343	3.96112	3.77385	5.47138	4.32933	3.33855	4.20241	3.67753	3.49329	3.46555	4.8209
7892625	5.25192	5.89444	4.98727	5.35666	5.8438	5.43122	5.64191	5.46368	5.79476	5.94926	4.79612	5.77965	5.68444	6.28065	5.99593	5.81708	6.09077	5.01691	5.55846	6.16669	6.14944	5.71191	6.02528	6.21514	6.25799	5.28408	5.74307	5.95003	5.20396	5.97791	5.54494	5.72936	4.87444	5.73572	5.60363	6.23426	5.46248	5.70631	5.72965	6.47645	6.33711	5.87235	5.79687	5.81496	5.85002	5.23486	5.67878	5.45162	5.56285
7892626	4.14561	4.35125	3.73536	2.6324	3.60933	3.78272	3.66376	2.76273	2.73559	2.60879	3.76199	4.16874	2.43244	2.86737	3.35936	3.37462	4.22949	3.85509	2.82024	2.89676	2.66573	3.84427	3.4392	3.08649	3.69822	3.50173	3.76073	4.21211	4.01231	3.47481	2.58063	3.60014	2.91973	3.04338	3.39747	2.99611	3.08073	3.72351	3.31077	3.10537	3.37947	2.39378	3.85813	4.21268	4.1788	3.33525	2.60717	3.3874	3.19973
7892627	7.00173	6.7488	7.06931	6.58341	6.65798	6.48523	6.68256	6.667	7.0296	7.02071	6.63128	6.74345	6.55334	6.88463	6.39791	6.87595	6.67072	7.02736	7.17017	6.91067	6.60969	6.90754	6.90889	6.98326	7.26617	6.95421	6.92072	6.68494	6.65121	6.98424	7.21553	7.51072	7.36713	6.84702	6.72972	6.4161	6.60726	6.70206	6.86593	6.93679	6.61956	6.73713	7.07547	6.79479	7.09837	6.8935	7.00107	7.17378	7.41915
7892628	7.96226	7.14883	8.13788	7.6248	8.1281	8.42174	7.93598	8.0569	7.8298	7.9293	7.53656	8.19771	8.21892	8.3041	8.03736	7.90983	7.91378	8.20827	7.75181	8.25372	7.64891	7.71567	7.98763	7.68555	7.86264	7.86616	7.16618	8.16256	7.71841	7.98409	8.48888	7.96074	8.5661	8.22621	8.20385	7.93928	7.66402	7.92289	7.9939	8.0924	8.4505	8.43004	7.53844	7.85264	7.67723	8.00338	7.34786	8.23214	7.62396
7892629	3.84663	4.307	3.67026	3.5477	2.70763	2.71935	4.21506	4.15795	4.09207	3.509	3.85602	3.89667	3.48853	3.86946	3.44188	4.56732	4.13751	4.0754	3.43054	4.26863	3.68016	3.63975	3.68096	3.0848	3.5718	4.32009	3.70292	3.74119	3.80023	2.95964	3.07699	2.79289	3.25702	3.50509	2.79082	3.8149	4.20952	4.19991	3.13875	3.08065	4.80983	2.84292	3.36284	4.35278	3.52409	4.3126	4.06913	3.12606	4.08218
7892630	9.08127	8.85369	8.75638	8.85483	9.18966	9.47071	9.00279	9.26761	9.10065	9.439	8.71602	8.98009	9.52654	8.59754	9.30372	8.83789	8.73397	9.3837	8.92827	9.11352	8.915	8.83605	8.72397	8.861	8.80497	8.82245	8.86841	9.06121	9.44473	8.26154	8.98778	8.85812	8.97011	9.0872	9.18534	8.52435	9.0508	8.86311	8.74811	9.36947	8.80415	8.98366	8.58976	8.51304	8.46807	9.25695	8.39949	8.49818	8.62488
7892631	1.94664	1.73518	2.17682	2.21134	2.10995	1.54548	1.98809	2.00479	1.53752	1.78293	1.80684	2.03229	2.05103	1.74887	1.59376	2.04747	1.74672	2.34218	1.95306	2.13655	2.48378	1.90806	1.86421	2.22655	2.0862	1.8351	1.95513	2.03144	1.69732	1.82044	2.02048	1.62378	1.714	1.72412	2.08051	1.94179	2.19707	1.93935	1.84598	1.93481	2.18616	1.71113	1.90723	1.72063	2.19128	1.90482	1.87128	2.18735	2.61201
7892632	3.70741	2.99647	3.43088	4.56052	4.05373	3.89999	3.86088	3.897	2.73567	3.40856	3.63122	4.72738	3.59047	3.48378	3.02667	3.26717	3.42328	3.58674	2.87381	3.96146	2.3876	4.18541	3.90843	2.418	2.97378	3.14629	4.51741	4.02013	4.05701	4.10132	3.55051	3.15024	2.6973	3.92809	3.72519	3.62718	3.97229	3.99694	2.80331	2.6006	3.38173	4.01791	3.36853	2.49508	3.23699	3.86451	3.57328	4.57417	4.52835
7892633	6.61575	7.56179	6.56356	6.89442	6.27352	6.82355	6.81019	6.51839	6.52941	6.36688	7.19793	6.53373	6.60392	6.1533	6.45563	7.01244	7.17392	7.24476	6.29364	6.97311	6.71971	6.70138	6.96444	6.93658	6.97255	6.87304	7.14253	7.04586	6.65539	6.65365	6.81541	6.29847	5.45879	6.32984	6.46549	7.054	7.47911	7.31266	7.20847	6.82086	6.513	7.16782	6.68481	7.02754	7.7998	6.93397	7.35971	6.89819	7.37316
7892634	8.07252	8.27573	8.22648	8.36877	8.25546	8.14609	8.41108	8.40969	7.76532	8.25978	7.97754	8.15564	8.34301	8.2992	8.1993	8.84256	8.21762	8.3079	7.87685	8.60178	8.25459	8.58618	8.62736	8.40126	8.00033	8.29269	8.3022	8.20745	8.15596	8.53082	8.37807	8.58238	8.03527	8.11427	8.18819	8.28166	8.40396	7.73196	7.71732	8.18606	8.27645	8.10955	8.28941	8.3539	8.53978	7.93373	8.63387	8.29476	8.23854
7892635	6.05886	6.39123	6.62308	7.08701	6.71199	5.9165	6.12885	6.89139	6.33245	6.49704	6.16085	6.33359	6.31012	6.83704	6.77748	7.15812	6.71556	6.86592	6.55514	7.05923	7.08681	7.0337	6.9679	6.59448	6.34306	6.70726	5.91821	6.44869	6.30733	6.9241	6.78985	6.35423	6.98696	6.31243	6.85038	6.35847	6.65356	6.81101	6.90592	6.2557	5.82789	6.38906	6.34509	6.27526	6.77727	6.45322	6.70881	6.76094	7.10867
7892636	7.44263	7.17454	7.06368	7.75096	7.33587	7.81765	7.04687	7.67494	7.17893	7.02678	7.37951	7.41897	6.83096	7.07633	7.13924	7.26277	7.04801	6.95339	7.02478	7.13984	7.32342	7.2702	7.43977	7.49673	7.38248	7.63901	7.00316	7.59618	6.82714	7.47071	7.25275	7.2741	6.94268	7.19582	7.46757	7.39325	7.62264	7.82756	7.69647	7.82126	7.20517	7.16857	7.02217	7.51245	7.44602	7.1143	6.76871	7.46974	7.33963
7892637	5.87395	5.8997	5.78203	5.70309	6.13252	6.19874	5.47241	5.71183	5.97003	5.86981	5.72745	5.84856	5.84452	5.50162	5.87767	5.42105	5.76533	5.81296	4.94187	5.56416	5.1317	5.39349	5.57041	5.31621	5.68916	5.61053	5.5387	6.29888	5.84394	5.32175	6.23692	5.28022	5.51878	5.48175	6.46563	5.78435	6.23874	6.03318	6.34189	5.74893	5.45307	5.7682	5.58448	5.77484	5.31497	5.46959	5.5777	5.86059	5.14192
7892638	1.97718	2.10489	2.24226	2.07733	2.20374	1.68161	1.87714	2.04795	2.18282	1.94864	2.01724	2.47422	1.86077	1.90776	1.88564	2.8258	2.21287	1.87677	2.46202	2.25123	1.79715	2.53494	2.41831	2.15738	2.10287	2.3614	1.98595	2.04832	1.80825	1.89445	2.08681	2.15671	2.1509	1.76231	1.99588	2.05631	2.14756	1.94921	2.16022	2.10937	1.86633	2.17931	2.15081	2.29262	2.50279	2.20882	2.07586	2.14068	2.99076
7892639	8.70608	9.02484	9.31004	9.07734	8.78783	9.05673	9.03063	8.93054	8.90758	8.42695	9.48334	8.35337	8.74853	7.95726	8.54263	7.99139	8.033	8.69616	8.11612	8.32675	8.00153	7.91479	8.31658	8.33743	8.73014	8.62934	8.18428	8.72068	8.63758	7.93904	8.04644	7.81842	8.49766	8.2261	8.17877	8.88345	9.07075	9.46842	9.06489	9.20524	9.38794	9.2896	8.69	9.30596	9.24362	9.27997	9.27308	8.95081	8.69012
7892640	11.2026	11.0934	10.7876	10.9305	10.918	11.0704	11.453	11.2003	11.0098	11.2291	11.3046	11.0636	10.9383	11.1072	11.339	11.0801	11.2319	11.088	10.972	11.2492	11.1009	11.2873	10.9033	11.2655	11.2357	11.1912	11.0088	11.3455	10.9378	10.8064	11.1135	11.1186	11.3041	11.0259	11.2432	11.0608	11.4421	11.3247	10.77	10.9109	11.5365	11.3147	10.9176	11.0438	11.1511	11.3514	11.0781	11.2979	11.1426
7892641	3.7315	4.40186	3.79916	4.31878	4.12206	4.56702	5.41806	4.37672	4.26617	3.66362	3.93997	3.21237	4.09425	4.22578	3.79841	3.26208	3.64328	3.85262	3.83375	4.01813	3.48309	3.98732	4.09785	4.19295	3.41543	3.72103	3.48056	3.66613	4.18999	3.66262	3.24058	4.02368	3.8695	3.08945	3.9154	4.40787	4.95646	3.60218	4.48029	4.49217	3.51467	3.93523	4.01393	3.80669	4.25544	4.10847	4.71828	4.17392	5.1198
7892642	7.81852	8.33963	8.2398	7.83654	8.01546	8.00875	7.85915	7.83363	7.70509	8.28736	7.50466	8.00235	8.20391	8.19441	7.98052	8.60171	8.01779	8.15459	7.67411	8.45849	8.14941	8.23937	8.57275	8.19635	7.66886	7.91386	7.4978	8.03343	8.01708	8.48153	8.1793	8.50349	8.19323	7.67825	8.14964	8.20784	7.89861	7.68241	8.10465	7.86048	7.89079	8.24652	8.17892	7.65668	8.35451	7.47837	7.98171	8.4895	7.7782
7892643	7.49921	7.37116	6.37903	6.96741	7.11762	7.35593	7.57804	7.44125	8.1017	8.07599	7.66548	7.55935	8.03354	7.24944	7.06079	7.36993	7.30731	8.26515	8.01602	7.59751	7.43839	7.27114	7.17472	7.1387	7.95352	7.16579	7.25374	7.38389	7.94368	7.50183	7.32154	7.57391	7.78504	7.95112	7.13003	7.1762	7.35207	7.76719	7.30906	7.35511	7.30481	7.1679	7.05719	6.51647	7.09948	7.7015	7.79305	7.37865	7.59584
7892644	7.48765	7.40269	7.09648	7.19208	7.58617	7.1375	7.82966	7.10898	7.69174	6.98216	7.51193	7.2821	7.15251	7.03874	7.31759	6.88342	7.60525	7.43743	7.1846	7.63056	7.51377	7.2652	6.94681	7.04738	7.09973	7.0841	7.13853	7.24415	7.31147	6.29137	7.16583	6.52952	6.60133	6.99499	6.98812	6.5825	7.54972	7.19062	7.8208	7.4469	7.56542	7.41754	7.54675	7.37806	7.05666	7.0443	7.03131	7.33008	7.34626
7892645	2.83163	2.24161	2.64868	2.25628	2.1748	2.25934	2.98314	2.59604	2.54538	2.27442	2.41803	2.78008	2.45239	2.52802	2.372	2.67571	2.73252	2.13728	2.40017	2.55484	3.02134	2.55686	2.8099	2.14912	2.35708	3.07809	2.94397	2.82212	2.25393	2.90117	3.10125	2.30203	2.6236	2.49697	3.30361	3.2122	2.21636	2.15177	2.81053	2.26095	2.85266	2.52395	2.57199	3.02231	2.32916	2.80019	2.59179	2.531	2.6865
7892646	2.45089	2.73777	1.81828	1.80514	2.10223	2.64944	2.11835	3.03318	2.35922	2.20278	1.97196	2.40037	1.97499	2.12055	2.39719	1.76279	2.61283	2.41405	2.11299	1.77308	1.9907	1.69799	2.18224	2.65032	1.80622	2.29991	2.44457	1.75058	2.08441	1.97709	1.93959	2.19882	1.96323	1.99555	1.88401	2.71456	1.99199	1.9195	2.44925	1.84958	2.56525	1.88524	4.01044	2.16294	1.72696	2.16206	2.15051	2.45067	2.12658
7892647	7.46636	7.03982	6.75417	6.40809	6.68199	7.42638	7.86455	6.98454	7.12367	7.57988	6.33693	7.92523	7.65703	8.09924	7.70509	8.44764	8.52369	7.7829	7.9847	8.27573	8.26026	8.01086	7.6544	7.44081	7.88203	8.44969	8.30741	7.75956	7.93958	7.54104	8.01188	7.45177	7.23779	7.31897	7.79819	6.50309	7.70092	7.2004	6.3656	6.48801	7.15269	6.69825	7.40046	7.1389	5.63387	7.72323	6.41097	7.5519	7.25306
7892648	8.91234	8.85618	8.67655	8.35719	8.63664	8.63159	8.61257	8.80716	8.64939	8.1612	8.81333	8.73223	9.054	8.36571	8.54972	9.24071	8.8323	9.25256	8.63913	9.12951	8.8183	8.79804	9.03665	8.60737	9.12473	9.64764	8.55534	9.2614	8.85852	8.35697	9.01851	8.3562	8.87838	8.56611	8.74058	8.41865	8.70209	8.61839	9.14369	8.49623	8.99641	8.92736	8.94731	9.07843	9.30994	9.23809	9.24249	9.16586	8.50796
7892649	3.24334	3.72498	3.4434	3.94102	3.43554	2.73976	3.14439	4.10158	3.77546	3.74019	3.45071	3.60291	3.37675	3.16718	3.17188	3.58578	4.36646	3.73863	3.39706	3.97511	4.15295	4.01539	3.45682	3.77561	3.94425	3.17076	3.6525	3.33652	3.15057	3.25159	3.31276	3.39141	3.26424	3.33871	3.79879	3.9342	3.79703	3.43795	2.86414	3.21353	2.74951	3.42053	3.41907	3.41694	2.93023	2.78852	3.72822	2.97046	3.33458
7892650	11.2442	11.5139	11.405	11.2905	11.4394	11.5078	10.8959	11.5094	11.8248	11.7633	11.9639	11.4988	11.7311	11.2259	11.3721	11.1845	11.3282	11.8871	11.5895	11.5388	11.4447	11.4768	11.374	11.3594	11.5891	11.4507	11.3854	11.3793	11.7631	11.2837	11.5512	11.2619	11.6774	11.5625	11.1469	11.3523	11.5709	11.5336	11.5581	11.7737	11.5269	11.8689	11.706	11.584	11.5782	11.849	11.8922	11.5948	11.4863
7892651	2.53576	2.40551	2.25741	2.20985	2.25957	2.57237	2.49778	2.49376	2.194	3.00031	2.82138	2.22573	2.52472	2.61821	2.28534	2.72334	2.9804	2.43132	2.48714	2.62261	2.55364	2.61163	2.46009	2.16839	2.22989	2.21506	2.6019	2.34579	2.17565	2.78561	2.17497	2.65091	2.35905	2.20063	2.16401	2.36059	2.63201	2.60108	2.55493	3.68463	2.25257	2.48173	2.50505	2.36249	2.31633	2.41153	2.52831	1.97519	2.29295
7892652	11.211	10.9048	10.9004	11.2308	11.237	11.6409	11.4142	11.3942	11.0007	11.3748	10.9936	10.8264	10.9242	11.1268	11.0155	10.8295	11.0205	11.4537	11.1708	11.1444	11.1294	11.0388	11.0914	11.208	11.0523	11.3355	11.1238	11.0693	10.8634	10.7051	10.8069	10.9595	10.8133	11.1604	10.9308	11.5374	11.6323	10.7522	11.6952	10.9662	11.2848	11.2913	10.8428	11.0703	11.0686	10.771	11.2458	10.8378	11.0365
7892653	2.11182	2.17945	2.32459	2.53245	2.36018	2.18887	2.66353	2.15523	2.15319	2.69726	2.33427	2.03518	2.18323	2.02073	2.71863	2.57514	2.666	2.35502	2.15914	2.10936	2.12111	2.17025	2.02165	3.1675	2.38107	2.1576	2.35727	2.29516	2.5421	2.1893	2.08461	2.61063	2.81898	2.09463	2.21091	2.57001	2.26298	2.45633	2.67307	2.53896	2.59377	2.71416	2.32865	2.40631	3.24646	2.32673	2.47657	2.95559	2.49058
7892654	8.22772	7.69222	8.2863	8.71395	8.04076	8.0075	8.11473	8.64586	8.22486	7.80545	8.60874	7.78673	7.72351	7.97966	8.1016	8.15871	7.81784	7.87213	7.5911	7.82702	7.69874	8.01971	8.43168	8.06251	8.06139	8.13065	7.06142	8.19858	7.40258	7.9842	7.96011	8.13178	7.8609	7.69981	7.95891	7.7884	8.5234	8.94183	8.55393	8.54774	8.24774	8.01644	7.3707	8.79523	8.83186	7.86749	7.66206	8.35815	7.85715
7892655	2.62756	2.75829	2.35386	2.36136	1.67196	2.49202	2.32987	1.93447	2.19419	2.36082	1.73112	2.08887	2.8404	2.16898	2.09282	2.09819	2.47265	1.8165	2.14655	2.18293	2.73463	2.96612	2.40307	2.2342	2.08983	2.41768	1.91807	2.08368	2.4933	2.5925	2.18252	2.20318	2.43668	2.12255	2.05584	2.08269	2.5151	2.38848	3.15777	1.95262	1.81363	2.71239	1.72938	2.07883	2.07629	1.85636	2.57685	1.87313	2.14549
7892656	4.226	2.60786	2.83128	4.65277	3.82279	3.7001	3.0201	3.5652	3.59256	2.87573	4.33431	2.51678	3.121	3.31275	3.69269	3.45337	3.91956	3.34537	4.0672	3.48412	2.83475	3.21584	3.10283	2.95359	2.49628	3.58598	4.09003	3.59622	3.58647	3.087	3.48843	3.66315	3.00073	2.82047	3.42475	3.63524	3.83455	3.41759	3.49162	3.46724	4.16874	3.04777	3.62399	4.50458	3.08689	3.39252	3.9699	3.06127	3.66929
7892657	1.92541	1.98208	1.82369	2.05988	1.85482	1.71874	2.09937	2.03215	2.2738	1.9424	2.35732	1.98072	1.92972	1.92541	1.74857	1.78147	2.41761	2.23954	1.97036	1.87076	1.90338	2.09459	2.04339	2.12084	2.05933	1.59419	1.79314	1.89325	1.70146	1.9004	2.21619	2.12863	1.99566	1.81703	1.95531	2.13354	1.87756	2.03563	1.83295	1.65948	1.95484	2.07732	1.97619	1.87722	1.94824	1.88471	2.25477	2.93584	2.24608
7892658	2.22072	2.03014	1.72334	2.04498	2.44958	2.27647	2.24249	2.35031	2.66691	1.92697	2.21669	3.17027	2.37201	2.57555	2.13913	2.2233	2.70581	2.35652	3.239	2.18792	2.33328	2.32808	2.63618	1.93717	3.40994	2.36036	2.59688	2.24183	2.52067	2.6699	2.46392	2.18745	1.86229	2.19669	2.26871	2.21034	3.06146	1.98958	2.1719	1.95215	2.75232	2.49001	2.61807	2.5274	2.05855	2.85639	2.39445	2.17263	2.18041
7892659	2.5238	3.82564	2.47931	2.63602	2.89584	3.20172	3.44371	3.1893	2.57866	3.0581	2.8371	3.15492	2.62315	2.61852	2.99575	3.99037	2.33442	3.03569	2.99803	3.11322	2.73162	2.75507	2.69069	2.79651	2.77259	2.63138	2.66229	2.91018	3.09993	2.56268	2.86566	2.87254	2.85302	2.60416	2.87193	2.508	3.1847	2.62705	2.87021	2.87979	2.56658	3.16003	2.74776	2.76863	2.46455	2.60259	2.53038	2.84363	2.82114
7892660	1.91802	2.34826	1.74582	1.70074	2.3709	1.91625	1.99809	1.62548	1.27513	1.74936	2.72007	2.01767	1.81348	2.11358	1.74988	1.83254	1.97553	2.54314	1.82836	1.98073	1.85364	1.91172	2.02729	1.95629	1.88125	2.1701	1.73024	2.08938	1.76912	1.87774	2.09097	1.98531	2.06433	1.76614	1.80254	1.97472	2.67391	1.7024	2.15973	1.5811	1.72732	1.72975	1.96547	2.11436	1.88667	2.62757	2.18128	2.31082	2.05689
7892661	7.99378	8.53503	8.07294	8.17176	8.69275	8.86176	8.30606	8.44404	8.27052	8.55939	8.56178	8.23352	8.3322	8.20069	7.71094	8.19524	8.15521	8.13573	8.23176	8.5686	8.33962	8.5483	8.38645	8.16622	7.80809	8.33517	8.25242	8.54919	8.42454	8.11908	8.02132	7.90927	8.08468	8.17813	7.54856	8.17329	8.05573	8.29962	8.48015	8.34818	8.129	8.47019	8.40592	8.0048	7.75674	8.21786	8.41834	7.81375	8.4256
7892662	8.80338	8.86855	9.0014	8.76742	8.79508	8.98213	8.7399	8.78085	8.70952	8.80349	8.46677	8.68325	8.71175	8.47103	8.69057	8.38169	8.70838	8.57138	8.61078	8.8926	8.9164	8.7271	8.77331	8.22275	8.56065	8.71108	8.93283	8.76205	8.32229	8.6216	8.64467	8.7958	8.52441	8.58642	8.4567	8.82897	8.57671	9.01047	9.00503	8.65273	8.76193	8.97043	8.40514	8.62432	8.97984	8.54267	8.91222	8.31314	8.96072
7892663	10.964	10.2959	10.333	10.4804	10.8659	10.8532	10.5768	11.0039	10.9235	10.9105	10.6517	10.8698	10.8407	10.3562	10.3319	10.2513	10.6428	11.0442	10.9765	10.7947	10.9757	10.7144	10.4936	10.6124	10.4025	10.7554	10.8021	10.4923	11.2128	10.3544	10.4876	10.5444	10.6764	10.8706	10.2652	10.581	10.605	10.9855	10.5912	10.4574	10.8251	10.8303	10.0773	10.105	10.6559	10.9084	10.8504	10.271	10.5721
7892664	5.36631	6.36946	4.62291	6.11295	5.3674	4.65402	5.76614	4.71882	5.17086	5.62839	5.69187	4.72343	4.92168	6.24997	4.90687	6.10447	5.81771	5.9732	5.05093	5.64325	6.01091	5.99204	4.77927	5.29662	4.94612	5.78313	6.20693	6.38141	4.81699	5.53256	4.76516	5.36164	4.7535	4.68871	5.19372	4.92638	5.51883	5.74386	5.4239	5.85054	4.98806	5.29001	5.79992	5.74378	5.4711	5.06594	5.68567	5.83057	4.97633
7892665	4.88711	4.54948	5.26431	5.18281	4.48332	4.83997	4.65332	4.8174	5.48103	4.89992	4.72928	4.50922	5.16266	5.50769	4.71522	5.64331	5.00478	4.90957	5.03088	4.67153	5.19619	5.21491	5.33429	4.88239	5.27143	4.84514	5.17608	4.28591	4.26181	4.84381	5.32545	4.78932	4.24552	5.06042	4.86128	5.67848	4.78734	5.62958	5.27613	4.85786	4.72778	5.42303	5.05729	3.78006	5.71392	5.09157	5.77612	5.30619	4.49942
7892666	2.38127	3.36909	2.57302	3.49925	3.01524	2.37029	2.37794	2.53886	3.0094	2.95788	3.53495	2.54291	2.68616	2.53668	2.91053	2.44952	2.98541	3.23041	3.0027	2.76268	2.41282	2.81078	2.76638	2.80464	2.53553	2.67599	2.86333	2.95598	2.75875	2.41219	2.71228	2.61437	3.27233	3.04326	3.18362	2.3616	2.63721	2.74372	3.05268	1.92869	2.64533	3.05031	2.81873	3.08579	2.78061	2.3895	3.6132	3.27602	3.05499
7892667	7.13624	6.18603	7.01233	6.95124	7.27129	6.39518	6.58757	6.9427	7.37579	6.4976	6.57221	6.63179	6.64251	6.41074	6.30405	6.13436	6.53601	7.39243	6.85521	6.53042	6.7048	6.84394	6.73117	6.72115	7.11153	6.65701	6.7183	6.79566	6.39033	6.75741	7.05244	6.36732	6.86523	6.24843	6.49165	7.17849	6.7543	6.37961	7.4362	7.10001	6.88556	6.70011	7.0167	6.66281	7.02077	6.03825	6.22753	7.41157	6.46791
7892668	10.0745	10.1147	9.95657	9.99255	10.4542	10.4381	10.1468	10.0248	10.0533	10.8438	9.59537	10.3774	10.6201	10.6629	10.6029	10.2515	10.4098	10.674	10.5698	10.4767	10.592	10.4018	10.244	10.6592	9.89254	10.3721	10.4433	10.0724	10.6172	10.3606	10.4323	10.5856	10.4013	10.5136	10.3935	10.0544	9.95593	9.88479	10.1065	10.1474	9.94717	10.1434	10.1931	9.89589	9.72945	9.91305	9.98698	9.90544	9.90212
7892669	6.43152	5.74441	6.12706	6.31457	5.97008	5.68659	6.00315	6.33045	6.05398	5.82268	6.26326	6.21158	5.83721	5.89302	5.47393	6.24846	5.36042	5.92583	5.94316	5.79066	6.22717	6.17454	6.18334	5.63009	6.08307	6.01096	5.69544	5.58835	5.94862	5.3677	6.27356	5.88537	5.55962	5.81909	6.25432	6.45439	6.03388	6.4146	6.20768	5.87101	6.35358	5.87486	6.09112	6.30904	6.41931	5.94038	5.62832	6.21474	5.26083
7892670	6.29709	6.68238	6.07972	5.93986	6.71215	6.42551	6.01271	6.23865	6.75697	6.31027	6.37464	5.90158	6.08867	6.05802	6.46568	5.52341	6.32137	6.63032	6.54143	5.98107	6.08466	6.29225	6.45228	6.17918	6.21739	6.07583	6.92703	5.481	6.47624	6.47073	6.35123	5.80978	6.13607	6.57636	6.249	5.54269	6.17177	6.355	5.90437	6.39174	6.71462	6.28254	6.58541	5.76486	5.72041	6.2786	5.9305	6.34212	6.49977
7892671	5.51807	4.23893	2.94403	3.94296	4.25841	4.6319	4.74388	5.09388	4.22598	4.14643	4.21746	3.89867	4.61145	5.8477	3.90767	4.01276	4.73495	4.87702	3.22106	5.43105	4.33809	4.42724	4.67061	4.52106	5.114	4.82368	3.98519	5.35389	4.34434	4.17159	5.01371	4.42237	4.5807	4.3982	3.94039	5.68098	4.6266	5.49812	5.37452	4.62658	5.32152	5.52108	4.90678	5.42576	4.28839	4.40202	5.02934	4.33467	5.48827
7892672	4.93622	5.19177	5.5991	6.15766	5.66849	5.9586	6.56822	6.46743	4.22813	5.83317	5.3349	6.44115	6.84028	6.35661	5.82088	6.31972	6.23865	5.83242	5.00297	7.55243	6.43011	6.42229	5.30043	6.32172	5.56638	6.06617	6.14995	6.46281	6.55904	5.27083	6.00721	5.85987	5.0616	5.22657	5.93522	6.00944	7.38236	6.53925	5.61494	5.21277	6.16705	5.67286	6.45216	6.42381	5.83403	6.71429	6.6734	5.11941	6.23765
7892673	4.58802	4.75826	4.62668	4.92655	5.03863	4.99127	4.70732	4.06682	3.99384	4.64181	4.29609	5.07877	4.37564	4.5507	4.8734	5.12446	5.33782	5.21791	4.9608	5.31246	4.49753	5.26753	4.42933	3.55046	4.51103	5.23019	5.36023	5.33868	4.72735	5.68638	4.49014	5.36391	4.39744	4.84481	5.24642	4.67694	5.62147	4.42912	4.70066	4.41621	5.00982	3.92319	4.16641	4.40859	4.38602	4.80511	5.24458	5.92322	4.70685
7892674	6.36805	5.26926	6.79664	7.12885	7.163	6.30745	6.07439	6.66955	6.05821	6.88299	5.38514	5.53104	6.71828	6.04284	5.89055	6.35813	5.7411	6.75055	6.05571	6.84376	6.2362	6.40607	5.69743	5.89679	5.72055	6.25863	5.5368	6.21192	6.91615	6.01226	5.45164	5.66282	5.7691	6.3356	5.59509	6.6218	6.6747	6.68483	6.44938	6.05639	5.40306	5.59226	6.37007	6.43958	6.35485	5.86751	6.05697	6.0589	6.3819
7892675	5.87766	5.24341	5.60524	5.54181	6.17878	5.82138	6.53533	5.76803	5.31069	6.55419	6.45789	7.05553	5.91979	6.45377	6.47682	6.66611	6.43017	6.50027	5.97608	6.43211	5.8515	6.50486	6.22991	6.35633	5.95133	6.01608	6.60051	6.86896	6.65511	5.15112	5.29432	6.21736	5.72679	5.62652	6.76664	5.75352	6.52261	5.04021	6.31269	6.65883	6.80703	5.47832	5.74091	5.97885	5.55963	7.02484	6.19613	5.24166	6.7262
7892676	3.14593	2.45819	2.64075	2.49244	2.71383	3.07225	3.77561	2.65174	2.40441	3.83133	3.5225	3.3496	3.11252	2.71165	2.33503	3.3895	3.59497	2.86135	2.63063	4.19554	3.534	2.647	2.7954	2.78361	2.40815	2.73688	3.75381	2.61322	3.95336	2.54637	3.087	2.86469	2.74172	2.65522	3.0263	2.31781	3.42929	2.68686	2.53626	2.2783	2.98633	2.36337	3.15064	2.79629	2.96519	3.23651	2.47574	3.24881	2.74943
7892677	8.92542	9.12421	9.03013	8.90062	8.92433	9.38461	9.12141	9.07955	8.7104	9.44257	9.13248	9.34377	9.33903	9.4582	9.23853	9.3042	9.06165	9.44381	8.87642	9.34619	8.81566	9.13079	9.50086	9.11426	8.67973	9.16833	9.13076	9.28562	9.12429	9.41176	9.86358	9.48574	9.0785	9.20722	9.44389	9.30472	9.0917	9.26311	9.08817	8.87043	9.21296	8.67091	9.17633	9.0054	9.17876	9.14763	9.00561	9.15385	9.28763
7892678	6.59639	6.81291	6.47819	6.67196	6.02375	6.32385	6.35133	6.68837	6.36121	5.55908	6.99856	6.15585	5.579	6.30338	5.7983	5.53945	6.01147	6.60049	6.17167	5.99996	5.93813	5.86163	6.27523	6.20814	6.67818	6.66796	6.29455	6.40011	6.02783	6.1461	6.26394	5.78794	6.14138	5.91062	5.4575	6.71675	6.16445	6.11248	6.631	6.78297	6.17353	6.06893	6.50991	6.85791	6.87436	5.96313	6.43389	5.9136	6.6685
7892679	5.25225	5.81134	6.04302	5.158	6.0753	6.30466	5.24781	6.7445	5.76632	5.02144	5.5549	5.79121	5.50587	6.50959	5.708	6.15908	5.43255	6.08107	4.8882	6.43744	5.64274	4.92766	5.04964	6.1324	5.72073	5.66921	5.84068	5.20152	6.47138	6.52945	5.42314	5.97951	5.36751	5.21622	6.07817	4.80997	5.81943	6.19905	5.73661	5.93726	6.04964	5.34502	5.62574	5.25709	5.52885	5.84908	5.11046	5.36335	6.06705
7892680	8.57188	9.02718	8.75007	8.5726	8.27437	8.42999	8.33481	8.7781	9.20456	9.14008	9.48188	8.42379	8.66553	8.34946	8.3607	8.63482	7.8733	8.55428	8.9917	8.60278	8.48736	8.38348	8.66892	8.53198	8.92396	8.09864	8.0471	8.62176	8.50089	8.46002	8.66711	8.72214	9.18996	8.46499	8.55702	8.72338	8.79672	8.63798	8.80365	9.24386	9.11384	9.1894	8.91208	9.2123	8.65826	8.64813	9.3526	9.02782	9.0549
7892681	5.3625	6.20914	6.04312	5.75576	6.08609	5.4223	5.54349	5.48758	5.78627	6.19016	5.91504	5.26571	5.8046	5.43631	5.67053	5.41857	5.84469	5.73567	5.50025	5.87466	6.13708	5.61312	5.6236	5.46116	6.27599	5.657	5.45277	5.82893	5.39881	5.30587	5.53616	5.5792	5.48079	5.55897	5.96462	5.0005	5.70098	5.91234	6.03681	5.75624	5.79108	5.81214	6.01978	6.4026	5.46552	6.00058	5.68123	6.16446	5.88118
7892682	3.38292	3.99401	3.44227	4.33522	3.87708	3.0301	3.88882	2.75156	4.47853	1.85504	4.81446	3.05243	2.8264	2.08303	2.4028	4.64174	2.64297	2.4041	3.78007	3.96307	2.87185	4.51332	2.92222	2.65124	2.95222	3.38594	3.20493	4.75111	2.81454	2.31393	3.84074	2.68706	2.37586	2.68059	4.49697	3.93292	2.86552	4.43377	3.64943	3.46311	4.7537	4.30107	2.75521	4.6195	4.03295	4.69032	4.20875	3.31089	2.83951
7892683	5.26994	3.76681	3.9209	4.72935	3.39502	3.94872	5.26757	3.76816	3.07703	3.84951	4.4569	5.60412	3.70796	3.51422	4.10399	4.49537	3.74504	3.33556	3.16478	5.32126	3.44618	4.15578	3.51037	4.59094	2.87004	4.77859	2.66548	4.33418	4.88174	3.83725	5.06666	4.91617	3.11573	3.68475	4.32897	4.36703	3.4471	4.76676	3.33133	4.51326	4.54207	3.50164	4.03014	4.49602	3.45787	4.40962	3.27487	3.62935	3.38775
7892684	8.65137	8.1731	8.44152	8.46929	8.99401	9.07941	8.85954	8.53021	8.42215	8.53705	8.21118	9.15296	8.64107	9.0639	8.94272	8.73464	8.81276	8.20506	8.50586	8.78395	8.84219	8.46588	8.48343	8.35515	8.60684	8.92266	8.51392	9.07313	8.72489	8.43638	9.27042	8.44791	8.29221	8.74885	8.84604	8.44175	8.53864	8.53252	8.38244	8.81924	9.11292	8.76516	8.53293	8.51029	8.49218	9.06097	8.69364	8.75816	8.28587
7892685	4.47317	4.95614	3.0046	3.68861	3.8928	4.31198	4.09232	4.09539	3.26253	3.50968	4.60078	3.94865	4.06906	4.63218	4.68385	4.13377	4.47505	4.83674	3.7439	4.16896	4.44029	4.14194	4.25322	4.34917	4.16714	3.91052	3.89134	4.14356	3.89431	4.40605	4.02413	3.54961	3.82051	4.19794	3.64419	4.4023	3.40249	4.86741	4.70488	3.57132	4.23821	4.0038	3.69957	5.19395	3.49652	4.7576	4.25538	4.90165	4.18663
7892686	5.34288	5.92599	5.83406	5.52699	5.51824	5.5487	4.74482	6.24086	4.76048	5.31633	5.5249	5.03628	5.6703	5.65532	4.81871	5.32902	5.74082	5.64923	4.58034	5.52612	5.4379	5.71072	5.35475	5.11915	4.89957	5.64484	5.13674	5.67543	5.26737	6.003	5.06809	4.83539	4.59668	4.76734	5.13177	5.71633	5.15244	5.28938	4.98349	5.0809	5.18435	5.34562	5.62937	5.81076	5.64323	5.76949	5.17206	4.8133	5.36516
7892687	3.55398	4.29989	3.39422	3.73178	3.08878	3.80879	4.16933	2.53811	4.19942	4.38635	3.94211	3.19177	3.98661	4.90516	3.71886	4.51931	4.05984	3.74277	4.52147	4.41921	4.61395	3.94671	4.2926	4.11664	4.40955	3.8627	4.3797	4.79678	4.59231	4.39777	3.37411	3.1147	3.97754	3.78506	2.85539	3.91685	3.77518	4.15153	3.95248	4.53394	4.50683	4.8773	3.91918	3.98536	3.55244	4.70442	3.25655	4.12886	4.52022
7892688	7.06862	7.16035	6.91604	7.39174	7.16759	7.19367	7.42571	6.98883	7.14742	7.05757	7.67346	6.77489	7.38595	6.29919	6.49431	6.21114	6.6691	7.58969	6.20214	7.11652	6.1022	6.8562	6.7342	6.51606	6.18975	6.29247	6.97597	7.2085	7.28239	6.8711	6.6857	5.43536	6.7883	6.47356	6.97679	6.85774	7.47347	6.7786	7.00612	7.14568	6.00689	7.6774	6.83138	6.87618	6.7378	6.67915	6.95223	6.75913	7.38021
7892689	3.37364	4.12686	3.69679	3.3856	3.19537	4.36661	3.50071	3.36548	4.38583	3.46794	3.64957	4.51416	3.69394	3.66571	3.54306	4.35997	3.81551	4.05473	3.82179	3.80864	3.10105	3.4211	4.0943	3.98306	3.67421	3.83171	3.57792	3.59105	4.17766	3.83416	3.72448	3.88647	4.06021	2.98308	3.91054	3.91411	4.31841	3.77362	3.96399	3.49162	3.59974	3.37782	4.25005	4.14419	3.49557	3.68369	3.47851	3.40217	3.20938
7892690	3.77037	3.2195	2.91817	2.71952	2.92198	3.91861	2.8971	2.91874	3.04368	2.91504	2.72164	2.8632	2.48649	2.5497	2.71716	3.14671	3.00535	2.58874	2.85957	3.34015	2.84705	3.03722	2.96653	3.27691	2.86469	3.20551	4.21794	2.79019	2.76933	3.93069	2.5206	3.78817	2.44914	2.6461	3.03129	2.45065	3.23883	2.59864	3.12591	3.39562	3.28947	3.27129	3.00466	3.19468	3.98503	2.73724	3.41227	2.33634	3.53496
7892691	1.83102	1.93819	2.84599	2.00811	2.20471	1.73444	2.42645	2.04934	1.90493	2.24273	1.69847	2.69505	2.01631	2.12739	2.30258	1.93438	1.83944	1.89701	2.08215	2.02982	2.34803	2.04	2.23676	1.92373	2.09585	2.19244	2.19984	2.11798	2.42745	2.13121	2.69213	2.47514	2.85645	2.52167	2.0591	2.48691	2.39504	2.33271	1.93237	2.74632	1.75884	2.0322	2.81636	2.11412	2.16051	2.08433	2.53528	2.54138	2.23063
7892692	6.77727	6.74758	6.87796	6.7376	6.3188	6.52442	6.8267	6.05554	6.74548	6.37288	6.816	6.5235	6.53987	6.89106	6.83771	6.72157	7.07375	6.76245	6.2098	6.90368	6.84626	6.83328	6.63485	6.38432	6.78221	6.8456	6.64351	7.01411	6.58041	6.68908	6.29472	6.33644	6.03621	6.47335	6.32732	6.31982	6.78955	6.40906	6.94838	6.40323	6.69023	6.57235	7.04689	6.99146	6.83819	7.03936	6.27338	6.62559	6.67676
7892693	6.82346	5.76502	6.02366	5.79528	5.93835	6.59319	6.43387	6.17965	5.78204	5.81602	5.56901	5.75235	5.5016	6.27884	5.27269	6.48154	6.25841	6.29665	5.79458	5.34761	5.8912	5.65769	5.86834	6.13522	5.9359	6.17275	6.20723	6.4208	5.32819	5.96339	5.79093	5.68952	5.72307	5.76305	5.96281	6.66776	6.035	4.93524	6.48723	5.27742	5.38237	5.39543	6.56089	6.77367	6.50112	5.97908	6.59688	6.80311	5.76155
7892694	5.88245	5.67286	6.23023	5.48447	6.2611	6.08722	5.61831	5.96255	5.91932	6.66807	4.93607	6.06585	6.5708	6.02613	6.51216	5.91238	6.34034	6.29602	6.56035	6.2475	5.92855	6.09111	5.90577	6.15211	6.79186	6.42558	6.18255	6.16295	6.53917	6.77143	6.47604	6.60743	6.30415	6.98845	6.60817	6.07763	5.40389	5.70759	6.11778	6.14319	5.5561	5.79432	5.78073	5.90605	5.72683	5.66078	6.09911	6.00227	6.07548
7892695	4.83152	5.68072	5.28586	4.57072	4.88086	4.86505	4.6035	4.85092	5.29717	4.39919	4.8611	4.48155	4.63438	4.89506	4.5698	4.28231	4.65685	4.66665	5.06217	4.7825	4.83087	4.56002	4.90711	4.56337	4.64822	4.93514	5.21337	5.04129	4.44473	5.14056	5.34044	4.3692	4.6741	4.65171	4.27538	4.9109	4.8322	4.83006	5.34185	4.89015	4.98558	5.16037	5.00834	4.92069	5.01638	4.95603	4.71467	4.56731	4.76637
7892696	5.66659	6.27933	6.00136	5.51394	5.49492	6.1954	6.42806	6.36493	5.08925	5.66103	5.75472	5.4414	4.99218	5.07959	5.33589	5.58543	5.37364	4.82171	5.0857	5.52218	5.60833	5.56715	4.96118	4.18183	4.45104	5.63867	4.93434	5.30808	5.87203	5.16611	5.50275	5.34525	5.03208	4.17469	5.26136	5.21854	6.15871	5.87382	6.40926	5.24251	5.2313	5.61914	5.29387	5.76766	5.55048	5.28055	5.5008	5.67113	5.14262
7892697	5.36797	5.14797	5.2893	5.55617	5.46886	5.20162	5.04026	5.81056	5.70549	5.89667	4.89041	5.37414	5.91341	5.47053	5.14353	5.5674	5.69778	6.04124	6.31134	5.47076	5.44059	4.95534	5.63504	4.90671	5.56953	5.48734	5.14713	5.40234	5.72734	5.22249	5.44837	5.42103	5.57873	5.51641	5.30379	5.38839	5.16099	5.41311	5.75109	5.04114	5.4973	4.80778	5.01225	5.7153	5.80723	5.2017	5.68051	5.60839	5.23824
7892698	1.88159	2.00509	1.92787	1.86286	1.87375	1.86998	1.87486	1.84598	1.88819	1.85446	1.89005	1.955	1.90543	1.9108	1.86383	1.95688	1.98294	1.93004	2.03538	1.899	1.94122	1.90561	1.91628	1.91829	1.9361	1.93959	1.96269	1.8779	1.8911	2.05	1.94614	2.00835	1.90759	1.90336	1.93879	1.96407	1.89744	1.81969	1.9831	1.92483	1.95863	1.94799	1.97262	1.96798	1.93496	1.81776	1.96353	1.9242	1.97575
7892699	5.23665	4.16625	3.73977	3.80246	4.02333	4.64076	4.19965	4.53406	3.81683	4.93156	3.58144	3.89724	3.84102	4.36168	4.45653	4.28726	4.98776	4.30646	3.87048	4.16481	4.04761	4.58014	4.09894	4.40967	4.10065	5.05064	5.2046	4.46492	4.89189	4.68999	3.5952	3.77797	4.02465	3.85646	4.45736	3.18217	5.12335	4.11481	4.28095	5.21055	4.53838	4.86602	4.10792	3.66121	2.93431	4.5972	4.75135	4.13606	4.32638
7892700	4.56319	4.96309	4.46365	4.46653	4.54363	4.67548	3.93453	4.78445	4.07502	4.72005	4.12139	3.83568	4.83547	4.21348	3.65449	4.43226	4.80628	3.708	3.72484	4.79416	4.03149	4.21379	4.59491	4.11748	4.29549	4.40652	3.79023	4.07385	3.4835	4.51284	3.30525	4.10413	4.58986	4.079	4.45555	4.00745	4.00275	4.17998	3.9214	4.20055	4.513	3.98006	4.32148	4.11427	4.42774	4.37597	3.8939	4.23622	4.91608
7892701	10.1948	10.6225	10.4099	10.4285	10.3085	9.93835	9.96795	10.4373	10.8205	10.5771	10.9466	10.4016	10.8278	10.0647	10.1889	9.87527	9.90673	10.5007	10.1799	10.3931	10.6254	10.1274	10.1919	10.0551	10.2534	10.0089	10.4317	9.9915	10.7855	10.2882	10.2407	10.2504	10.2011	10.1626	9.95136	10.5336	10.5034	10.4178	10.0126	10.757	10.5983	10.4154	10.6914	10.7235	10.4244	10.5571	10.5263	10.5509	10.7594
7892702	4.41776	3.49729	3.70959	3.13246	4.18928	3.05505	4.17771	3.15667	3.73017	4.13618	4.23094	3.97968	4.12883	4.41302	3.75615	4.38087	3.69906	3.92818	4.08129	3.83161	3.88197	4.04541	3.96283	3.66903	4.01291	3.31678	4.15157	4.12004	4.17121	4.31731	4.18841	3.39129	3.52647	4.35786	3.66533	3.35951	4.78237	4.72355	4.07522	4.32367	3.08857	4.43511	3.56458	4.55306	3.44694	4.47412	4.84944	4.88959	4.28841
7892703	7.95576	7.5073	8.22121	8.04984	7.78164	7.35747	7.59243	7.60345	8.21074	8.02112	7.90178	7.76576	7.5287	8.09043	7.72629	7.57273	7.4752	7.66184	8.2721	8.11092	7.75108	8.25232	7.74064	8.22039	8.19922	7.65885	7.52868	7.65337	7.13717	8.10661	7.87325	8.48962	8.12542	7.61996	7.55472	7.42244	7.33986	7.58467	7.93239	7.93752	7.34631	7.74758	7.82698	7.89634	8.04618	7.60724	7.95111	7.34401	8.07785
7892704	12.2354	11.981	12.08	12.0502	12.0715	12.2558	11.8706	12.2134	12.4017	12.1113	12.2117	12.1775	12.2819	11.785	11.7687	11.9609	12.0982	12.2945	12.2603	12.0397	12.2925	12.1518	11.9863	12.3063	12.0104	12.1903	12.3428	12.0195	12.4059	11.8989	11.952	12.1058	12.0768	12.1389	11.7799	11.9604	11.9952	12.1074	11.9365	11.9204	12.2229	11.9518	11.8718	11.671	12.083	12.3035	12.2589	11.8073	12.1158
7892705	6.40935	6.89369	6.93605	7.26725	6.63642	7.06827	6.73229	6.58457	6.38054	6.6061	6.92449	6.73461	6.2215	6.67414	6.56491	6.1633	6.82728	6.59338	6.0937	6.96497	6.85815	6.6044	6.6082	6.54712	6.47921	6.6547	6.4881	7.07592	6.62766	6.80442	6.80629	6.27084	5.6685	6.32983	6.71687	6.02147	6.609	6.60292	6.76167	6.84129	7.00661	6.77836	6.55798	7.47331	7.22586	6.99457	7.45523	7.3598	6.88022
7892706	5.84169	6.74775	5.3752	7.10157	6.70501	6.42835	6.29675	6.58649	6.58524	6.22121	6.66609	6.18023	6.33276	6.31233	5.43144	6.10933	6.86451	6.18047	5.61468	6.59608	6.35988	6.21068	6.4835	6.50135	5.65008	6.51891	6.64204	6.78249	6.66328	5.43307	6.0877	6.34235	5.65243	5.54837	6.04591	5.96349	7.06516	6.54865	6.72844	6.07189	6.77597	7.09415	6.9681	6.87113	6.45209	7.04327	6.47122	6.46133	6.61204
7892707	9.00412	9.28451	8.67285	9.01451	8.72152	8.91789	9.08343	9.01935	9.03873	9.14693	9.30304	8.89857	8.61732	9.2301	8.99389	8.7652	9.5238	9.06447	8.87022	9.26685	9.13654	9.29223	8.75458	9.05594	8.71131	9.12541	9.30337	9.36916	8.77476	9.11924	9.25978	8.9948	8.62172	8.70545	9.09712	8.87848	9.72916	8.96323	9.36371	9.28634	9.19364	9.36931	8.82684	9.55916	8.86313	9.43174	9.45651	9.34545	9.19876
7892708	4.70753	3.75054	3.93546	3.96104	4.30698	4.32613	4.21427	4.36257	3.91048	3.88041	4.02591	4.04908	3.66013	4.16817	4.13474	4.14089	4.29606	4.5652	4.49889	4.58092	4.27273	4.6254	4.27608	4.18109	3.89152	3.59304	4.59268	4.5334	4.44255	5.18036	4.11974	4.05746	3.97264	4.05717	3.85066	4.36244	4.25113	3.87949	3.76001	4.35298	3.70347	3.61038	3.89445	5.03652	3.57699	4.53469	4.30256	4.51533	4.20176
7892709	2.16993	1.8144	2.37541	2.51233	1.96279	1.94962	2.69386	2.48167	1.94489	2.20972	2.75916	2.39413	2.54589	2.32854	2.26232	2.46918	2.42383	1.8241	1.82865	2.38798	2.96085	2.39644	2.07488	2.51588	1.87892	2.38885	1.69827	2.06638	1.89511	2.37239	2.99227	3.11356	1.82174	1.9827	2.43984	2.19538	2.22407	2.33758	1.93344	1.80773	2.24675	1.91663	3.11893	1.76896	2.4959	1.89462	1.77654	1.86774	2.26219
7892710	3.08293	3.31701	2.61116	3.12267	3.09392	3.34658	3.9792	3.18436	3.26777	2.45391	4.14483	3.07238	3.53861	2.9645	2.2239	2.23524	2.94034	2.72207	3.91659	3.46807	3.26179	2.99767	2.59009	3.02468	2.82515	2.77713	3.69147	3.43862	2.69541	2.97848	2.70293	2.67443	2.48802	3.67517	2.57277	2.91568	3.1353	3.53627	2.8662	3.13855	2.32269	3.19144	3.18501	4.37553	3.59937	2.81865	3.83541	3.33298	3.28413
7892711	6.13756	4.84664	5.58217	6.17853	5.53087	5.02904	5.93012	5.34135	5.95346	5.63403	5.13042	6.86378	6.02477	5.23114	5.57049	4.75606	6.24676	5.66888	5.34981	6.06475	5.45351	6.3825	5.58051	5.03427	5.69424	5.46157	5.83144	5.9597	6.44617	5.01333	5.94845	4.31463	3.66531	5.81901	6.62145	6.24045	6.35972	5.96778	6.42805	5.80155	6.04692	6.50249	3.35631	5.46041	5.79516	5.97218	5.49287	5.59221	5.9884
7892712	6.38537	6.35461	6.33189	6.68092	6.80086	6.57375	6.19377	6.57839	6.57832	6.27985	6.13646	6.40235	6.01455	6.88378	6.57042	6.68436	6.47112	5.76029	5.80647	6.41481	6.65611	6.42737	6.87211	6.46835	6.57773	6.21174	6.06386	6.68512	6.49045	6.74252	6.9212	6.36368	6.4717	6.60913	6.65213	6.54754	6.36975	7.13392	6.52572	6.77352	6.7637	6.63249	6.13568	6.73994	6.72427	6.25316	5.9292	6.88598	6.10796
7892713	8.15309	7.25459	8.26309	8.14264	8.51319	8.27201	7.87259	7.92606	8.01999	7.55214	8.36341	8.15985	7.66219	8.35653	8.04133	8.02566	7.92506	7.55352	7.54546	8.18392	7.84864	8.03704	8.26665	7.92022	8.02274	7.83184	7.62286	7.99822	7.64526	8.28676	8.40928	8.36196	8.07163	7.99782	8.30407	7.9852	8.35964	8.22208	7.57771	8.18892	8.31408	8.02545	8.45703	8.64599	7.94035	8.27987	7.58757	8.66515	8.27302
7892714	2.79173	3.43316	3.58164	2.47105	3.18905	2.95417	2.45039	2.98918	2.33892	2.50477	3.19856	2.88712	2.63763	2.76295	2.71174	2.83654	3.52412	2.34195	3.01427	4.41551	2.16185	2.62883	2.67459	2.69477	3.24858	2.77031	3.41095	3.46748	2.67322	1.95879	1.95593	2.28255	2.88128	2.50237	3.18758	2.28758	2.82886	2.81762	2.61666	2.8631	2.8421	2.76164	2.82842	3.25518	2.50905	2.74299	3.31287	2.70187	2.50709
7892715	2.90219	2.79575	2.76652	2.98457	3.29712	2.63304	4.02984	3.01442	2.856	2.79407	3.65423	3.11861	3.07786	2.79276	3.09721	2.82469	2.87023	3.31496	3.23306	3.8356	4.22592	2.97051	3.0864	4.36712	3.53129	2.44031	2.93762	3.10126	4.04756	3.38062	3.0891	2.83226	2.98749	3.1799	3.06622	4.12919	3.00183	2.37463	3.28232	3.57747	3.17401	3.25084	2.9499	3.09642	2.94248	2.83667	3.40536	3.36712	2.72024
7892716	4.47597	4.05463	4.61507	4.00054	3.7593	4.70952	5.60577	5.06635	4.02187	3.98747	5.02463	4.4591	4.06035	4.26682	4.22508	5.41427	4.54435	4.94304	5.35809	3.98287	3.96777	4.84641	4.81907	4.40257	4.75451	4.73164	5.05543	4.32892	4.78712	3.71339	4.07982	5.12258	4.97312	3.99067	3.94351	5.20053	4.79875	5.16457	4.69527	4.74403	4.50135	4.96704	5.17217	4.56708	3.36227	4.69803	4.78405	4.94824	4.43545
7892717	3.24552	3.08295	3.94198	3.32426	3.32794	3.3344	3.5857	3.28049	4.07541	3.372	3.72954	3.14021	3.46381	3.71094	3.06579	3.23646	4.08551	3.94827	3.95039	4.55872	3.2367	3.34434	3.86429	3.57364	3.80169	3.88748	3.64859	3.59736	3.98384	4.02677	3.28518	3.14317	3.5973	3.70953	2.75907	3.28193	4.52721	3.15866	4.11746	3.47757	3.67321	4.06919	3.17151	4.02167	3.08461	4.35876	3.40926	3.75255	3.32527
7892718	3.02228	3.35349	3.28677	4.51013	3.59994	3.06478	2.96273	2.63549	3.44176	3.10665	2.33055	3.13798	3.79923	3.00008	3.08706	2.76849	3.23627	4.53575	3.08596	3.84516	3.90907	2.8933	2.68575	3.25209	3.57573	3.06871	2.65985	3.54356	2.95182	3.62668	2.58657	3.32216	3.19609	3.13725	3.12153	3.44772	2.97765	3.50668	3.15062	3.8525	3.28589	3.92388	3.44849	3.60592	3.46858	3.34259	3.49603	3.44648	3.6735
7892719	7.63253	7.42035	7.69378	8.01745	7.83554	7.61753	7.79492	8.29405	7.56106	7.74884	7.88835	7.82447	7.7361	7.86898	7.82009	8.18634	7.54865	7.78898	6.92409	7.92868	7.47562	7.93693	8.03962	7.65082	7.37932	7.89347	7.64946	8.07664	7.40116	7.73781	7.96279	7.7694	7.19834	7.27112	7.91852	7.51716	8.07029	7.8418	7.64366	7.43613	8.17134	7.45181	7.52853	7.79377	7.90815	7.97938	7.99171	7.93868	7.80679
7892720	6.24404	6.16264	5.95328	5.89887	6.04343	6.52125	5.97798	6.19227	7.123	8.03177	6.74405	7.8136	7.5629	7.55476	6.58369	6.87124	6.52487	7.43464	6.82729	6.86255	7.13582	6.53209	6.87529	7.01734	6.56818	6.39126	6.20737	6.87995	7.41692	6.85066	7.46137	7.29026	6.96039	7.23219	7.04115	6.28708	6.16192	6.61965	7.04765	6.79237	6.59279	6.95073	6.73937	6.29256	6.92932	7.54123	7.19609	6.64052	5.59922
7892721	6.9021	7.06103	7.1851	7.41202	7.34647	7.50905	7.36231	7.79265	6.95262	6.81838	7.44121	7.30453	7.16582	7.06671	7.28306	7.93829	7.64107	7.25482	7.3049	7.73266	7.67772	7.94128	7.52275	7.48815	7.34586	7.4841	7.34981	7.8468	7.01888	7.5777	7.55232	7.57594	7.32547	7.0873	7.57863	7.73671	7.37806	7.22067	7.67235	6.28861	6.76441	7.45241	7.33539	7.62639	7.75	7.36662	7.51777	7.47715	7.08054
7892722	1.8277	1.8818	1.81186	1.7112	1.87529	1.87893	1.74625	1.87138	1.9662	1.5236	1.86149	1.98867	1.76332	1.5489	1.72746	2.02202	1.70496	1.86485	1.54701	1.93672	1.70735	1.77736	1.68701	1.66026	1.79319	1.89945	1.85363	1.77324	1.8814	1.55949	1.84887	1.79242	1.6282	1.80648	1.72324	1.92089	1.99493	1.87389	2.30379	2.1759	1.93666	1.88386	1.95194	1.78749	2.15602	1.73962	1.89232	1.8846	2.19503
7892723	3.49916	2.11801	1.81954	2.56446	2.46928	2.65985	2.17602	2.49419	2.0008	2.71325	2.13645	2.75359	2.44288	2.53633	2.59071	2.55245	2.30032	2.8618	2.9111	2.61633	2.4359	2.66253	2.75652	3.12403	2.30594	3.12172	2.49212	2.2269	3.14745	2.89735	2.77722	2.97912	2.2775	2.15981	2.43414	2.71349	2.37986	2.06116	3.01076	2.29362	2.29143	1.97473	2.67207	2.20498	2.41049	2.82811	2.62341	2.15695	1.94983
7892724	5.39026	4.49826	4.96731	4.5486	6.15852	5.80644	5.74015	5.67151	5.73263	5.04928	5.10921	4.94426	4.20819	5.06104	4.88497	4.68704	5.54362	5.10247	6.90383	6.22359	4.67015	5.06658	5.0995	4.09822	4.32971	4.24449	4.90149	6.16268	5.27249	5.44949	5.41212	5.08741	4.76787	4.64328	4.69353	5.13129	4.91678	5.51027	5.14273	5.5695	4.92486	5.3714	5.68835	4.71104	5.10735	6.25894	5.35268	5.39273	4.70542
7892725	3.67462	3.48466	3.72684	2.24019	3.78224	3.14807	3.21202	4.15252	3.20801	2.76388	3.49514	2.7854	2.2835	3.71368	3.22841	2.50054	3.00579	2.86427	2.65609	3.00834	3.2595	2.77226	2.49182	3.19332	2.17297	2.59404	4.19539	3.40163	3.42559	3.34221	3.60696	2.4457	2.63992	2.9179	3.78783	2.25226	3.578	4.14518	4.11267	2.095	2.05845	2.84303	2.33031	3.22808	2.52059	3.50545	3.35891	3.1805	4.17468
7892726	3.74052	3.43158	3.898	3.99654	3.53356	3.56814	2.77822	3.5961	4.67452	3.86842	3.73917	2.82355	3.59054	3.46846	3.50714	3.03142	3.27953	3.32927	4.11917	3.45134	3.95007	3.66424	3.40398	3.82632	3.37131	3.8568	4.11705	3.52353	3.16868	2.90232	2.99406	2.99246	2.72105	3.70528	3.45311	3.38229	3.68372	4.25155	4.26197	4.05428	4.65976	3.55728	4.83248	3.18857	3.90904	3.72211	3.94931	3.48439	4.53021
7892727	3.16365	2.88283	3.14006	2.6814	2.5867	2.7177	3.7532	2.75747	3.31262	2.81371	3.01426	3.60066	2.82878	3.02043	2.99671	4.02347	3.65875	3.12379	3.24348	3.11144	3.28061	2.80278	3.4037	2.99968	3.02259	4.57307	3.30488	2.74853	3.30995	2.66745	2.66424	3.33709	2.35015	2.92247	2.98794	3.38293	3.85331	3.2936	3.27972	3.49355	2.08788	3.50738	2.86394	3.0984	3.77798	3.83304	3.51255	3.19927	3.8285
7892728	3.25013	4.32821	3.70931	3.26873	3.39292	3.59672	3.2501	4.31947	3.89475	3.40637	3.54511	3.66365	2.9959	3.99513	3.01875	3.53945	3.61806	3.35426	4.23535	3.48574	3.70324	3.79905	4.24803	3.23985	3.84214	3.74253	4.26782	3.94433	3.6951	4.22194	3.93243	4.04008	3.62137	4.14145	3.62674	3.5538	3.62327	3.48016	3.53161	2.97724	3.56894	3.11219	3.62254	3.06954	3.78658	3.43776	3.6175	3.36756	4.79934
7892729	3.37256	4.82944	3.66775	3.71594	3.29236	4.58333	4.44797	3.32199	3.3779	3.47122	3.17842	3.83307	3.41331	3.19456	3.69876	3.28803	3.91733	4.00346	2.43454	4.03919	3.01284	4.15925	3.3143	2.80522	3.12385	3.47495	4.03132	3.75673	4.34802	3.76345	3.62174	3.5149	2.63447	3.08864	4.39422	3.08137	4.88514	3.43811	3.91728	3.68612	3.58031	3.39309	3.78002	4.13625	3.44678	3.04447	4.27104	3.58812	4.67396
7892730	3.01909	2.6047	3.37528	2.96247	2.65388	2.45855	3.33577	3.18764	3.40823	3.11038	3.76654	2.70766	2.56394	3.31722	3.19339	2.52397	2.74821	3.6802	2.87519	3.00058	2.99494	3.09904	3.15496	3.22984	2.86422	3.29487	3.24151	2.71799	2.65237	2.66534	3.75873	3.12841	2.59211	2.65997	2.63466	2.7022	3.88036	3.67464	2.22431	3.13114	2.52859	2.45378	3.27687	3.51705	2.56332	2.70716	3.05283	2.74918	4.59739
7892731	5.56421	5.28197	4.98606	5.21857	4.61401	4.90398	5.37713	5.3209	4.54496	5.53757	4.69811	6.09321	4.74557	5.84094	5.618	6.07949	5.26978	5.07707	4.78918	5.74012	6.17853	5.60534	4.80691	5.00989	5.17472	4.74575	5.56002	5.31603	5.13542	5.37052	5.13144	4.49492	4.82012	5.16943	5.19063	5.5308	4.86366	5.5003	4.78117	4.62758	4.68877	5.29703	3.55951	4.48333	5.0286	5.3236	5.20601	4.89765	4.84874
7892732	6.25774	4.03298	3.55029	3.88681	4.79088	6.61818	5.00935	4.25028	6.64502	7.08452	4.69169	4.4618	5.43375	5.92394	6.48162	5.80866	5.07875	4.12673	4.94349	7.03798	5.11052	5.4976	5.07018	6.78274	5.14062	6.25154	5.99491	4.94588	6.5177	5.10938	5.09367	5.83818	5.96847	5.49958	6.91416	4.52228	5.72464	5.25369	3.32563	5.09466	6.58653	5.84239	5.61237	4.36863	3.86377	6.0583	3.88044	3.7192	5.45125
7892733	2.66489	3.16017	2.86548	2.33831	2.34803	2.74491	2.46843	2.89367	3.10849	2.76053	2.93551	2.34288	2.56745	2.48532	2.73281	2.67496	3.07827	3.30328	2.8384	2.57375	2.18183	2.95406	2.32431	2.53606	3.006	2.68466	3.16792	2.73335	2.77338	2.23578	2.70363	2.40059	2.6368	2.48776	2.31492	2.868	2.96449	2.38308	3.26639	2.81315	2.84755	2.77402	2.5696	2.33118	3.13688	3.12209	2.82373	2.44743	2.69124
7892734	3.51684	4.4536	3.73192	4.57502	4.4116	3.62816	4.53291	4.61846	4.98733	4.49683	4.42771	4.39074	4.09054	5.07827	4.58864	5.08529	4.78009	4.95202	4.46865	4.5036	4.73312	4.77929	4.40613	4.81362	5.41728	4.71916	4.3667	4.44129	4.46649	4.0966	4.13272	4.22557	3.69111	4.01893	4.51238	5.71239	4.82005	4.39109	4.23802	5.02405	3.77832	4.27104	4.86673	3.68361	4.20153	4.75286	4.57402	5.15601	4.81009
7892735	3.96425	4.06272	3.02102	3.4437	4.24066	4.57252	5.63031	2.97239	3.38955	3.60345	4.45628	4.59096	3.36816	3.07767	3.23664	4.04021	3.49754	3.35	2.88392	4.50303	3.88498	2.65493	2.4024	2.83069	2.90894	2.28494	3.4101	4.63416	5.03141	2.54577	4.86585	3.41995	2.65552	3.82029	4.29212	4.01608	4.93285	4.29237	3.61626	4.69283	4.26233	4.58275	3.58956	4.7728	3.61979	4.99728	3.09145	4.50667	4.01693
7892736	3.83297	4.07153	3.95412	3.8697	3.24277	3.37776	3.79163	4.61372	4.2691	4.80198	3.70959	3.60787	4.32186	3.33202	4.36197	3.91546	4.60166	4.03442	3.75744	4.02176	4.03945	4.59516	4.29765	3.41979	4.4306	3.99439	3.6787	4.2187	4.3125	4.10667	3.78003	4.03867	3.83587	3.8047	4.36503	3.46723	4.11077	4.14323	4.06766	4.29443	4.17219	4.4982	3.69775	4.21641	4.56681	4.19044	2.97177	4.05385	4.29027
7892737	2.77895	3.67419	3.32003	2.97094	3.34579	3.66917	3.26642	2.8074	2.94079	2.93382	2.91302	4.06519	3.40375	3.02202	3.19069	3.63619	3.1828	3.69555	3.81444	3.97169	3.84456	3.30096	3.60527	3.20166	2.97831	3.06069	3.0928	3.43029	3.21254	3.30773	3.99817	3.60697	3.47258	3.40117	3.0374	3.08332	3.07884	2.99861	2.93476	3.5563	2.76196	3.31861	4.29549	3.60141	3.40682	4.0032	3.07296	2.77961	3.88677
7892738	6.9121	6.51063	6.82235	7.19112	6.60713	6.72678	6.46242	7.2378	7.2931	6.73094	6.81228	6.94104	6.6529	6.55922	6.17869	6.85323	6.9671	7.14985	6.47496	7.07964	6.94867	7.26584	6.6151	6.92745	6.64751	6.75145	7.29482	7.34539	6.70687	6.32236	6.88963	6.71109	6.62671	6.76858	6.39269	6.61043	7.36462	7.25825	7.64995	6.78046	6.93642	6.86701	7.48416	7.60014	6.52818	7.12412	6.96748	7.25781	6.64429
7892739	4.87962	4.85207	3.87391	4.04505	4.53203	4.01185	3.98978	4.64282	3.78255	3.66606	4.96832	4.02439	4.03472	3.78499	3.99095	4.54969	3.51422	3.54739	3.69807	5.11367	4.22886	4.36507	4.3023	5.18371	4.0534	4.6766	4.0403	4.7589	4.41633	3.47746	4.0963	4.03452	4.07187	3.97961	3.64418	5.39344	4.25612	4.95844	4.3742	3.96126	3.96508	4.32448	4.42407	4.64265	5.48031	4.54655	5.18233	4.34402	5.22189
7892740	4.56555	2.3903	1.82636	3.16867	3.25808	2.76753	4.5041	1.9613	3.15582	2.25116	2.73163	2.60377	2.07998	2.09602	3.77213	3.04784	2.9521	3.92273	2.57083	2.88879	2.47341	2.62393	3.37093	2.16845	3.24698	3.48566	2.76	2.93413	3.95664	3.0862	2.63863	3.20767	2.96533	2.91254	2.76828	2.47169	4.44701	4.5289	2.41984	3.10457	4.0794	4.6185	1.99051	4.83837	4.3419	2.82977	3.06441	5.37917	2.80586
7892741	6.20812	6.45483	6.19981	6.6952	5.81376	6.24596	6.18163	6.26633	6.41009	6.50048	6.28758	6.17161	6.16536	6.24667	5.76351	6.0357	6.35451	6.37495	5.80709	6.31808	5.88989	5.99768	6.2236	6.26761	6.17418	6.44884	6.26665	6.22718	6.2977	6.0666	6.24416	5.74716	6.23926	5.76841	6.12448	6.58784	6.29659	6.49724	6.71305	5.95463	6.25313	6.41687	6.54775	6.58403	6.13374	6.42817	6.54529	6.05192	6.74085
7892742	8.83749	8.76186	8.43707	8.23512	8.68131	8.67128	8.51155	8.25096	8.56829	9.132	8.35139	7.83836	8.46256	8.42397	8.41301	8.46399	8.6409	7.67077	8.5546	8.67745	8.51151	8.332	8.32375	8.30846	7.87832	8.76967	8.52359	8.68266	8.54827	7.94262	8.4093	8.54672	8.37054	8.48453	8.88834	8.27439	7.84151	8.69261	8.43923	8.2405	8.6247	8.48631	8.09715	8.66694	8.13771	8.57697	8.43038	7.55277	7.9212
7892743	1.91788	2.01859	2.36122	1.96489	2.72009	2.33771	2.48186	2.3037	2.22923	2.05017	2.18052	2.49314	2.40279	2.76939	2.76393	2.60547	2.6779	2.40518	2.13203	2.42869	2.25944	2.7209	2.31058	2.34739	2.47233	2.04419	2.46087	2.17736	2.46029	2.53375	2.1792	2.47973	2.28496	2.3115	3.31087	2.63997	2.15823	2.11716	2.37099	2.73625	2.49747	2.1815	1.98269	2.76458	2.46503	2.23038	2.13235	2.30619	3.00214
7892744	6.75233	6.33366	6.78804	6.2424	6.29743	7.16921	7.22413	6.82222	6.66275	6.2056	7.00593	7.37042	6.22295	7.01632	7.1749	6.48481	6.62829	5.58939	4.30916	7.11971	6.10251	6.35628	6.23798	7.25634	5.21838	6.39089	6.69002	6.15232	7.04213	7.29913	6.73701	7.177	6.53821	6.90296	7.00884	5.6344	7.22569	6.74268	4.34356	6.55698	6.18277	6.1367	3.39875	6.22594	5.28679	6.94176	5.18458	6.50905	7.12575
7892745	7.13848	6.60894	6.93683	6.69375	6.99312	6.84158	6.84293	7.05772	6.71316	6.23156	6.98273	6.59863	6.46228	6.17162	6.62574	6.3061	6.74761	6.90208	6.78043	6.44979	6.78162	6.96802	6.36099	6.58017	7.08896	7.28212	6.91864	6.85164	6.60478	6.69388	6.85445	5.95634	6.31281	7.09444	6.56839	6.46637	6.22717	6.70923	6.3125	6.75697	6.93715	6.78751	6.59576	6.22634	6.6468	6.50742	6.92676	6.03485	6.71301
7892746	1.96515	1.9843	2.18775	2.97906	2.08133	2.15097	2.01714	2.221	2.17079	2.23181	1.73081	2.03365	2.54635	2.51737	2.38583	2.39294	2.57512	2.8773	2.87837	2.30126	2.82048	2.34575	2.33779	2.41603	2.10152	2.92646	2.01874	1.79248	2.13801	2.74641	2.302	2.21299	1.90707	2.13606	1.96202	2.167	2.27977	1.98739	2.05903	2.04628	2.44594	2.02959	2.22877	2.11952	2.31165	2.0201	1.85148	1.9875	2.43095
7892747	6.3851	6.93165	6.0728	6.73747	6.27278	6.36318	6.35627	6.70054	6.91424	5.70884	6.28401	6.07289	6.06355	6.12345	5.95628	6.04479	6.22218	6.80081	6.00165	6.12908	6.46329	6.25792	6.6456	6.32924	6.7979	6.83735	6.21148	6.55468	6.05811	6.12238	5.81183	6.14571	5.3505	5.93102	6.12649	6.64824	6.15033	6.46885	6.64572	6.50423	6.46088	6.38779	6.40183	6.838	7.11343	6.12479	6.83934	5.7898	6.45855
7892748	8.03883	8.10223	8.08631	7.85241	8.15098	7.61079	7.98028	8.33232	6.92808	7.77502	7.65705	8.00098	7.74189	8.20779	7.81935	8.24245	7.79067	7.6931	7.83188	7.99916	7.99495	8.37775	8.2503	7.84454	7.2012	7.98621	7.81267	8.03477	7.64006	7.97674	8.2148	8.00628	7.9063	7.71591	8.11877	8.10746	7.9786	7.68156	8.10996	7.78271	7.9907	7.67996	7.91169	7.84463	8.10916	7.91933	7.66619	8.29016	7.67018
7892749	4.84601	5.51745	4.15681	5.33576	5.08167	5.31159	5.78381	5.60762	4.3488	5.64564	5.45584	5.77057	4.67116	4.63409	4.65466	5.15956	5.40606	4.07431	4.52675	5.07047	5.14121	5.24999	5.01596	4.35417	4.25819	5.03433	5.0825	5.07474	5.39071	4.68476	5.42753	5.24985	4.17314	5.41668	4.89829	4.43602	4.77513	6.01492	4.75144	4.77273	5.14663	5.31478	4.50597	5.32378	5.06493	5.17032	4.73857	5.47568	4.93873
7892750	3.68312	3.90055	3.88974	3.03474	4.38469	4.50103	3.90501	4.10542	3.91746	3.75011	3.4645	3.33717	3.41107	4.13588	3.65154	4.1223	3.69512	3.50219	3.63314	3.97528	3.13549	3.6451	3.98925	4.02067	4.0687	3.35557	4.05459	4.45343	3.64668	3.89019	3.58473	3.55483	3.62296	3.24514	4.6005	3.93427	3.66709	4.0018	4.58483	4.07517	3.77969	3.9543	4.16536	3.42038	4.2693	4.24806	3.04141	4.09102	3.61745
7892751	6.91804	6.44363	6.83493	6.52095	6.6075	6.76848	6.65952	6.89486	6.64956	7.16068	6.66906	6.72246	6.92434	6.92074	7.07861	7.11302	6.52255	6.70102	6.04617	7.16769	6.70653	6.67574	7.22114	6.54479	6.17541	6.27275	6.04423	6.7	6.61855	7.20138	6.71826	6.98892	7.12354	6.55193	6.56408	6.24655	6.33549	6.7734	6.91241	7.11079	6.02461	6.12427	6.07113	6.65713	7.13021	6.59367	6.42814	6.78168	6.48104
7892752	2.37026	2.10047	2.35207	2.29428	2.86318	2.97852	2.54604	2.02763	2.13077	2.56083	2.33487	2.83829	2.90936	2.16741	2.46277	2.70436	2.65022	2.43113	2.4	2.86329	2.22051	2.55346	2.71598	2.60868	2.56317	2.22028	2.60772	2.61394	2.85863	3.00527	2.41959	2.36482	3.22299	2.63115	2.48008	2.13068	2.4119	2.65655	2.74729	2.57761	2.40827	2.72799	2.18194	2.84542	2.48797	2.52561	2.74866	2.18637	2.39227
7892753	11.6611	11.8156	11.7399	11.6232	11.7148	11.7752	12.0011	11.7672	11.5189	11.7309	11.8472	11.9746	11.8215	11.9101	11.889	12.002	11.8488	11.7831	11.5587	11.9429	11.8771	11.8286	11.9656	11.8706	11.5399	11.7126	12.0604	11.97	11.8104	11.9246	12.0796	11.9803	11.6283	11.7593	11.9545	12.0481	11.7342	11.5857	11.6008	11.561	11.6919	11.7806	11.7368	11.7202	11.7773	11.7913	11.7429	11.9302	11.8347
7892754	2.6196	2.64493	2.42254	3.21537	2.36146	2.6093	3.61661	2.94792	2.97138	4.67799	2.85184	3.21816	2.65369	3.39267	2.96602	3.51952	3.10297	2.77305	2.75489	3.50901	2.79924	4.14741	3.0897	3.83439	3.37512	3.42347	3.21054	3.6086	4.08418	2.81464	2.96765	2.60605	2.77556	2.6352	3.09647	2.73856	3.10503	3.8827	3.73142	2.38008	4.1603	3.46168	3.24957	2.79657	3.18445	3.64256	3.94578	3.55393	3.23636
7892755	2.78445	4.13227	2.91637	2.62007	3.36476	3.43264	2.92527	2.51041	2.73194	3.86993	3.15199	3.71334	2.61469	3.4561	3.63738	2.83473	3.44111	3.77263	2.82114	3.3166	3.3179	3.14279	2.79154	2.47965	2.73617	2.74515	3.05843	3.08427	3.21876	3.76445	3.26603	3.62979	2.82649	3.84514	3.09195	3.16466	2.74392	3.33056	4.25314	3.01905	3.15421	4.15443	3.41157	3.34105	3.60693	3.10983	2.64416	2.83982	3.81449
7892756	1.93153	2.03459	1.9637	1.89656	1.89074	1.91061	1.89834	1.87586	1.93994	1.94842	1.91501	2.00199	1.96595	1.98886	1.8967	1.99286	1.98375	1.96426	2.08901	1.91898	1.96163	1.97441	1.93704	1.94796	2.01854	1.99049	1.98823	1.95557	1.92686	2.0783	2.01087	2.0448	1.96377	1.9527	1.97187	1.98664	1.96436	1.86622	1.99702	1.94587	1.98727	1.95156	2.00244	1.96978	1.96736	1.85347	1.9529	1.95622	2.04099
7892757	6.44359	6.50769	6.39716	6.87485	6.60655	6.4473	6.24936	5.97059	6.1355	5.49813	6.72469	6.18516	6.05816	6.42425	5.88554	5.62043	6.31754	6.18802	6.27783	6.13249	6.48109	6.08048	5.84458	6.38152	6.81265	6.2447	6.12613	6.53069	6.5431	6.08149	5.7386	5.67459	6.09245	6.30291	6.13212	6.52521	5.85215	6.20327	7.1107	6.7195	6.42501	6.75138	5.76925	5.7987	6.33486	6.57502	6.56301	6.42945	6.86594
7892758	2.96473	3.79617	3.593	4.17261	4.16755	4.02012	4.07196	3.83556	3.78238	4.86738	3.26976	3.61713	3.82012	4.47096	3.59285	3.7974	4.63859	4.89919	4.65122	3.53498	3.94849	3.91844	3.69638	4.61922	4.69735	4.20629	4.48214	4.53344	4.64261	4.70937	4.56873	3.69366	3.60349	4.50376	3.58377	2.98131	4.16727	3.99308	4.00161	3.84255	4.17319	3.80578	3.23789	4.47282	3.61462	3.99658	4.303	3.92088	3.41606
7892759	5.58127	5.66774	4.70747	5.39731	5.46478	5.95149	5.68664	5.54208	5.87739	5.76288	5.28298	5.81406	4.92412	5.71533	5.44551	5.59319	5.86926	5.52759	5.54963	5.54206	5.35257	5.75309	5.20884	5.32009	5.36061	5.73142	5.45096	5.98051	5.48424	5.60634	6.048	5.49941	5.49847	5.78072	5.74288	5.29707	6.36475	5.48053	5.62595	5.71136	5.39084	5.38279	5.53464	5.48461	5.3894	5.49776	5.74872	5.71274	5.23324
7892760	4.26758	5.12397	4.85026	4.41795	4.3859	4.4436	3.64702	4.97186	3.96054	4.85434	4.74941	4.29732	5.71523	5.27534	4.63628	5.47722	3.74467	3.80043	4.82347	4.50486	4.28778	4.8222	4.45873	6.79608	4.99673	4.7366	4.27042	4.41558	5.61996	5.81723	5.6973	5.81724	6.1357	5.00901	5.94608	4.41033	4.58395	4.38191	4.04023	4.68856	4.69565	4.48164	5.04331	5.09386	4.71383	4.8687	2.37401	4.00466	3.98127
7892761	3.34416	3.77461	3.35739	4.395	4.11916	4.0041	4.04552	4.9574	4.1658	5.02973	5.88823	4.88349	4.44549	4.80795	4.25199	4.21841	4.89204	4.45701	4.63742	5.24262	4.49831	4.18119	4.4542	3.91581	4.1685	5.41925	4.03856	5.14269	3.66827	5.00801	4.07558	5.08488	4.92446	4.38118	4.92103	5.36499	3.18126	4.36857	3.8228	4.98213	3.49877	4.05119	3.8364	4.73605	4.20729	3.66553	4.918	5.88236	3.95581
7892762	11.5896	11.7476	11.8625	11.8093	11.9271	12.0288	11.7114	11.8462	11.8742	12.0325	11.6736	11.8916	11.7147	11.869	12.0924	11.7704	11.9614	12.0569	12.0274	11.878	11.8141	11.8995	11.7492	11.874	11.7938	11.6946	11.9734	11.7391	12.1552	11.9363	11.6165	11.9011	11.6942	12.0883	11.8129	11.6353	11.9533	11.8799	11.989	11.838	11.9654	11.726	12.0713	11.8674	11.5006	11.8268	11.6298	11.6792	11.6715
7892763	7.48128	7.06963	6.75963	7.08665	7.05809	7.51662	7.53947	7.4433	6.98285	7.31457	6.89518	7.24518	6.71712	7.44758	7.90814	8.00311	7.52969	6.79219	6.91219	7.84363	7.32815	7.09402	7.20724	7.3791	6.92003	7.57625	6.84857	7.49047	7.00166	6.83235	7.41128	6.98791	7.01801	6.73811	7.52569	7.14307	7.67871	7.24661	6.7797	7.25306	7.56959	7.41712	7.08043	7.38454	7.25704	7.67484	6.97403	7.22363	7.03057
7892764	9.79503	9.60979	10.3059	10.0345	9.61836	9.75257	9.74392	9.98823	9.86327	9.33712	9.7168	9.58507	9.74868	9.34157	9.234	9.5686	9.32524	9.69547	9.41491	9.60547	9.75303	9.4636	9.58483	9.57746	9.05002	9.32256	9.58981	9.77601	9.59053	9.53507	9.40693	9.28084	9.11269	9.08246	9.22697	9.43183	9.27263	9.90139	9.65059	9.9151	9.56967	9.66325	9.7878	9.90859	9.48093	9.62916	9.68064	9.66545	9.91248
7892765	8.03906	7.31008	7.65261	7.54141	7.77562	7.93917	7.8586	8.07346	7.70074	8.14644	7.93477	7.9886	7.86828	8.14699	8.31289	8.64682	7.68398	7.75177	7.17898	8.39662	7.89984	8.08698	8.17049	8.1144	7.45053	7.81962	7.63072	8.05436	7.61481	7.98134	8.13126	8.15249	7.92544	7.56536	8.09294	8.24354	8.09022	8.02464	7.18753	7.46117	7.97657	7.82158	7.52375	7.6047	7.85703	7.93801	7.30618	7.78424	7.71108
7892766	10.7437	10.3913	10.0576	10.2582	10.5767	10.4409	10.3334	10.638	10.9003	10.077	10.6827	10.4439	10.5305	9.94504	10.0631	10.3711	10.2627	10.5225	10.473	10.2563	10.576	10.5382	10.5984	10.4248	10.5173	10.8255	10.2539	10.3212	10.6179	10.2893	10.3367	10.2677	10.5499	10.2984	10.3041	10.7559	10.4051	10.9156	10.1127	10.4809	10.7908	10.6819	10.4156	10.2726	10.6984	10.7411	10.8587	10.5415	10.6701
7892767	2.54632	3.88187	3.09756	3.40789	3.83037	2.93359	3.28628	2.23097	3.96624	3.26554	3.24396	3.12921	3.77399	2.86348	3.25783	2.78111	3.19525	3.32302	4.21344	2.69814	3.53904	2.87611	2.81785	2.44519	3.51383	2.40664	3.29224	2.74453	2.91575	3.31031	3.39861	3.50136	3.10136	3.07219	3.31132	3.82523	3.1113	3.19824	2.99715	3.45142	3.30923	3.56321	3.31521	3.70585	2.76423	3.25837	3.99273	3.02547	3.00697
7892768	2.63378	2.39134	3.10951	2.22817	2.54403	3.57228	3.08016	2.65319	2.63529	2.1964	3.28526	2.91642	2.40654	2.78494	2.21483	3.43122	2.73428	3.02386	2.85974	2.85854	2.76998	2.82873	2.50251	2.69598	2.93787	2.9038	2.6872	3.55751	2.58939	2.73016	2.67641	3.28269	2.4603	3.17681	2.54684	2.65159	3.05504	2.47688	2.47922	2.48127	3.73912	2.53691	2.80838	3.11638	2.69787	3.17826	3.01407	2.57196	3.075
7892769	1.98075	2.00053	2.27683	1.781	1.96523	2.27664	1.76756	1.87293	1.99171	1.94467	1.85099	1.90392	2.07141	2.07651	1.97095	2.99926	1.89872	2.28999	2.06461	2.46392	1.87088	1.86071	1.91546	1.97597	2.10403	2.54141	2.18097	2.12609	2.44006	2.42576	1.95044	1.94311	2.14514	2.36795	2.39809	1.99376	2.07472	2.18093	2.05168	2.16586	2.62287	2.49272	1.71001	2.29329	2.33605	1.71828	2.31312	1.94147	1.88671
7892770	10.4877	10.0947	10.6025	10.6449	10.9959	10.9028	10.4461	10.3502	10.2944	10.528	10.5583	10.5422	10.3631	10.5347	10.26	10.2969	10.1962	10.5525	10.9185	10.4316	10.3094	10.4559	10.6797	10.6302	10.0874	10.5076	10.4818	10.3511	10.5661	10.5898	10.4467	10.6643	10.9316	11.1103	10.187	10.6947	9.95878	10.4573	10.6731	10.4598	10.5153	10.392	10.3377	10.015	10.4782	10.2919	10.452	10.3684	10.5467
7892771	8.68674	8.93943	8.61003	8.7483	8.84884	8.88619	8.93563	8.62286	8.11568	8.39011	8.27298	8.47312	8.23538	8.87719	8.47862	8.57342	8.86928	8.57249	8.17863	8.78612	8.64354	8.61345	8.73112	8.81449	8.54554	8.64416	8.66054	8.72085	8.49733	8.85633	8.85512	8.34201	8.41285	8.65909	8.58397	8.42124	8.10916	8.55359	8.90593	8.64942	8.45507	8.92897	8.24761	8.96996	8.61675	8.50761	8.76954	8.46601	8.6652
7892772	3.71298	5.44587	3.55322	4.32582	3.64374	5.0169	4.6007	3.77219	3.44697	3.938	4.12604	4.6808	3.83887	3.3983	3.84544	4.45472	4.24778	3.87819	3.60792	4.12443	4.34744	3.73815	3.61435	4.56558	4.06882	3.96685	3.89554	4.51301	3.96854	3.18704	4.61282	4.31388	3.36612	3.29509	3.38751	4.18982	3.48011	4.39342	3.88419	3.67012	4.52117	4.0323	3.26591	4.04474	3.55633	4.32854	5.20738	4.86209	5.42855
7892773	5.77125	6.07544	6.5389	6.1976	6.00189	6.69298	5.04412	6.17021	6.35415	6.24119	5.91834	5.33473	5.30178	6.49619	6.26688	5.29562	6.67481	6.74108	5.67535	5.79836	6.45111	6.50095	6.10993	5.92365	6.09844	6.02796	6.29377	6.70305	5.85454	6.6142	5.79258	5.63759	5.53037	5.81581	5.96256	6.42129	6.7541	5.56119	6.51103	5.95382	6.29232	6.30935	6.34876	6.18566	6.22416	6.41967	6.61276	6.74061	6.59569
7892774	5.80824	6.18477	6.32781	5.99769	5.27118	5.99096	6.058	5.84113	5.4459	6.04867	6.41259	6.06754	5.66119	5.77964	5.36839	5.65905	5.7862	5.29571	5.11674	6.04673	5.41786	5.67928	5.70334	5.56721	5.11536	5.64617	5.29735	6.20856	5.64124	5.91251	6.06253	5.99549	4.69925	4.87218	5.54853	5.6231	5.56003	6.20853	6.52632	6.11404	5.73985	5.76349	5.55658	6.08023	5.64683	5.54206	5.82342	6.1986	5.98974
7892775	5.13581	4.8175	4.97795	4.88915	5.19995	6.16629	5.88498	5.66297	5.4048	5.23243	5.74929	5.29489	4.62291	4.31829	4.63637	5.10881	4.91677	4.80792	4.4864	5.95253	5.57293	5.24682	5.48523	5.06821	3.88084	5.38516	5.84178	5.8212	5.36489	5.08199	5.07439	4.46799	4.15726	5.10361	5.76672	5.38227	5.55325	5.50233	6.28431	6.29591	5.86027	6.49347	4.17225	5.92394	4.61241	5.6217	4.40197	5.08038	4.93338
7892776	10.3401	9.95831	9.8874	9.856	9.77994	9.87342	10.0112	10.1705	10.3245	9.60139	10.2076	9.70511	9.81775	9.63676	9.81409	9.54827	9.82576	10.1758	9.83874	9.58934	9.68252	9.94651	9.78793	9.73585	9.99266	10.0176	9.61291	10.1867	9.45156	9.69947	10.1253	9.77219	9.90063	9.96492	9.98873	9.97669	10.1787	9.98806	10.271	10.0328	10.2796	10.4933	9.91251	10.3534	9.99514	9.81149	10.3278	10.1903	10.1695
7892777	4.85114	4.08374	5.20306	4.00763	3.90573	4.94638	4.46387	4.03055	4.34107	3.85395	4.88227	3.53007	3.90729	3.9809	3.94551	4.90106	4.50879	4.32877	3.9644	4.60974	3.62934	3.94527	4.14888	3.90259	3.70595	4.89102	3.91977	4.82965	4.00247	4.37559	3.75953	3.71571	3.90755	3.58778	4.41428	4.81269	4.65541	4.47934	3.66147	4.32943	4.54698	4.29748	4.95307	5.52368	4.45574	4.25666	4.65349	4.28524	4.63379
7892778	5.35362	5.41754	5.31569	5.50618	5.47172	5.69065	5.44859	4.80746	5.08431	6.04759	5.89724	4.87044	5.63831	5.36413	5.38504	5.53277	5.34198	6.1383	5.75952	5.77883	5.39673	5.84713	5.73175	5.68885	6.06119	5.72195	4.85019	5.32905	5.20748	5.62578	5.34229	5.90825	5.95513	5.10453	5.05634	5.97072	5.76669	5.85771	5.71048	6.01084	5.20329	5.43169	6.26136	5.786	5.99653	5.63479	5.1703	6.49955	5.32026
7892779	3.23978	3.12719	3.30545	2.92543	3.43204	2.94658	4.17535	3.28066	2.96309	4.36002	3.48791	4.04185	3.41213	3.56226	3.65285	3.75965	4.08803	3.60565	3.5272	4.89328	3.34963	3.74922	3.22701	3.33175	4.08689	3.47756	3.57968	4.21852	4.02263	2.5035	3.42222	2.98433	3.13098	4.25701	4.07489	3.13009	3.83522	3.94043	3.17667	4.02397	3.49945	2.7528	3.02114	3.68017	3.49035	4.32324	2.53502	3.29853	3.50867
7892780	4.40259	4.57445	4.36177	4.32891	4.65988	4.5148	4.224	4.56309	4.06804	3.58504	5.53427	3.97439	3.96872	4.05074	3.80145	4.43742	3.5417	3.8271	4.91552	4.00218	3.91092	5.13056	4.536	4.19573	3.49206	3.8051	4.24694	4.59827	3.61996	3.80411	3.75309	4.31812	3.61148	4.14536	4.12469	4.02364	4.38098	3.80141	3.97032	4.54588	5.2697	4.08188	4.50116	5.32375	4.46182	4.85822	4.93409	4.81552	5.70036
7892781	4.20221	3.32968	5.27804	4.48786	4.85429	4.65188	4.34061	4.59772	4.20704	4.615	3.24957	4.69522	4.36176	4.99161	4.05544	5.21786	5.07005	3.91536	4.34123	4.89312	4.44437	4.17005	4.453	3.55566	3.56318	4.92161	4.80265	4.81753	3.96441	4.89053	5.40784	4.39467	4.64657	4.63176	4.75154	3.76133	4.4319	4.73641	3.53842	4.35137	4.34573	4.83672	3.79552	4.79982	3.54646	5.00315	3.89768	3.57249	4.09689
7892782	11.0263	10.9362	10.8784	10.7692	10.7809	10.9431	10.9574	11.0212	10.7158	10.9522	10.8781	11.0412	10.9412	11.1358	10.8598	11.1479	11.1786	10.984	10.7168	11.0714	10.9435	11.0999	11.2436	11.0228	10.6978	11.0324	11.1425	11.1306	10.8828	11.0874	11.2006	11.1247	10.6822	10.6817	11.0631	11.1106	11.1526	10.4877	10.7315	10.6822	10.8731	10.7331	10.8703	11.0059	11.1152	11.0421	10.8837	10.9217	10.8524
7892783	7.50932	7.99615	7.63132	7.78306	7.79064	7.9273	7.52387	8.08782	7.62751	7.47732	7.78987	7.51327	7.2876	7.31343	7.34839	7.71295	7.68265	7.66887	7.50897	7.45318	7.57852	7.61715	7.97305	7.52923	7.67346	7.88269	7.30782	7.77858	7.29538	7.56043	7.49854	7.54526	7.64787	7.38694	7.67263	8.06146	8.1861	8.06798	7.81265	7.52009	8.25924	7.55429	7.6926	7.96997	7.98155	7.4653	7.86202	8.00046	8.06152
7892784	4.3705	3.23435	2.98179	4.96221	3.76616	5.18398	4.87138	3.98553	3.36653	4.25218	3.80051	4.38206	4.02398	3.30659	3.33764	4.73621	3.69465	3.71927	3.01672	3.97771	3.80867	4.4542	2.88536	2.80743	3.47865	3.91475	4.44951	4.40074	5.29034	4.19629	4.14257	3.76084	3.31693	3.21124	4.43878	3.23769	3.8049	4.75783	3.81885	3.9719	3.97361	3.52164	3.38452	3.30726	3.28372	4.06225	3.92743	4.42358	3.27682
7892785	4.23425	2.80768	2.37885	3.30992	3.11198	3.16979	3.71355	3.86732	3.60201	3.2556	3.38632	3.38388	2.83336	2.54025	3.00082	2.8804	4.06993	2.85286	2.43173	2.70863	3.33058	3.64012	2.82245	2.95615	3.13278	1.96032	3.71538	3.82894	3.96341	2.53908	3.29026	2.7981	2.55525	3.30011	2.13238	3.28531	3.8281	4.11233	4.33331	3.09411	2.58387	3.6017	2.89024	3.89575	2.82655	4.03601	2.89902	3.42533	2.72864
7892786	7.00113	7.67663	7.42309	7.33604	7.55244	8.10944	6.56535	7.22435	7.82965	8.90378	6.85578	7.62531	8.4555	7.49501	7.23543	7.19856	7.66099	8.93853	7.63571	7.88649	7.70568	7.56994	7.23917	7.41301	7.79809	7.2471	7.46396	7.04902	8.91048	7.23126	7.22942	7.44419	7.54177	8.07354	7.62572	7.79846	7.86904	6.4573	8.12043	7.75126	7.14203	7.96759	8.01109	6.83616	7.05523	7.25479	8.12216	7.59573	7.79592
7892787	3.25583	3.94652	3.31768	2.42838	3.77085	3.30931	3.37396	3.45481	3.25394	2.89948	2.73188	3.28692	2.9361	3.10649	2.47744	2.993	3.28386	3.27999	3.74116	3.15331	3.47023	2.8266	3.33111	3.15167	3.01295	3.16993	3.11505	2.9768	3.13913	2.63146	3.0343	3.41956	2.89911	3.09555	2.90804	3.02092	2.86473	2.89544	3.93857	2.64368	2.72498	3.41913	3.06411	3.14691	3.42461	3.207	3.26064	3.703	3.16956
7892788	8.80424	9.10672	8.92813	8.81504	8.65583	8.35969	8.52314	8.60854	8.54763	8.81354	8.63815	8.56734	8.90613	9.1245	8.83798	9.14898	8.96486	9.18118	8.77115	8.90358	8.91085	8.82318	8.79772	8.79837	9.27275	9.30716	9.07829	8.78805	8.78277	9.05845	8.64484	8.71976	8.69631	8.8496	8.81536	8.54129	8.37955	8.69336	9.04877	8.68249	8.40461	8.76374	8.6729	8.59734	9.07993	8.38258	8.91131	8.88804	9.00142
7892789	5.0828	4.61394	3.57194	5.4473	4.30022	5.06405	5.21588	3.95552	4.21945	4.81628	5.56288	4.37384	4.23019	3.2517	3.5893	3.66615	5.3847	4.86529	4.70033	5.80331	5.03353	4.82261	4.44723	4.34497	3.38633	4.82251	4.79654	5.30174	5.0305	4.88772	4.37444	3.56061	3.61368	4.39572	4.60436	4.71269	5.89052	5.66149	5.69618	5.33088	5.18055	6.0754	4.4989	5.85047	4.09099	5.87613	5.22002	6.27482	4.1002
7892790	2.31654	3.05505	2.15838	2.99322	2.09761	2.75535	2.38112	2.6507	2.30414	2.14105	2.15716	2.19982	2.22249	2.29851	2.37502	2.06309	2.56602	2.0564	2.25299	2.41346	3.09171	2.72453	2.40402	2.34502	2.01824	2.46197	2.08412	2.26384	2.5988	2.70749	2.1393	2.28267	2.79551	2.71974	2.72929	2.96938	2.61362	2.55907	2.23673	2.37213	2.36107	2.27512	2.7396	2.3468	2.15137	2.91871	2.72863	2.08379	2.5363
7892791	10.9242	10.762	11.3262	11.0907	10.9802	10.9816	11	11.0927	11.1229	11.1499	10.5768	10.9171	10.9802	11.1113	11.1919	10.9638	11.2934	11.3817	11.0256	11.1367	10.9181	11.1634	10.8666	11.38	11.2889	11.1508	11.356	10.6487	10.9551	11.2568	11.043	11.0181	11.13	10.9374	11.115	10.4804	10.8901	10.3297	10.7793	11.1666	10.6561	10.9488	10.8292	11.1929	10.1835	10.6456	10.7095	10.4933	10.7747
7892792	4.69793	4.31284	5.18254	4.71828	5.02052	4.53277	5.21534	4.66744	4.88205	4.76917	4.69322	4.83181	4.88344	4.62056	5.19324	5.13041	4.88003	4.49041	4.36912	4.40187	5.23722	4.64477	4.52068	4.28121	4.74241	4.00793	4.59553	4.69636	4.54437	3.19023	5.57541	4.85431	4.91029	5.2441	5.00313	4.61258	4.17817	5.02812	4.73894	6.01278	4.54348	4.39589	4.79768	4.34085	5.13296	4.62825	4.46623	4.06796	4.62728
7892793	3.4533	2.93715	3.95489	3.00351	3.09516	2.90498	3.4641	2.71132	2.77962	3.19272	2.85074	3.05459	3.25857	2.92459	2.72307	2.90178	2.95712	2.90774	3.14372	3.43704	2.82343	2.68169	3.12504	2.83645	2.90707	2.78875	2.97279	2.57292	2.78504	2.90143	2.57676	2.93226	2.0669	3.01215	3.16683	2.76595	3.36873	2.69114	3.13745	3.31537	2.72161	2.70305	2.67726	2.55759	2.67974	3.0319	2.59855	2.85435	3.92151
7892794	3.77635	3.23781	3.97874	3.08999	3.50634	3.83388	4.56898	2.7553	3.53852	3.80137	3.61285	3.7861	3.11958	3.44259	2.88188	2.96628	3.23321	3.97105	2.90409	4.07552	3.40548	3.45794	3.28179	3.42145	4.19872	4.2283	3.7937	4.44226	4.09672	3.07621	3.20998	2.8345	3.42958	3.30348	3.20597	4.28814	3.72014	3.78217	3.42519	3.83292	4.22603	3.77371	3.61155	4.07848	3.68468	4.04929	3.32779	4.85111	4.24666
7892795	4.42776	4.79278	3.89173	4.51316	4.98519	4.53936	4.5858	4.45736	4.12782	4.91094	5.08329	4.39627	4.72232	4.64603	4.7253	4.09278	4.95083	4.85419	4.54131	4.4967	4.73168	4.59043	5.19537	4.47315	5.09786	4.61391	4.37003	4.36806	4.22717	4.43422	4.92159	4.50201	4.45515	4.20496	4.52312	5.22246	4.3544	4.66013	4.49702	4.73266	4.81155	4.24339	4.4377	4.48076	4.43414	5.27809	5.14288	4.86263	5.18003
7892796	11.7352	11.8141	11.399	11.5001	11.1651	11.7878	11.9933	11.509	11.5829	11.5831	11.7625	11.7649	11.4863	11.6764	11.8693	12.3013	11.8813	11.2643	11.9791	11.8876	11.8986	11.7902	11.796	11.8875	11.9781	11.8397	11.7971	12.0387	11.5026	11.784	11.9107	11.7658	11.8433	11.6799	11.9982	12.2559	11.9655	11.9786	11.4414	11.6394	12.1063	11.9463	11.8552	11.5781	11.7369	11.8388	11.8639	11.854	11.74
7892797	6.30269	5.64104	6.37297	5.63964	5.8178	6.21995	6.5123	6.20105	6.13928	6.51085	5.77524	6.01937	6.28523	6.03098	5.85697	5.6897	6.06459	6.5057	6.44985	6.00198	6.3662	5.95921	5.76781	5.54287	6.43196	6.22785	5.97949	6.19554	5.49841	6.11443	5.88747	6.59273	5.77064	6.03486	5.5955	6.02259	5.57396	6.45596	6.44795	6.30361	6.2185	6.54306	5.59834	5.87861	6.16683	5.53089	6.39317	6.40735	6.46744
7892798	2.458	3.26315	2.92102	2.81727	2.72736	2.77584	3.32041	3.48182	2.63937	2.9214	3.60751	2.74182	3.04053	2.9052	2.7497	3.53869	2.95887	2.89651	3.36534	3.13848	2.53152	3.0598	2.78845	3.82567	3.01651	2.85241	3.21673	2.48698	3.29097	3.82736	2.87447	2.92686	2.56603	3.62597	2.68931	2.41945	3.33819	3.03241	2.55189	2.56695	2.98309	2.5628	3.03082	3.06881	3.06639	2.73182	2.40448	2.54346	2.51293
7892799	2.15498	2.66764	3.02798	2.5043	2.47201	2.75783	2.19008	2.10901	1.97625	2.21249	2.68374	2.80149	2.5833	2.07261	2.17042	2.30611	2.54345	2.58879	2.66308	2.30487	1.96102	2.60095	2.97518	2.25749	2.88001	2.48487	2.28398	3.02831	2.09671	2.2487	2.71552	2.27465	2.2623	2.72407	2.3497	2.75691	2.12849	2.88937	2.32484	2.3855	2.11908	3.38806	2.57533	2.29964	1.98593	2.7661	3.27934	3.519	2.36741
7892800	3.53218	2.48544	2.78072	2.31976	2.5332	2.64022	3.19795	2.27063	2.70527	3.57086	2.56065	2.75049	2.39457	2.90313	2.891	3.14855	3.56451	3.21876	2.52221	2.80954	3.16058	2.95873	2.88743	3.24427	3.40517	2.98028	3.11968	2.60109	3.45095	2.75387	2.71361	2.53067	2.70246	2.6287	3.02228	2.59786	3.27287	2.42334	2.27106	2.35017	3.41906	2.3813	2.2032	2.43612	2.61398	2.45223	3.00003	3.36187	3.23508
7892801	2.51387	2.54904	2.38632	2.72442	2.64211	2.39434	2.21698	2.06277	2.5244	2.72496	2.60495	2.41674	2.37169	2.63427	2.48033	2.64513	2.80884	2.71166	2.53264	2.85283	2.78458	2.62656	2.61901	2.25232	2.7053	3.16015	2.72917	2.73503	2.34097	2.74189	2.4739	2.20594	2.29751	2.37456	2.59929	2.99851	1.99896	3.03124	2.38435	2.42102	2.95647	2.31492	2.14518	2.11853	2.56127	2.4202	2.10378	2.48315	2.59214
7892802	9.00809	8.58996	8.72552	8.85408	9.16731	9.43221	9.10546	8.81604	8.65321	9.41302	8.22074	9.29802	9.39924	9.18582	9.05383	9.11991	8.97357	8.99142	9.03019	9.2301	8.75585	8.94108	8.92437	9.05445	8.24474	8.90871	9.15241	8.79611	9.36895	8.81747	9.1765	9.21064	8.72226	9.32503	9.29126	8.81503	9.18644	8.74768	9.04446	9.10909	8.86668	8.85159	8.57188	8.86953	8.41853	8.72681	8.52524	8.51777	8.40561
7892803	11.1625	10.9221	10.9161	10.9687	10.9461	11.0606	11.0041	11.1579	11.3407	11.1939	11.5193	11.0567	11.2867	10.8114	10.991	10.7451	10.9021	11.3844	11.1262	11.032	10.9667	10.9982	10.8122	11.0269	11.1851	11.0854	10.8757	11.0557	11.2472	10.7157	10.9925	10.8991	11.1511	11.0623	11.0308	10.9388	11.3353	11.2977	11.1091	11.3375	11.3282	11.3324	11.0734	11.1057	11.2245	11.6211	11.5019	11.2136	11.1094
7892804	4.02596	3.21921	3.4686	3.63588	3.25831	3.62112	3.97637	3.82196	3.30968	2.78955	2.91837	3.61451	3.61555	3.25735	3.71388	3.70432	3.96222	3.57482	3.57293	3.14325	3.76885	3.52347	3.5903	3.23255	3.92788	3.78176	3.36056	3.70422	3.81725	3.74863	3.42993	4.07181	3.92059	3.22681	3.87785	2.76899	4.1032	3.67708	3.37638	3.53448	4.14872	3.10686	3.68148	3.8845	3.41286	3.49575	3.62859	3.72	3.32881
7892805	4.20455	3.16064	2.48175	3.58193	2.72476	3.22219	2.85241	3.11609	3.38367	3.17992	3.10523	2.68613	2.34031	2.91024	2.72288	2.56544	3.12337	2.41352	2.95335	2.81473	3.10449	3.10742	2.60759	2.82185	3.31542	2.581	2.80789	2.61064	2.71367	3.64025	3.34663	2.77903	2.86345	2.98217	3.1091	2.80876	2.88521	2.88467	3.147	3.17594	3.16552	2.91075	2.76844	3.11943	2.75396	3.18926	3.58353	3.80655	2.72408
7892806	2.08927	2.39282	3.14003	2.42449	2.38193	2.40645	3.05165	2.1281	2.43803	2.47363	2.2518	2.83703	3.16442	2.42968	2.38028	2.85588	2.72991	2.69494	2.63637	2.65758	2.5213	2.59863	2.70075	2.3406	2.42772	2.06171	2.66505	2.2719	2.37698	2.01796	2.88518	2.27912	2.6991	2.36987	2.51653	2.91151	2.43486	2.3169	2.28118	2.15104	2.88575	2.94232	2.87629	2.92491	2.1898	2.80321	1.88278	2.76712	2.60059
7892807	5.17432	5.24377	5.67792	4.96066	5.65718	4.523	5.07087	4.96702	4.65109	4.82801	4.87448	4.79761	4.13006	4.67042	4.37378	4.87647	4.8217	4.96082	4.39428	4.48059	4.81888	5.02499	4.19244	5.12017	4.51211	4.74197	5.42883	5.11433	5.13107	4.63336	4.72098	4.27898	4.35945	4.48141	4.26873	5.19718	5.10486	4.96376	4.98857	4.81951	5.28898	5.70737	5.19311	5.08271	4.57762	5.55796	5.58799	5.18379	5.01489
7892808	7.64483	7.9937	7.41862	7.65712	8.20565	7.73072	7.27147	7.59009	7.71543	7.75348	7.62498	7.47103	7.64939	7.43655	7.03765	7.10065	7.41725	7.52998	7.73331	7.85701	7.82937	7.87453	7.61243	7.58375	7.57851	7.68389	7.44471	7.40255	7.46356	7.58395	7.33658	7.47585	7.41338	7.58105	7.13042	7.2698	7.02661	6.95374	7.5148	7.46957	7.65398	7.59241	7.79089	7.43938	7.38748	7.22494	7.61079	7.50528	7.77863
7892809	2.91316	2.77532	2.66712	3.02099	2.71326	2.90723	2.25763	3.14063	2.6039	2.68494	2.40662	2.66963	2.57721	2.7852	2.46585	2.53218	2.96757	2.61643	3.18629	2.38252	2.8435	2.57411	2.28268	2.36908	2.61719	2.58234	2.74717	2.69518	2.40315	3.05194	2.63621	2.86185	2.65042	3.04898	2.89045	2.44966	2.52827	2.55441	2.86715	2.5671	2.45848	2.78486	2.87973	2.9405	2.80684	2.99921	2.70991	2.54363	2.44912
7892810	2.92502	3.35047	3.05417	3.25972	3.71703	2.35988	2.67412	3.62194	4.35983	2.83634	3.16587	3.38605	2.5263	3.23241	2.7143	2.4851	2.93999	3.2672	2.95778	3.07633	4.08847	3.08248	3.12126	3.92362	3.03456	3.15769	3.0769	2.70669	3.37245	2.80035	2.75499	2.2113	3.27777	2.71599	3.66751	2.48038	3.37503	3.44607	4.29402	2.51394	2.84998	3.04402	3.0589	3.78191	2.80764	3.91375	4.17658	3.90484	3.41936
7892811	2.79823	2.51753	2.64973	2.76581	2.56556	2.74413	2.41239	2.43773	2.82592	2.39715	3.66108	2.29555	2.04306	2.04198	2.3631	2.35533	2.54857	2.62476	3.16451	3.12324	2.17481	2.61377	2.70754	2.42559	2.3842	2.28277	3.98664	3.02359	3.18617	2.02462	2.50958	2.63537	2.36906	2.4489	2.84291	2.61795	3.3669	2.57966	2.82398	2.71296	3.98948	4.21423	2.33394	2.74314	3.18908	3.02598	3.55932	2.4608	3.30669
7892812	5.41422	5.24051	5.25362	5.78995	4.50217	4.85381	5.26074	5.00735	4.99715	4.82848	4.13102	5.17274	4.47753	4.90987	4.57636	5.21933	4.36738	5.07358	4.29002	5.04641	4.67751	5.15159	5.11166	4.66784	4.44582	5.13906	5.09321	5.26442	4.68535	4.29944	4.48512	5.22691	4.16456	4.31593	4.70446	5.31973	4.76743	4.67128	4.78288	4.73392	5.21144	4.98396	5.05552	5.20172	4.11877	4.59084	5.33087	4.77422	5.00133
7892813	3.94197	2.80621	3.02419	2.69085	2.56236	3.45575	3.31751	2.72092	3.1355	2.1778	4.13973	3.87043	3.20232	3.18155	2.55882	4.14454	3.06272	2.69269	1.99614	3.91408	4.20734	3.52716	3.00953	2.97348	3.21598	2.44238	3.73937	3.66388	3.73705	2.50124	2.64989	2.56259	1.70906	2.27849	3.12762	3.18229	4.46256	4.29008	2.52684	2.68129	2.03068	3.62097	2.5773	3.5851	2.33386	4.4483	2.18077	2.72632	2.95284
7892814	9.23066	9.04688	9.07918	9.10304	9.35259	9.48206	9.60219	9.17879	8.97547	8.80183	9.17242	9.21341	9.10992	8.67902	9.0977	8.4825	9.25298	8.82191	8.98492	8.84279	8.89767	8.9914	8.69182	8.96134	8.58908	8.9314	9.13594	8.92312	8.97429	8.72179	8.7959	8.50619	9.13409	8.58167	9.05646	8.80899	9.45391	8.9804	8.91894	9.01408	9.61675	9.53655	8.55006	9.21786	8.71052	9.14058	9.01997	8.37816	8.98678
7892815	2.1866	2.42495	2.35792	2.21621	2.20864	2.19966	2.23191	2.2007	2.27207	2.20731	2.22118	2.22138	2.21546	2.22872	2.17535	2.28469	2.30456	2.28887	2.39634	2.26399	2.27785	2.2526	2.26105	2.19379	2.36049	2.30122	2.36968	2.2892	2.1986	2.44409	2.29751	2.24928	2.29885	2.3236	2.2448	2.28083	2.23057	2.15004	2.38539	2.26923	2.31159	2.29481	2.31066	2.24059	2.29177	2.17512	2.28264	2.24645	2.37382
7892816	8.48063	8.42404	8.32228	8.20929	8.37827	8.22022	8.39677	8.55053	7.88645	8.48168	8.31105	8.47006	8.40887	8.42152	8.42891	8.76716	8.59551	8.57434	7.95842	8.605	8.54582	8.52175	8.6812	8.24432	7.89977	8.34255	8.62816	8.40944	8.2491	8.60117	8.72112	8.69292	8.21144	8.07458	8.57	8.51741	8.47691	7.83696	8.19352	7.8298	8.44869	8.30637	8.37818	8.37545	8.52823	8.27879	8.35497	8.83681	8.13216
7892817	11.8898	12.0154	12.052	12.0826	12.1401	11.911	11.7225	12.0921	12.0904	12.3047	12.1704	12.0999	12.4705	12.1784	12.1761	12.1409	12.0609	12.4955	12.1225	12.2332	12.0916	12.1593	12.1767	11.9653	12.1486	12.3287	12.1156	12.1788	12.2077	12.0585	12.3071	12.0722	12.0981	12.2374	11.9438	11.9688	11.9118	12.1057	12.1384	12.0231	11.9609	12.252	12.2033	12.1864	12.1377	12.2734	12.181	12.2845	12.1119
7892818	2.75489	2.97046	2.09847	2.78056	2.33399	2.5519	2.66592	2.94143	1.87911	2.37153	2.42635	2.45913	2.20629	2.20495	2.4892	2.23088	2.79834	2.69188	2.75259	2.15112	2.29836	2.29194	2.2103	2.30764	1.82686	2.04237	2.12635	2.22207	1.98432	2.76846	2.34945	2.38403	2.36944	2.27389	2.22984	2.03537	2.71684	2.46463	2.18011	2.29795	2.38275	3.05309	2.0693	2.31671	2.26301	2.23551	2.06569	2.30724	2.29561
7892819	2.20215	3.16674	1.93931	4.61269	2.20002	2.43755	2.23837	3.70287	2.42746	2.44398	4.02755	2.62563	1.57193	1.78285	2.10584	2.08764	4.13129	1.85288	1.65466	2.24513	1.96338	4.05964	2.95371	1.52072	3.35838	2.28998	3.3514	3.8285	3.57974	2.79329	2.8272	2.1742	2.40241	2.16838	2.93649	3.11766	2.45924	4.4948	2.80594	4.63465	5.26719	2.53292	3.56326	4.37256	2.84501	2.37804	2.11667	2.08285	2.35957
7892820	8.54426	8.81318	8.55924	8.45723	8.55317	8.57155	8.44639	8.60788	9.29036	9.17699	9.0966	8.77589	9.01233	8.3229	8.7365	8.13575	8.48653	9.37901	8.73682	8.54661	8.23007	8.87176	8.51944	8.66098	9.09959	8.64629	8.33268	8.86831	8.88155	8.62457	8.79445	8.82874	8.88195	8.55578	8.47475	8.27384	9.09344	8.92505	8.34542	9.25006	8.82095	8.64671	8.61709	9.0277	8.47259	9.21054	8.85878	8.85661	8.83912
7892821	2.09521	2.36535	2.26833	2.77871	2.26863	2.4108	1.80729	2.38758	2.12333	2.70192	1.95267	2.67528	2.60039	2.043	2.41817	3.46626	2.19112	2.2455	1.87265	2.42949	2.32304	2.26238	2.2005	2.58638	2.17719	2.15819	1.8045	1.96169	2.45942	2.37218	2.85062	2.28719	2.00448	2.33391	2.02958	3.46581	3.00258	2.32703	2.17037	2.23274	1.86735	2.82388	1.98009	1.93095	1.95312	2.35957	2.14551	2.47018	2.18625
7892822	3.21044	2.91712	3.53302	3.33821	3.67368	3.42452	3.48437	2.51475	3.33685	2.7451	3.32861	3.72388	3.66857	3.82027	3.51386	3.82969	4.44013	3.83047	2.85831	4.03202	4.99871	3.4929	3.08565	3.90781	3.3552	4.21332	4.09253	3.1803	3.15036	3.47674	4.11352	3.49481	3.73712	3.35226	3.8695	3.61117	3.30602	4.55892	3.81993	3.55571	3.23733	2.93775	2.92534	2.58677	2.89029	3.63549	3.37148	2.65185	3.65153
7892823	5.614	5.96176	6.33666	6.04145	5.84839	6.04111	5.44646	4.58893	5.79458	6.26964	5.81306	5.04063	6.77027	6.31583	5.44238	5.48688	5.27097	6.46286	4.75004	5.98018	5.48535	5.76565	6.13836	5.71724	5.44504	6.28746	4.96558	5.06689	5.74987	5.92355	5.70283	6.33789	6.26497	5.64407	5.72668	5.8604	5.68147	5.65044	5.40195	5.4324	6.77042	4.42326	5.53758	5.95161	6.23564	5.35987	6.36352	5.56492	5.45581
7892824	6.81695	6.5801	6.12982	6.51363	6.07459	6.60333	6.51138	6.10797	6.602	5.85807	6.27471	6.50552	5.42158	6.0654	6.47729	6.58893	6.09558	5.61722	6.00887	6.14994	6.29628	6.62544	6.46106	6.23294	6.39714	6.08335	5.53341	6.59445	6.08664	6.05627	6.6019	6.5641	5.92915	6.17857	6.49232	6.02028	6.94794	6.71811	6.56734	6.81572	6.60236	7.31111	6.4392	6.04346	6.4466	6.1937	5.89103	6.1867	6.71836
7892825	2.25283	2.45631	3.01897	2.67001	2.73123	2.40331	3.28938	2.64149	2.3394	2.74568	2.39361	2.74722	2.26682	1.93622	2.62374	2.45467	2.38434	3.49809	2.40384	3.03874	2.24132	2.54084	2.4408	2.41276	2.47459	3.08219	2.35704	3.12059	3.15187	3.04521	3.11563	2.29876	2.57606	3.15497	2.61548	2.49917	3.20948	2.38523	3.11125	2.58109	3.61804	3.275	2.37651	2.36239	3.25425	2.41424	3.16263	2.87957	3.07309
7892826	4.76867	5.10609	4.70427	5.00333	4.61339	4.8916	5.5228	4.7652	4.5957	4.61756	5.00409	4.83808	4.86874	4.64844	4.87308	5.12098	5.05439	5.54056	4.50355	5.6128	4.81649	4.80157	4.48978	5.65191	5.00219	4.6683	4.80004	5.04382	5.10528	4.22281	4.68615	4.53228	4.52322	4.47891	4.66803	5.90627	5.99334	5.21847	5.23812	4.52888	5.25169	4.55481	4.9955	5.42793	5.07616	5.88872	5.0843	4.82743	4.65362
7892827	11.2464	11.159	11.2568	11.2146	11.3099	11.1472	11.1776	11.3241	11.1146	11.0099	11.1616	11.4168	11.2845	11.2884	11.2394	11.685	11.2259	11.414	11.0035	11.4292	11.3979	11.4545	11.4948	11.133	10.9137	11.2151	11.3966	11.28	11.0052	11.433	11.384	11.542	11.1089	11.0523	11.4209	11.3773	11.2761	10.9343	11.1072	11.0666	11.1607	10.986	11.2145	11.166	11.3768	10.9077	11.1047	11.2905	11.0836
7892828	2.19211	2.52793	2.44704	1.98126	2.19281	2.1011	2.16491	2.17054	2.06903	2.79678	2.33086	2.17432	3.0593	2.56354	2.74241	2.49596	2.62925	2.50707	2.30591	2.67142	2.60903	2.42343	2.90539	2.22985	2.60256	2.64684	2.36226	1.99141	2.54567	2.61655	3.2119	2.21034	3.02807	2.55944	2.28353	1.85857	2.21251	1.97095	1.81372	2.36048	2.27044	2.00732	3.24279	2.13866	3.01795	2.01238	2.52463	1.89989	2.40673
7892829	10.9464	11.0413	10.9642	11.1164	10.9908	10.9943	11.0213	11.0682	11.0386	10.5279	10.815	11.182	11.0475	11.1878	10.8503	10.9508	11.2339	11.1855	10.9882	11.2938	10.776	11.0083	10.791	11.111	11.0233	10.8193	11.1794	10.8052	11.0728	11.0962	10.9554	10.7958	10.9074	10.9654	11.0422	10.6757	11.2247	10.6469	10.6186	11.2505	10.5134	10.782	10.7319	11.0199	10.4973	10.7471	10.553	10.9406	10.995
7892830	10.7031	10.7518	10.4276	10.7415	10.632	10.3833	10.4441	10.5699	10.423	10.8985	10.2746	10.2476	10.5757	10.371	10.5419	10.6756	10.446	10.529	10.4421	10.8373	10.4099	10.4473	10.5041	10.2239	10.5181	10.7198	10.4389	10.4585	10.4435	10.4102	10.052	10.3583	10.4976	10.3697	10.497	10.4308	10.3821	10.6389	10.4067	10.3864	10.1746	10.5312	10.6828	10.3676	10.68	10.3365	10.6135	10.5586	10.6388
7892831	8.03888	8.04179	7.48531	7.43647	7.71444	7.80824	8.30799	7.71618	7.96188	7.97609	8.02457	7.52492	7.62314	7.45163	7.72777	8.02597	7.4402	7.56288	7.26824	8.22686	7.61282	7.46064	7.72045	7.79774	7.3937	7.40294	7.44243	7.90211	7.83024	7.3839	7.68423	7.82496	7.39469	7.46001	7.6118	7.6385	8.24058	8.10077	7.77875	7.5296	7.90188	7.74351	7.56623	7.31353	7.86522	8.51509	7.08643	7.99507	7.28644
7892832	8.14321	7.42657	7.49676	7.44318	8.06391	8.34201	8.52388	7.99435	7.56065	7.2717	7.53579	8.31498	8.03052	8.43798	8.55351	8.21935	8.00162	7.32525	7.74316	8.39859	7.88666	7.48154	7.85558	8.16869	7.2796	8.36203	7.58077	7.98458	8.11197	7.36043	7.88816	7.83747	8.22028	8.22446	8.1763	7.79304	8.23604	8.05569	7.51193	7.88208	8.07526	8.18897	7.55752	7.91637	6.9783	7.88489	7.87309	7.47807	6.83526
7892833	2.08964	2.20153	2.24613	2.33329	2.38052	1.96643	2.45519	2.36537	3.19469	2.29927	2.22922	2.375	2.58299	2.60336	2.54325	2.14691	2.49067	2.47745	2.44196	2.99487	2.72663	2.15413	2.45133	2.31162	2.10127	2.2347	3.03357	2.52077	2.92505	3.27283	2.37151	2.76737	2.5879	3.19967	2.59184	2.96533	2.15812	2.33531	2.5326	2.29804	2.92195	2.27803	2.86745	1.97885	2.51184	2.76452	2.45839	2.2903	2.58886
7892834	4.06725	3.54125	2.90999	3.85437	2.94914	3.90173	4.58299	3.53686	2.50982	3.47511	3.86481	4.02235	3.53834	3.88814	3.61442	4.23009	4.32059	3.66915	3.13944	3.49455	3.72112	4.01544	3.64486	3.41195	3.64471	3.55887	3.68186	4.60548	4.12491	2.78443	3.81118	3.32408	3.19403	3.27724	3.89226	3.81937	3.44248	3.29063	3.60871	2.88422	3.56611	3.95566	3.69542	4.3762	4.16568	3.59194	3.41098	3.06943	4.77481
7892835	11.0594	10.1959	10.23	10.7009	10.5714	10.6117	10.244	10.9448	10.899	10.705	11.2431	10.3243	10.7577	10.0131	10.1232	10.2393	10.4293	11.0035	10.7442	10.6054	10.3607	10.4497	10.0555	10.4246	10.39	10.0874	10.2437	10.67	10.6846	9.80982	10.4783	10.0696	10.6886	10.3816	9.87688	10.0531	10.7329	10.935	10.8494	10.8605	10.8558	11.0775	10.2636	10.4342	10.7459	10.825	10.7794	10.5688	10.3974
7892836	10.7463	10.9235	10.7313	10.4836	10.8455	11.0024	10.3333	10.4262	10.8153	10.5955	10.7289	10.7281	10.9483	10.5286	10.408	10.2748	10.4294	10.7621	10.9212	10.3876	10.7669	10.5371	10.687	10.3889	10.8255	10.5889	10.5278	10.5808	10.9744	10.5048	10.4948	10.5474	10.5451	10.8579	10.4206	10.8459	10.2697	10.7085	10.5308	10.4705	10.7769	10.622	10.6896	10.5802	10.5241	10.6724	10.6544	10.5738	10.6503
7892837	9.00095	9.41014	9.336	9.18937	8.99165	8.88725	8.97557	8.8765	9.03978	9.21066	8.9601	8.81802	9.17853	9.11929	9.18794	9.66595	9.55033	9.27624	9.26394	9.2587	9.30662	9.21623	9.23604	9.13951	9.58846	9.55019	9.19763	9.33112	9.12394	9.35805	8.86189	9.08258	8.95189	9.28458	9.06476	9.07987	8.65924	9.11787	9.4196	9.08678	8.94208	9.24776	9.29114	9.2285	9.52346	8.94977	9.36278	9.0056	9.69349
7892838	9.62151	8.91494	9.1914	9.46126	9.62455	9.61593	9.83662	9.65391	9.3371	8.54131	9.218	9.2682	9.22155	9.0222	8.99741	9.4399	9.19405	8.95515	8.97732	9.67695	9.24679	9.17081	9.39375	9.5792	8.6325	9.29357	9.17275	9.47249	9.04987	8.65543	9.15726	9.2912	9.39309	8.97651	9.24284	9.34517	9.70342	9.47852	9.289	9.34605	9.93654	9.71542	9.18258	9.26744	9.3844	9.66594	9.20996	9.17961	9.18353
7892839	2.19332	2.24773	2.41975	1.92991	2.18415	2.49871	2.79576	2.1187	2.75338	2.19415	2.15774	2.81035	2.17479	2.53041	2.41877	2.20017	2.28632	2.34185	2.42008	2.468	3.07654	2.18867	2.15716	2.07705	3.26513	2.11458	2.45541	2.40885	2.11943	2.13578	2.84747	2.41659	2.3751	2.63614	2.57539	2.09858	2.1092	3.62494	2.46495	1.96116	2.40488	1.99679	2.33911	2.1614	2.38374	2.15838	3.30306	2.17166	2.13977
7892840	6.051	5.57266	4.14892	5.11168	5.65571	5.72245	5.66349	5.5504	4.95549	6.27501	6.10019	6.23276	6.19636	5.43812	5.75708	6.08563	5.94712	5.82913	5.91557	5.72196	5.91598	6.2309	6.00617	5.83748	5.15965	5.72948	6.08506	5.74907	6.19479	5.72709	5.44526	6.07442	4.92992	6.12712	6.13425	6.05248	5.98759	5.58602	5.50817	5.39657	4.49138	5.34134	5.2409	6.37733	5.5861	6.42723	5.68697	5.613	5.67584
7892841	8.17218	8.37881	8.36233	8.43277	8.11259	8.25188	8.00384	8.03355	8.55729	8.55975	8.56924	8.45259	8.5131	8.36258	8.09061	8.1863	8.05572	8.48366	8.37982	8.35628	8.32963	8.01138	8.55185	8.32247	8.1896	8.38385	8.3191	8.24811	8.46318	8.42725	8.24548	8.26403	8.06536	8.66832	8.27394	8.46042	7.73817	8.56139	8.28096	8.26618	8.44096	8.35187	8.24217	8.18229	8.85547	8.48697	8.6493	8.59466	8.78253
7892842	2.77559	2.76461	3.25008	3.914	3.57467	3.14162	3.8899	3.16005	2.91583	2.90408	3.71345	3.28439	2.87713	3.29733	3.39351	2.70404	3.15046	3.08738	2.61467	3.80968	3.25187	3.251	2.97189	3.47013	3.21067	3.53828	3.05326	3.47481	2.87627	3.74565	3.58269	3.04335	2.38321	2.76007	3.25858	4.12922	4.54595	2.69277	3.68503	3.11737	3.48524	3.01453	3.58824	4.32964	3.4663	3.77662	4.83792	3.58418	3.23504
7892843	4.29905	5.48915	4.53945	4.91061	5.10607	4.82662	4.93306	4.94134	4.52917	3.8986	5.66282	4.78685	3.97142	4.12807	4.39111	4.9636	4.86874	4.87339	4.11837	4.64527	4.42046	4.54234	4.69246	3.75388	4.8773	4.71672	5.084	5.46342	4.60852	3.87644	4.64157	4.46183	4.2861	3.76532	4.39089	5.06857	4.89791	5.06582	4.65854	5.21816	5.78507	4.9074	5.58382	5.10743	5.03311	5.10984	4.71335	4.8041	5.33074
7892844	2.47196	2.70179	2.56052	2.53457	2.51869	2.50827	2.08249	2.28569	2.33423	2.43947	2.20374	2.12048	2.52599	2.43539	2.64309	3.07946	2.44407	2.3386	2.2763	2.25499	2.76289	2.99365	2.22526	2.4143	2.85359	3.09023	2.45362	2.82521	2.62804	3.02066	2.36016	2.19952	2.40574	3.08823	2.80278	2.88555	2.37122	2.28001	2.25648	2.23925	2.25517	2.72314	2.62666	2.74528	2.34118	3.45062	2.03271	1.95376	3.02405
7892845	5.90486	6.44795	5.99663	5.92729	6.21046	5.80711	6.07863	5.83534	6.16404	6.09842	5.98065	5.79965	5.70933	6.13713	5.93602	6.45222	5.82266	6.12298	5.49263	6.33623	6.13575	6.08165	5.92867	5.85067	6.04007	5.98482	5.61767	5.71059	5.95566	5.9501	5.88978	5.98552	5.82783	5.7591	6.18149	5.88818	5.70737	5.65367	6.00291	5.83857	5.87706	6.11158	5.95238	6.32695	5.84264	5.89573	5.60706	6.06963	6.1026
7892846	11.7347	11.7809	11.7588	11.7254	11.6984	11.8532	11.754	11.9301	11.8562	11.6722	11.7275	11.5841	11.8085	11.5491	11.4841	11.4889	11.697	11.8451	11.664	11.6873	11.8226	11.6517	11.5433	11.6214	11.7874	11.6478	11.6562	11.736	11.7867	11.6527	11.5206	11.4891	11.5364	11.5634	11.447	11.6598	11.9414	11.8695	11.5526	11.8024	12.0355	11.8176	11.8	11.8759	11.788	11.9749	11.5737	11.7384	11.9047
7892847	8.00747	8.06958	8.2452	7.33301	8.1337	8.38421	8.34765	7.86279	8.03207	8.48469	7.9485	7.86067	7.58723	7.85017	7.87266	7.95348	7.81803	7.83337	7.69787	8.3747	7.78013	7.73915	7.77529	7.70874	7.62921	8.07293	7.48678	7.79822	7.93989	7.57438	7.57697	7.33405	7.73113	7.72047	7.86815	8.09591	8.27451	8.2584	7.84788	7.79857	8.40042	8.00996	8.08615	7.72784	7.75952	8.29294	8.28176	7.9868	7.96821
7892848	8.02469	8.08244	8.52558	8.37213	7.98658	7.99442	7.85815	7.92051	7.68766	8.07093	8.07823	8.3119	7.57096	8.03347	8.13486	8.06961	8.22747	8.259	7.82754	8.22962	8.01644	8.24186	8.02376	8.22815	8.00823	8.38553	8.15573	8.10637	8.11985	7.97557	8.02997	8.17032	8.02234	7.85165	8.06734	7.77309	7.95577	8.07919	7.74052	7.95174	8.19744	7.86034	7.76295	8.38465	7.81387	8.22311	7.16533	8.21461	8.06136
7892849	3.2231	3.33093	2.57441	2.62102	2.64201	3.22065	2.6535	2.91151	3.31534	2.38584	2.63353	2.92709	2.42576	2.36709	3.23081	2.49282	3.55455	2.94416	3.20065	2.79468	2.83501	3.01508	2.46212	2.8983	2.79128	2.89729	2.68122	3.23209	2.51157	2.36929	2.67609	2.84298	2.08642	2.55593	4.07119	3.36867	2.48216	3.56551	3.02073	2.3029	2.90749	3.78604	2.72851	2.77728	2.45499	2.77585	2.97823	3.2412	3.14618
7892850	7.32033	6.06727	6.55499	7.1796	6.5633	7.05453	6.97201	6.95347	6.78297	6.83033	7.09816	7.10103	6.39898	6.40038	6.30177	6.0543	6.93562	6.45953	6.75345	6.89663	6.31719	6.80391	6.3927	6.38492	5.80555	7.04466	6.77362	7.47617	7.22672	6.8318	6.76231	5.74843	5.88542	6.81349	7.17609	7.0174	7.5006	6.77014	6.67353	6.86066	6.4559	7.22564	6.79474	6.98072	6.57136	7.3095	6.09951	6.24716	7.71987
7892851	5.11444	5.44996	4.5677	5.61921	4.88592	5.2163	5.56893	4.76281	4.61208	4.84351	5.36043	4.7291	4.44253	5.28625	4.09971	4.1559	4.15245	4.7226	3.21794	4.77197	5.0071	4.65254	4.91088	4.45951	4.5784	4.85684	5.24832	5.73659	4.40072	4.58535	4.91662	5.33355	4.37802	4.30926	4.48325	5.34628	4.88319	4.87002	5.78136	5.09487	4.56069	5.29194	4.86348	4.20527	4.83105	5.22606	5.2153	5.31307	4.65952
7892852	4.56838	5.19036	3.59434	4.65525	4.72211	4.56888	4.29753	5.11172	5.0103	4.76695	4.70373	4.20193	3.8995	5.12771	5.00405	4.556	4.46836	5.54842	5.1849	4.60943	3.69638	3.92453	4.33909	4.07927	4.91343	4.16239	5.19033	4.5924	4.79891	3.78221	4.72185	4.96826	4.1655	4.33233	4.40986	3.95108	5.00512	4.42435	4.51546	4.18492	3.4957	4.3093	4.43306	4.00063	4.54241	4.71029	5.05073	5.20931	3.26335
7892853	10.2224	10.3534	10.1676	10.162	10.2119	10.5603	10.3314	10.3195	10.3233	10.7822	9.8631	10.2464	10.4521	10.2343	10.3837	10.1128	10.3514	10.6028	10.2929	10.7588	10.1849	10.5551	10.2179	10.4796	10.5699	10.2452	10.0467	10.1898	10.5959	10.3086	10.3383	10.1674	10.2743	10.1788	10.3008	10.0423	10.7612	9.92004	10.3198	10.3317	10.145	10.5054	10.1419	10.4218	10.0916	10.1734	10.3247	10.3358	10.1558
7892854	2.26721	3.20592	2.91701	3.42646	2.76736	2.18899	3.01984	1.961	2.50256	2.14953	3.64491	2.27723	1.87588	2.61868	2.59549	5.70179	2.78551	2.51238	2.51234	2.26594	1.94184	2.83892	2.2102	3.28111	2.46353	2.46854	2.40471	2.9007	2.14116	1.70615	2.55115	2.04192	1.64634	2.03868	1.74321	2.85743	2.28354	3.71222	3.82461	3.02414	2.65854	3.36006	1.91453	2.88638	3.05679	3.0587	2.95259	3.25324	2.38704
7892855	4.01555	4.9313	4.02286	4.64094	4.42391	4.53026	4.04967	4.14411	4.07515	2.81627	4.61037	2.62549	3.1628	3.62408	3.44004	3.88263	3.45532	4.0144	3.4048	3.45568	3.28766	4.21462	3.8077	3.95839	3.77403	4.12516	3.74111	4.43789	3.23364	3.19093	2.95012	3.75608	3.1135	3.65205	4.22464	4.29166	4.09624	4.27549	3.88698	4.63039	3.88263	4.48764	4.12546	4.64126	5.00036	4.46144	5.02672	4.3437	3.71595
7892856	6.14268	5.09404	5.16717	4.78085	5.95525	5.55982	6.4338	5.33866	5.37825	5.73634	5.80627	5.72473	4.88946	5.45316	4.88165	5.81482	6.08117	5.19605	5.29632	5.82915	4.95596	6.05073	5.45029	5.81373	6.1798	5.56033	5.66376	5.89646	5.39435	5.10873	5.71693	5.6783	5.14767	5.47539	5.99539	4.96256	5.25877	6.15676	6.03742	6.03999	6.33797	5.88965	4.90775	5.41596	5.29179	5.58416	5.85693	6.25226	5.57337
7892857	10.1856	10.1177	9.77853	10.4263	10.2273	10.4373	10.2813	10.3252	10.1361	9.71932	9.92872	9.91533	10.0832	10.124	9.8025	10.0409	10.4392	10.298	9.88949	10.6672	9.91904	10.2449	10.0042	10.2697	9.95301	9.97299	10.1266	10.0552	10.311	10.1809	9.91665	9.83244	10.0374	9.88506	10.0081	9.69891	10.5084	9.94285	10.0457	10.3163	9.8742	10.0117	9.67482	10.1249	9.5486	10.122	9.37636	10.088	9.77227
7892858	2.76241	2.3024	2.15235	3.40701	3.09852	3.05423	2.41058	2.31628	2.13833	2.42899	1.96698	3.15903	2.23014	2.36387	1.99294	2.55799	3.08474	2.43925	2.60777	2.00318	2.463	2.37161	2.49015	2.32487	2.51905	2.30748	3.02571	2.70958	2.5295	2.48821	2.46615	2.42886	2.76743	3.0349	2.39877	2.22869	2.84112	2.23325	2.92931	2.81301	2.25515	2.13613	2.88048	2.28121	2.08962	2.654	2.32421	2.31996	2.22542
7892859	5.43474	5.36406	5.37962	5.10091	5.17898	5.5729	5.24405	4.91835	5.50125	5.14799	5.44806	5.82549	5.13367	5.63193	5.06862	4.82909	5.48205	4.49841	5.31666	5.49706	5.59541	4.25851	5.54122	5.62756	5.40948	5.03579	5.17211	5.10124	5.07681	5.6353	4.66615	5.11213	5.36038	5.20069	5.13034	5.70018	5.68361	5.63172	5.56193	5.38603	5.55657	4.83517	5.13511	5.92881	5.10091	5.48842	4.85753	5.77477	4.50896
7892860	3.63279	3.4578	3.92142	3.80714	4.19456	3.41472	3.68258	3.47584	4.34251	3.83117	3.80021	3.27613	3.74063	3.53147	3.3334	3.25381	3.53158	3.45723	2.91244	3.97338	2.97296	3.42072	3.7065	3.83701	3.7134	4.69849	3.10628	3.39046	3.74515	3.27307	3.54516	3.31938	2.97292	3.14354	3.70293	3.75075	3.85655	3.15512	4.5011	3.98755	2.58756	3.97174	4.03236	4.26799	3.72324	3.52624	3.3889	4.22366	3.49731
7892861	10.8243	10.5327	11.0441	11.0763	10.8826	11.3196	10.9285	11.3428	11.1347	11.0697	11.1281	10.8536	10.8928	10.2977	10.5352	10.6761	10.5918	11.0799	10.5971	11.3892	11.114	11.3045	10.8719	10.6485	10.3609	10.5171	10.9505	10.6996	11.0925	10.3538	10.8526	10.822	10.3674	10.244	10.2965	10.5508	9.96768	10.1178	10.8012	10.5236	11.5838	10.7447	11.0139	10.6023	10.3062	10.3434	10.4426	10.3149	10.2055
7892862	10.7448	10.4851	10.9107	10.2638	10.9166	10.5255	10.8693	10.806	10.7605	10.6465	10.5321	10.9729	10.5313	11.2807	11.3981	11.44	10.5607	10.2208	10.6615	10.5453	11.0962	10.6183	11.143	11.207	10.531	10.6417	10.6789	10.9049	9.92917	10.8892	10.9855	11.0435	11.1338	10.6529	10.9994	11.0122	10.5362	10.8727	10.8531	10.8206	10.8675	10.8774	10.7863	10.9285	11.0919	10.7805	10.8455	10.8453	10.4816
7892863	5.05594	5.53653	5.58741	5.2718	5.34399	5.13419	5.17	4.88891	5.14691	5.58027	5.04252	5.10084	4.94526	5.47514	5.26194	4.49804	5.68162	5.39453	4.93348	5.42708	5.30002	6.03717	5.54234	4.64766	4.85414	5.08545	5.3581	5.45275	5.18345	5.25758	5.46579	5.32719	5.35826	4.55664	5.34759	5.5017	5.76459	4.98748	5.14159	4.93807	3.94276	4.8574	5.66569	5.71542	6.08433	5.09206	5.0385	5.49064	4.72083
7892864	4.27191	3.22061	2.61314	3.52558	3.0874	2.84633	4.42615	3.30292	3.52764	2.21147	2.96378	3.63639	2.97306	2.94389	3.24735	4.12134	2.76722	2.54313	2.70297	3.2073	3.73371	3.02709	3.37725	3.47432	3.06783	3.14003	4.09381	3.85443	4.07134	2.63779	3.17341	2.64392	2.93189	3.03452	2.98842	2.77673	4.15073	3.74108	4.37082	3.37711	3.28145	3.01369	3.44149	2.97145	2.54201	3.84838	4.32413	3.50335	3.26487
7892865	8.67855	8.75018	8.91558	8.94448	8.6301	8.70567	8.74997	9.07404	8.58252	8.97152	8.90152	8.98353	8.77338	8.8958	8.43218	8.81913	8.86672	8.77568	8.34258	8.85444	9.00814	9.06112	9.03376	8.95014	8.39535	8.87245	8.96834	8.97338	8.54072	8.80574	8.79276	9.21364	8.39894	8.46031	9.1531	9.15331	8.78981	8.81449	8.8117	8.72779	8.68354	8.57167	8.57122	8.7683	9.0795	8.51384	8.68522	9.13097	8.77616
7892866	2.53067	2.60453	2.42625	2.67235	3.25289	2.95781	2.73488	2.08664	2.34279	3.97669	2.54182	3.6185	2.83566	2.65753	2.72434	2.59492	3.16143	2.10161	2.32735	2.98117	2.58998	2.54232	2.21381	2.73737	2.06222	2.75927	3.26522	2.83623	3.59391	2.59232	2.66423	2.2223	2.18097	2.21564	2.79046	2.24616	2.63857	2.04829	2.28251	2.20402	2.48591	2.98735	1.84734	2.95325	2.44021	2.81285	2.17784	2.64463	2.58795
7892867	3.28226	2.55239	3.15042	2.55605	2.43133	2.33703	2.58782	3.02739	3.18488	3.19678	2.7669	3.7285	2.53677	2.63075	2.65263	2.53053	3.21267	2.85139	2.57581	3.41928	4.18892	3.27645	2.89388	2.41274	3.09171	3.03336	3.32375	2.48123	3.65485	3.38313	2.9809	2.55007	2.74539	3.06442	2.6723	3.06628	3.16628	2.57882	3.4988	2.8914	2.82741	3.40199	2.51143	2.68684	2.65337	3.15705	2.93322	2.68356	2.65967
7892868	10.695	11.0536	10.474	10.8177	10.6262	10.7387	10.5248	10.7539	11.0404	11.1354	11.0843	10.7051	11.0526	10.8199	10.6629	10.8131	10.7586	11.3236	11.1074	11.0522	10.8793	10.9905	10.7967	10.7743	10.8492	10.9908	10.8997	10.8003	11.0216	10.5983	10.7738	10.5853	10.9416	10.9061	10.4119	10.8679	10.7756	11.0271	10.8821	10.8881	10.8971	11.2625	11.0637	10.8308	11.0195	10.93	11.2348	11.0487	11.2699
7892869	7.88388	6.67671	6.87634	6.38254	7.16931	7.70355	7.62428	7.00635	7.47179	7.8635	7.10645	7.88967	7.41123	7.23216	7.50953	6.98532	7.68129	7.14435	7.07078	7.0437	6.36934	7.53972	7.2454	6.66868	6.88106	6.48225	7.11594	7.98497	7.70208	7.92293	8.03895	7.6901	7.35372	7.30953	7.66273	7.01908	7.96738	7.0512	7.36028	7.45501	7.78179	7.67759	6.65475	6.49864	6.85258	7.98029	7.24299	7.58032	6.60356
7892870	7.01813	6.88396	7.15936	6.8353	7.15342	7.09562	6.56185	7.31895	7.72737	7.75465	7.23766	6.47085	7.8354	6.62923	6.45429	6.78821	6.41325	8.72025	6.0918	7.36502	6.98071	7.5745	6.53339	6.7265	7.66105	6.82454	6.51685	7.42613	8.00946	6.77018	6.36793	7.02292	6.63832	7.21922	6.5585	6.90284	7.50745	7.96214	7.30553	7.62476	7.15711	7.0014	8.07587	7.18766	6.0629	7.46442	5.85925	7.34382	7.47621
7892871	6.77123	6.32513	6.36596	5.94172	6.21241	6.61287	6.67498	6.34736	6.04161	6.84595	7.04815	6.88494	6.16648	6.26111	6.22902	6.7997	7.00622	7.23623	6.2954	7.15842	5.78135	6.38244	6.57967	6.65984	6.66833	6.17272	7.1577	7.05885	6.26217	6.57994	6.83475	6.43211	6.29701	6.44808	6.67184	6.18117	6.97137	5.88539	5.79337	6.04419	6.81394	6.77196	6.01506	6.20425	6.13106	6.52648	6.00853	6.35864	6.60102
7892872	5.63704	5.42894	6.09255	5.66451	5.31209	5.24204	6.69043	6.21541	5.40341	5.36202	5.60193	5.52754	4.76475	5.28264	4.84749	5.18912	4.8854	5.1828	4.72069	5.64674	4.80143	5.63081	5.34496	5.21446	4.98862	5.5115	5.30984	5.70944	5.66034	5.777	5.3682	5.71403	5.04182	4.62261	5.27137	5.54416	5.48709	6.08307	5.91613	5.72795	5.4027	5.61901	5.71972	6.18713	5.69037	5.82666	5.62136	5.07014	5.27735
7892873	4.23554	2.5921	2.82341	3.37528	2.25832	3.14607	3.03686	3.85526	2.44679	3.26672	4.01396	2.97387	2.5601	2.34596	3.01526	3.81875	3.07947	2.99596	2.83851	4.0674	3.93981	3.81717	3.05425	3.09036	1.80478	3.05585	4.48893	2.99627	3.45064	3.30332	2.64583	2.51658	2.36785	1.99538	2.71469	2.90842	4.51396	2.8265	3.63575	3.72725	2.75411	3.13013	2.98705	2.81901	3.46045	3.97886	2.78465	2.64938	2.55892
7892874	3.7002	4.22579	3.46381	3.07523	3.70584	3.49238	3.60167	3.386	2.9177	3.16046	3.36873	3.98606	2.85667	2.75043	2.94767	3.95055	2.76926	3.55248	3.60487	3.77077	3.75664	3.62503	3.16507	3.64646	2.92257	3.25685	2.92754	3.70386	3.78231	2.71931	2.76683	3.07819	3.54162	3.09227	3.41675	3.84904	3.68602	3.10605	2.63869	3.05026	3.39787	4.31992	3.42268	3.5326	2.97076	3.38665	3.42248	2.88182	3.15259
7892875	5.48292	4.71306	5.18119	4.7776	5.25344	5.20288	4.98003	5.07266	5.31908	4.79851	5.26296	5.27105	4.9172	5.00718	5.28453	5.64402	5.31639	5.71928	4.48623	5.58747	5.55566	5.29392	4.98592	5.40635	5.51766	5.49851	5.62364	5.26385	5.1746	5.59932	5.25591	5.06725	5.46266	4.92452	5.6841	5.43612	4.79218	5.77543	5.90044	5.62232	5.54811	4.60909	4.65344	5.15866	5.35287	4.17534	5.64268	5.13015	5.04853
7892876	2.76846	3.21394	3.67896	4.07578	3.21113	3.1862	5.07582	4.10041	3.33402	3.02223	3.12278	3.78845	3.76609	3.49537	3.78895	3.34074	3.28183	3.34689	3.17546	5.37669	3.70874	3.89478	2.94973	3.19766	4.12495	3.59516	3.11508	3.75612	4.64199	2.35312	2.91213	2.55131	3.32492	2.78887	3.01112	2.80591	5.34412	3.69957	2.37771	3.24599	3.93298	3.72072	4.36363	3.70643	3.22424	3.99735	3.78627	2.63396	3.14774
7892877	4.52229	4.66027	2.91291	3.63619	3.40335	3.8139	3.71587	3.72317	3.5685	3.26709	4.42588	3.69535	4.2244	3.52074	2.63729	3.75791	4.25288	4.02331	3.7416	4.07709	4.12307	4.14638	3.82625	3.52531	3.61157	2.7767	4.81864	3.55259	3.93292	3.56664	4.13639	2.81989	3.72085	3.54007	3.62686	4.43733	4.82893	4.44213	2.77658	3.84404	3.28008	3.4628	4.21442	4.41258	4.46876	3.63891	3.62709	4.1129	5.24163
7892878	4.82053	4.28736	5.65929	5.12669	5.12026	5.85999	5.45077	5.20138	4.97164	4.86646	4.46612	5.53284	6.09123	5.33181	5.71861	5.94121	6.25527	4.7119	5.5341	5.99399	5.97709	5.49344	5.56382	5.96234	4.64091	4.82778	6.31896	4.7222	6.54723	4.98496	5.52977	5.62341	6.54771	5.3407	5.70774	4.30298	6.21422	4.68543	3.45224	4.26268	4.60414	5.35095	5.13274	5.44724	5.37751	4.84508	5.15122	5.52737	5.40746
7892879	2.99742	3.84038	3.31202	2.86154	3.39469	3.14569	4.17551	3.18205	3.34149	2.99938	3.1368	3.64264	2.79423	2.94028	3.44919	3.84599	3.46397	2.97455	3.46345	3.44421	3.15642	3.25037	2.91503	3.26543	2.99912	3.34304	4.09214	3.55048	3.28107	3.48257	4.00647	3.26518	2.9134	3.87	3.31264	3.1301	3.9331	4.12447	3.40833	3.4528	4.14534	3.24526	3.40995	3.94329	2.73143	3.72045	3.72412	3.06961	3.65312
7892880	10.0314	9.91195	10.1335	10.0081	10.0067	9.95044	9.94395	9.98189	10.1037	9.87098	10.2321	9.81728	9.91875	9.81231	9.91852	9.83432	9.99442	10.0534	9.9503	10.0478	10.0469	9.81075	10.1099	9.99962	9.72035	10.181	10.2617	9.96866	9.9062	9.91288	9.77421	9.82741	9.89852	9.96047	9.85355	10.1271	9.78971	10.178	10.1688	10.0658	10.1644	10.1393	10.2034	10.0589	10.4256	10.1518	10.2613	10.0919	10.0587
7892881	3.54327	3.14455	3.60811	3.79728	3.82254	2.78081	3.79687	2.53328	3.14958	3.12534	3.18504	3.66463	3.57438	3.40563	2.86969	3.92743	3.37902	3.21887	3.21613	4.24143	3.21948	3.85459	3.36868	3.55134	3.75042	4.15132	2.45829	3.0719	2.91887	2.98657	3.72778	3.79837	2.56977	2.80953	3.8052	2.49033	3.4379	2.66108	3.03773	3.10824	2.59074	2.58217	3.30509	2.55488	3.27658	3.08365	2.95263	4.05965	2.73217
7892882	8.39036	9.25519	9.09883	8.7559	8.83517	9.33814	9.35113	9.06367	8.83183	8.67196	9.14457	8.73074	8.81887	8.69752	8.35476	8.74834	8.87656	9.3312	8.56241	9.26575	8.72323	8.96056	8.76733	8.76786	8.81689	9.0308	9.00023	8.868	9.0441	8.72358	8.44765	8.07695	8.70565	8.34538	8.36695	9.01817	8.97316	9.04726	9.0897	8.78446	9.23041	9.02555	9.001	9.08182	8.80979	9.07613	8.85241	8.63935	9.19174
7892883	4.19976	4.49205	4.22031	3.50466	3.75257	3.85033	3.26931	3.89797	4.21158	3.12697	3.59972	3.16126	2.62102	3.15509	3.43307	3.51346	4.41004	5.0748	3.93046	3.69663	3.77833	2.86918	3.35194	3.10055	3.67103	3.65207	3.69339	3.89846	3.90386	2.73662	3.09705	3.48544	3.18945	3.59192	3.96194	3.28856	4.70808	3.32149	4.58839	3.4219	3.76088	3.00544	4.00683	3.81709	3.96444	3.95613	4.07509	3.24921	3.9098
7892884	9.46975	9.81894	9.84433	9.73096	9.4182	9.53	9.76298	9.69262	9.56136	9.43851	9.71397	9.41274	9.7681	9.54497	9.42891	9.95035	9.52041	9.66123	9.20454	10.1353	9.50806	9.52208	9.78236	9.51513	9.21108	9.67477	9.47291	9.71579	9.5204	9.47868	9.26225	9.31999	8.95864	9.28429	9.09093	9.62107	9.12674	9.88648	9.97859	9.80563	9.2974	9.63088	9.82401	9.9879	10.1578	9.70417	9.69452	9.87494	9.98497
7892885	3.58911	3.30844	3.60973	2.83223	3.86056	4.2472	4.61465	3.086	3.24382	3.24303	3.42976	3.19023	3.16333	3.88688	3.20201	4.52152	2.64304	2.98496	3.17722	3.3989	2.94665	3.46385	3.1208	3.63686	2.29836	2.68485	3.09808	3.38496	3.19149	3.28503	3.20808	4.43029	3.6503	3.2796	3.19369	3.26414	3.5193	3.17605	3.48305	3.19592	4.3385	3.85162	3.20035	3.74459	3.3522	3.70111	3.54584	3.63271	3.84844
7892886	4.59871	4.24463	4.6697	3.85395	3.89937	3.47952	4.60096	4.07602	3.66194	4.30765	3.83027	3.35916	3.57392	3.75091	4.27088	3.02912	3.72901	4.29543	3.62048	4.89069	3.04798	3.82161	3.70807	3.61848	3.49534	3.61096	3.43486	3.40811	3.48448	3.21776	3.63665	3.83791	2.74068	2.99456	3.94688	4.41597	4.59671	3.49021	4.86752	4.22153	4.18034	3.79727	3.68071	3.80985	4.11382	4.49665	3.81761	4.2294	3.77429
7892887	2.49138	2.79241	2.44265	2.69055	2.74423	2.78329	2.54104	2.80413	2.65476	2.90939	2.13624	2.64328	2.73147	2.49126	2.59157	2.37501	2.72173	2.54296	2.36277	2.72149	2.76367	2.5739	2.61806	2.35681	2.62889	2.31748	2.80564	2.46534	2.4479	2.67052	2.52367	3.23007	2.36119	2.6962	2.34752	2.84018	2.84656	3.09999	2.31498	2.25264	2.24261	2.67486	2.67035	2.64113	2.59915	2.34502	2.79564	2.5685	2.46325
7892888	3.98428	3.77252	3.93442	4.3765	3.67445	3.83341	3.82839	3.35801	3.90383	4.71121	3.95791	4.08509	4.40649	3.91814	3.84792	4.0903	4.3614	4.68116	4.19042	5.35801	4.30825	4.40467	3.63427	4.4457	3.86813	4.68739	5.26051	4.33529	5.08968	4.00253	4.17876	3.90677	3.92011	3.64287	4.33546	4.56884	4.52021	3.8771	4.15328	3.49649	4.58821	4.42185	4.61388	3.78689	3.24038	5.63877	3.84698	4.40264	4.49201
7892889	11.101	10.9789	10.8993	11.006	11.1091	10.886	10.9736	11.0843	10.6597	11.0495	10.8961	11.3235	11.1573	11.2776	11.0742	11.3834	11.0464	11.1866	10.8164	11.1238	11.0264	11.0954	11.3103	11.0748	10.6582	11.0167	11.2486	11.115	10.9079	11.3023	11.3581	11.2755	10.8219	10.907	11.2735	11.2705	10.997	10.5336	11.0625	10.6763	10.8491	10.8653	11.0952	10.8245	11.1648	10.6371	11.0167	11.2006	10.9819
7892890	10.2109	10.0228	10.7769	10.5929	10.3914	10.6238	10.1647	10.3773	10.2594	10.0512	10.4822	10.1079	10.4374	10.1705	9.90413	10.0612	9.93474	10.2407	9.8011	10.3056	10.1758	9.85232	10.0403	10.0048	9.7278	9.80976	10.1375	10.375	10.0683	9.9591	10.0585	9.74958	9.57111	9.92029	9.57003	10.4237	9.73957	10.6885	10.37	10.459	10.2836	10.6201	10.6719	10.7745	10.1268	10.3323	10.3164	10.459	10.4674
7892891	11.5066	11.1245	11.5774	11.3118	11.4526	11.4003	11.5295	11.6248	11.3127	11.3237	11.6323	11.6315	11.4485	11.446	11.5939	11.725	11.4526	11.2725	11.1775	11.4967	11.4656	11.4773	11.5138	11.4226	11.2483	11.4314	11.5151	11.6746	11.3637	11.5086	11.5593	11.5812	11.3183	11.2365	11.7284	11.5483	11.6078	11.2553	11.3689	11.3298	11.5251	11.3739	11.341	11.5891	11.4405	11.7334	11.4895	11.5462	11.2667
7892892	4.28369	4.38309	4.77834	4.21007	4.01078	4.12465	4.96051	3.99546	4.18858	3.92334	3.74443	4.56343	4.7097	4.60235	4.3366	4.53503	4.88087	4.6464	4.13634	4.61359	4.45461	5.00817	4.03344	4.08237	4.70175	3.71574	4.73769	4.84771	5.03904	4.58317	4.72441	4.16353	3.82161	4.67625	4.62199	4.18318	4.10206	4.3998	4.88095	4.61128	4.30185	4.73401	4.77691	4.70962	4.70035	3.98476	4.92992	4.96189	4.69141
7892893	6.65878	6.90949	7.30108	7.0983	6.79683	6.76012	6.74184	6.97749	6.92762	7.25179	6.77673	6.80373	7.18042	6.48566	6.92632	6.71157	6.91481	6.90739	6.90861	7.14798	6.80509	6.94261	7.02837	6.46741	6.84359	7.08646	6.84391	6.90128	7.16792	6.92571	6.60853	7.03043	7.30835	6.97243	6.93915	7.04156	7.29458	6.79323	7.29882	6.81438	6.58404	7.24839	7.00081	7.21838	7.44285	6.69988	7.2081	7.00632	6.97332
7892894	10.046	10.5245	9.98371	10.2732	10.0697	9.92675	9.99952	9.99577	9.86377	9.24626	10.2047	9.47802	9.72718	9.46476	9.63107	9.65225	9.71117	10.0284	9.57154	9.68114	9.94915	9.59598	9.65713	9.66585	9.90345	9.51785	9.76714	9.76083	9.76049	9.43389	9.5236	9.49272	9.61091	9.45323	9.40311	10.1191	10.1097	10.1088	10.3348	10.1511	10.2013	10.2785	10.1364	10.2452	10.3368	10.195	10.2144	9.95017	10.1078
7892895	5.72126	5.39386	5.38116	4.83666	5.32592	5.22483	5.16745	5.31831	5.25591	5.15675	5.75239	5.22103	4.75831	5.08939	5.07423	5.3893	5.26626	5.14522	4.97943	4.69607	4.67502	5.48055	5.70669	5.28055	4.41998	4.65649	5.8409	5.35805	4.76145	5.80711	5.8252	6.35878	5.39638	4.90868	5.20075	4.44704	5.73581	5.55128	6.06448	5.2079	5.03917	4.80911	5.19286	5.59697	5.71353	5.99511	5.4628	5.82722	4.79769
7892896	9.0105	8.92393	9.15508	9.34117	9.15933	9.15254	8.49459	8.90029	9.2601	8.62863	8.9583	8.91667	9.64921	8.93744	8.61096	8.6868	9.09658	9.35297	9.20515	8.85334	9.1888	8.98959	9.12005	8.95504	9.27715	9.17713	9.11898	8.81303	9.64258	8.89779	8.7686	8.77195	8.90295	9.03244	8.4286	8.86805	9.17863	8.97118	8.96418	9.19574	8.77502	8.90054	9.41726	9.24732	8.87822	8.8472	8.99126	9.08865	9.23071
7892897	5.12462	5.20189	6.30557	6.07728	5.08459	5.69569	6.10933	5.52104	6.39796	6.12752	5.93272	6.23694	4.54536	5.94797	6.28545	4.70641	3.67831	4.61275	5.07409	5.01418	6.65493	5.56128	5.75337	5.4169	5.73528	5.81378	5.33125	6.05718	6.15767	5.58459	5.32281	4.60554	5.46376	4.90414	6.21675	5.09946	4.44635	5.92579	5.61879	5.77525	6.11236	5.08373	6.35515	6.38661	5.05408	6.04815	6.69522	6.69208	4.50505
7892898	6.66061	6.56241	6.15557	6.73522	6.44907	6.19851	6.55691	6.76052	6.18312	6.60173	6.69483	5.8806	6.20623	6.11839	7.0404	6.69371	6.39876	5.49977	6.01956	6.62384	6.53924	6.09005	6.65032	6.72267	6.29236	6.97564	6.31978	6.5806	6.15302	6.35527	6.31322	6.52521	6.06978	6.1705	6.76021	6.7701	6.66428	5.93294	5.48362	6.78535	6.58023	5.60771	6.29954	6.65318	6.32992	6.55025	5.78099	6.74185	6.48458
7892899	10.6669	10.4512	10.4063	10.3215	10.5136	10.567	10.588	10.5419	10.233	10.4722	10.2694	10.5218	10.3902	10.6215	10.6694	10.9217	10.4767	10.4976	10.1084	10.6008	10.6833	10.6463	10.6524	10.5175	10.2267	10.6189	10.6556	10.6726	10.2364	10.4028	10.7239	10.466	10.2175	10.1428	10.6	10.5914	10.6801	10.1927	10.3988	10.2221	10.5342	10.3443	10.2063	10.6252	10.6879	10.5299	10.315	10.7598	10.3306
7892900	11.4413	11.2295	10.7975	11.0332	11.1481	11.1898	10.9801	11.2202	11.3339	11.2059	11.5165	10.9242	11.0463	10.9487	11.261	11.1172	11.1787	11.2983	11.2881	11.1887	11.1766	11.2424	10.9458	11.2315	11.1521	11.2655	11.0892	11.4201	11.0758	10.7589	11.0592	10.9201	11.3588	11.0407	10.9559	11.032	11.2721	11.3199	10.9288	11.2355	11.238	11.4374	11.351	11.016	11.2014	11.3772	11.2213	11.2503	11.1998
7892901	10.4945	10.258	10.2348	10.3412	10.1651	10.4886	10.7533	10.5883	10.5535	10.219	10.5761	10.4484	10.427	10.1671	10.5658	10.0721	10.2191	10.0827	10.4731	10.3156	10.3524	10.0837	10.1321	10.5539	10.2989	10.558	10.0579	10.4572	10.3964	10.0959	10.4172	10.0471	10.1634	10.3181	10.4878	10.3258	10.8328	10.6754	10.522	10.6754	10.8718	10.6732	10.4092	10.8592	10.436	10.7168	10.5614	10.327	10.1901
7892902	12.0814	11.948	11.8427	12.0404	12.0821	12.5089	12.0448	11.8854	12.0387	12.263	11.879	11.9652	11.7146	11.8466	11.8277	11.929	11.9782	12.2269	12.0874	12.1394	12.054	11.9714	12.0607	12.0923	11.9325	12.1601	12.1506	12.0981	11.8136	11.8342	11.7336	11.966	11.7666	12.1448	11.885	12.2472	12.4058	11.7547	12.4579	11.9384	12.1202	12.0827	12.1418	11.8978	11.8639	11.8898	12.1817	11.8344	12.0799
7892903	7.00848	6.61022	6.55961	6.19242	5.67909	6.83296	7.37614	6.61714	6.51981	6.55966	6.7337	6.77465	6.25567	6.51231	7.13127	7.7278	7.05624	6.26479	6.35462	7.52296	7.01069	7.05442	6.48491	7.13009	6.46791	6.97557	6.78064	7.15175	6.33074	6.46145	7.39952	6.74311	6.83217	6.3298	7.02869	6.86614	7.04232	6.86334	6.53479	6.77722	7.24874	6.92665	6.83954	6.84436	6.81107	7.22941	6.2151	6.39008	6.95776
7892904	4.40092	3.98813	4.21454	4.50479	4.48754	3.61076	4.79159	4.8843	4.36748	3.94909	5.01462	4.48408	3.89273	4.49542	3.4491	4.13649	4.00151	4.62809	2.94181	4.43419	4.47928	4.88362	3.49135	4.10527	4.00535	4.89011	4.29242	4.07403	5.26775	4.69848	3.67272	4.52295	3.26386	3.52342	3.99052	3.30581	4.57594	5.61275	3.83932	4.35342	3.46753	3.69642	3.75486	4.80657	4.56371	4.19941	3.99764	3.95017	4.37338
7892905	3.04143	2.93935	2.88305	2.64649	2.93471	3.28752	3.06874	2.94212	2.39099	2.88928	3.57219	3.24309	2.89186	3.44989	3.09488	3.90291	2.72614	2.56488	2.47491	3.16211	2.43173	2.71869	2.73606	3.4444	3.86576	3.34095	2.65551	3.16913	2.89832	2.65871	2.84569	2.85357	2.91534	2.37867	2.77845	3.07329	3.00865	2.78652	2.66699	2.67098	2.7088	3.01429	2.92983	3.39441	2.97041	3.24531	3.79431	2.88164	3.30445
7892906	9.977	10.5234	9.66573	9.71733	9.60868	9.70039	9.66371	9.85997	10.1086	10.6418	10.841	10.3622	10.8645	9.66367	9.85839	10.2612	9.68645	10.6321	10.2504	10.3199	10.0233	10.0779	10.2031	9.86393	10.3198	10.2439	10.1714	10.3775	10.5128	9.95396	10.3324	10.3631	10.3915	10.0947	9.86723	10.5262	10.0541	10.319	10.2514	10.1975	9.99427	10.3848	10.0628	10.0672	10.7361	10.8047	10.7477	10.7147	10.3266
7892907	10.4344	10.2083	10.095	9.7366	10.2112	10.5336	10.1284	10.3757	10.5432	10.962	10.7063	10.5446	10.4496	10.1164	10.6335	10.1719	10.237	10.3842	10.6473	10.2379	10.2521	10.4909	10.167	10.2631	10.663	10.1774	10.1806	10.4798	10.5582	10.043	10.5871	10.2667	10.5232	10.457	10.4493	10.2633	10.3085	10.4135	9.71533	10.3865	10.4972	10.6413	10.1174	9.99579	10.1577	10.6546	10.4782	10.4297	10.1193
7892908	3.52499	4.57345	4.65385	5.40843	4.47562	4.54448	4.7605	4.63594	5.50911	4.31406	4.02275	3.31939	3.98716	3.70094	3.78568	3.99121	3.60582	4.46738	4.66093	4.18404	4.5477	4.18895	4.67127	4.56379	4.72068	4.85951	4.25134	3.9209	4.10165	4.11809	4.31065	4.43041	4.96471	2.99196	4.54933	4.45933	4.72485	4.20358	4.72202	3.83472	4.56722	4.09656	4.62445	3.98575	5.51494	4.60382	4.38113	4.8789	3.601
7892909	6.63519	5.15587	4.77806	6.36501	5.69882	6.02507	6.08569	6.01056	6.2406	6.59973	6.02717	5.66458	5.67764	6.18007	5.97336	5.80244	6.04809	5.79154	5.0943	6.12091	5.4356	6.08817	5.43719	5.49005	5.73744	5.76743	5.89484	6.16731	5.80409	4.6679	6.16283	5.48148	4.90392	5.03308	5.80915	5.53603	6.77421	6.38037	6.30816	6.27557	6.31845	6.28139	5.68624	6.373	5.77608	6.09156	6.45735	6.18536	6.01514
7892910	4.42146	4.70285	4.79576	6.29386	2.88764	4.36288	5.59429	5.83928	3.22793	4.50688	4.00112	5.50784	4.50077	3.47244	3.78903	3.27153	3.01817	3.21047	2.84549	3.57904	4.41167	4.25093	3.65638	2.97354	3.42275	4.79312	4.65692	5.25498	5.12925	4.97846	3.93898	3.41614	2.18696	3.52558	4.57719	5.23125	3.60805	6.1133	2.15815	4.88872	4.58413	5.11082	4.92867	5.91245	4.99096	5.28748	5.05575	4.70422	3.7472
7892911	4.84415	4.8188	4.7109	5.04328	5.23456	4.57573	4.42723	4.77998	5.02889	4.78784	3.99904	4.36266	3.8932	4.63847	4.27041	4.3406	5.52478	5.30772	4.18922	4.44639	4.66502	4.67727	4.69195	4.59898	4.18859	4.45816	3.97758	5.06751	4.54049	5.20808	3.94344	4.80566	4.90004	4.92603	4.59809	4.61506	4.07728	5.03239	5.21885	4.16811	5.01364	4.2248	4.6018	4.3786	4.0085	3.82952	4.20191	5.24715	4.67537
7892912	3.82665	3.57735	4.40076	4.33554	3.29028	2.58934	3.28311	2.85198	3.49666	4.28359	3.57191	2.91088	2.73064	3.42475	3.21544	3.42988	2.76819	2.28963	4.31852	3.05528	3.27077	3.00108	3.29899	3.39034	2.39977	2.7972	2.78556	3.59487	2.8423	2.45901	3.40695	3.82844	4.02424	3.52907	3.19594	3.70274	3.06003	3.82426	2.87072	3.94511	4.00884	2.93782	3.08053	3.64539	3.42336	3.35264	2.70731	2.87492	2.93126
7892913	5.3537	5.73062	5.8738	5.52751	5.13921	4.48925	5.43074	5.7736	4.73293	3.56423	5.34299	5.30953	3.98419	4.87427	5.23495	6.08532	5.29848	5.40037	5.14849	5.63451	4.9647	4.48363	4.32953	5.52358	5.53289	5.8828	4.99979	5.25519	5.89079	4.98139	5.23921	4.57802	3.88427	4.26296	5.02061	6.13285	5.48093	6.4041	4.05737	5.70741	5.51349	5.48905	5.93231	6.18507	5.42522	6.08018	6.03228	6.15439	4.41955
7892914	2.84616	2.85324	3.57535	2.65229	2.47473	3.22186	2.81466	3.24512	2.96945	3.40808	3.12192	4.02766	3.34296	3.04476	3.66704	3.34138	3.41175	3.33009	3.14909	4.02694	3.13871	3.07143	3.03392	3.15844	2.86058	3.31534	3.69439	2.9644	3.3883	4.11543	3.94443	3.80775	2.76679	3.08894	3.39135	3.62324	4.39669	2.36953	2.9267	3.00255	4.61921	2.8897	2.66633	3.47294	3.20575	3.77382	3.56741	3.39813	4.42179
7892915	6.9887	7.09054	6.13236	7.20562	6.8779	6.81922	7.54702	7.29641	7.26849	7.45866	7.089	7.21973	6.83551	6.88235	6.896	7.24094	7.34205	7.28478	6.76004	7.95185	7.15904	7.38842	7.0692	7.25477	6.66005	7.61268	7.31139	7.41426	7.34668	6.89651	6.71354	6.56047	6.46825	6.49277	7.0937	6.40673	8.07274	6.97047	7.34239	6.89396	6.89832	7.39437	7.11745	7.53737	7.2161	7.60802	7.11942	6.89439	6.71939
7892916	4.73363	5.12188	4.98294	4.86155	4.81208	4.70119	4.5856	4.74964	4.98361	4.96381	4.88334	4.71049	4.87733	4.84936	4.71713	4.73823	4.67944	5.10782	5.00374	4.80214	4.84359	4.89291	5.06652	4.76876	5.04691	4.74571	4.69279	4.79357	4.5736	5.05006	4.84108	5.13833	5.25583	4.85628	4.73794	5.03862	4.60944	4.74328	4.86994	4.81863	4.66718	4.77338	5.23494	4.89974	5.14493	4.62871	4.88726	5.07421	4.87656
7892917	3.40111	3.51786	3.74451	3.57724	3.51294	3.37593	3.59308	3.68374	3.57005	3.44483	3.8762	3.50755	2.50459	2.96436	3.59538	3.3885	3.60669	3.49004	3.68455	3.89469	3.55787	3.35861	3.83553	3.5367	3.86205	4.28839	3.72951	3.52484	3.84122	3.35546	3.86518	3.6119	3.74075	3.20285	4.17749	3.78958	4.34768	3.83764	3.79678	3.40314	3.96489	3.78757	3.05031	3.34248	3.20421	4.36404	3.42596	3.63023	4.39898
7892918	5.21378	5.7241	4.5286	4.93306	5.32745	4.8544	5.14163	4.52416	4.67737	5.10435	5.32144	4.59601	4.78049	4.60663	4.50268	4.81873	5.0793	5.16353	4.57613	5.42161	4.79668	5.10596	4.93529	6.12792	4.89602	4.97329	5.17987	4.81705	5.15162	4.9291	5.07035	4.78054	4.41427	4.48634	4.86614	4.88666	6.02706	5.24008	4.65381	4.86394	5.16863	5.18119	4.82107	4.87689	4.98867	5.89188	4.42739	5.255	5.27056
7892919	6.86179	6.85608	6.4815	6.0667	6.68581	6.91266	6.32027	7.22415	6.88134	6.8356	7.12764	6.65313	7.5213	5.91657	6.08523	6.6384	7.20032	8.19005	6.77829	6.59296	6.57592	7.33209	6.95358	6.97646	7.08012	7.26678	6.17752	6.36931	7.23885	7.62095	6.94027	7.04534	7.24487	6.59533	6.78035	7.13279	6.80875	5.8371	5.25778	7.01941	5.59835	6.37056	7.43209	7.22929	7.51543	6.80575	6.78298	7.31896	6.56675
7892920	7.84854	8.70576	8.24939	8.0768	7.96961	7.91736	8.21037	7.91067	7.93728	8.05357	8.69254	7.78644	7.61971	7.74546	7.9385	7.40821	8.11569	8.26547	7.74353	7.75851	7.80605	8.1741	8.01559	7.86232	8.0107	7.7173	8.11952	8.83853	7.37499	8.15641	8.06721	7.56464	7.30111	7.44877	7.52274	8.23872	8.38706	8.39733	8.25128	8.1892	8.44444	8.52146	8.65227	8.69259	8.78	8.39404	8.57023	8.44175	8.46742
7892921	2.51606	2.72079	2.5389	2.5826	2.65609	2.5368	2.68468	2.30747	2.64081	2.61487	2.93603	2.96259	2.64957	2.54204	2.89358	3.02158	2.71883	2.52277	3.47506	2.36239	2.99881	2.69215	2.32655	2.95938	2.72808	2.67909	2.27526	2.67055	2.59949	3.27178	2.97651	2.96204	3.32818	2.86317	2.9909	3.26504	2.91079	3.05591	3.33491	2.49917	3.41255	2.6564	3.63923	2.77222	4.18508	2.51082	3.00201	2.87642	2.60943
7892922	2.91626	2.54612	3.62976	2.67954	3.17408	3.49344	3.12765	2.80332	3.29702	3.84138	3.04901	2.5678	2.41766	2.55213	2.9616	2.94822	3.24617	3.16457	3.39823	2.83475	3.19341	2.79673	2.79146	2.68704	3.38186	2.24708	3.29104	3.16533	3.05868	1.97793	3.0069	2.84458	2.82244	3.05265	2.60027	3.41323	3.15312	3.40608	3.45349	3.0078	3.88227	3.18659	2.88731	3.49619	3.16994	3.22528	3.17664	2.44365	3.03798
7892923	2.3706	2.47107	2.34503	2.136	2.53279	2.26768	2.08184	2.51485	2.33743	2.58245	3.08947	2.75115	2.37888	2.49481	2.72778	2.57616	2.62045	2.27965	2.69288	2.29717	2.60694	2.34423	2.24758	2.57836	2.4485	2.20141	2.8806	2.67237	2.52371	2.65658	2.46897	2.51268	2.31935	2.27646	2.44354	2.25032	2.54622	2.69095	2.99787	2.37109	2.34904	2.4664	2.14324	2.07183	2.34984	2.41347	2.47707	2.41319	2.62567
7892924	10.3678	10.4625	10.4939	10.6348	10.3804	10.2255	10.3487	10.6807	10.5131	10.1858	10.6397	10.2924	10.0648	10.268	10.1845	10.3583	10.5057	10.5229	10.0563	10.4995	10.5474	10.5419	10.4645	10.3803	10.1925	10.2865	10.1703	10.4973	10.094	10.4073	10.4432	10.3398	10.1305	10.1316	10.3578	10.6559	10.6292	10.3502	10.6823	10.4156	10.5908	10.5395	10.3194	10.6307	10.615	10.3507	10.3807	10.7002	10.4673
7892925	7.62531	7.85267	7.3797	7.36481	7.1386	7.37049	7.62443	7.18005	7.40005	7.66324	7.6929	7.83131	7.46384	7.91475	7.9488	8.39785	7.81295	7.29082	8.13838	7.94319	7.92254	7.78642	7.8145	7.99594	7.97569	7.96293	7.64113	7.80818	7.3314	7.98273	8.13205	8.03781	8.10747	7.76753	7.99203	8.11819	8.04753	7.64732	7.65478	7.49445	8.01263	7.77648	7.68598	7.60177	7.76493	7.36699	7.70973	7.80679	7.59421
7892926	6.92274	6.95604	6.87937	6.39308	7.20276	7.19917	7.43704	7.10254	7.24389	7.0757	6.61894	7.36065	7.19126	6.88758	7.13748	7.54995	7.01616	6.86989	6.26068	7.29085	6.81079	7.33039	6.95667	6.8307	6.59724	6.764	7.12455	7.421	7.26434	6.90848	7.32698	6.94752	6.6042	6.7369	7.48835	7.20307	7.09893	6.57985	7.15868	6.38967	7.17743	7.40169	6.57894	7.09551	6.88579	7.42219	6.91598	7.07022	6.0767
7892927	3.71214	3.85284	3.25322	2.70937	3.01025	3.89769	3.35924	2.94067	3.578	3.386	3.61337	3.76458	3.07295	3.13456	3.0881	4.02618	3.51045	2.83302	3.31573	3.61458	2.81796	3.40684	2.95617	3.58415	2.32884	2.82274	2.90404	3.7084	3.29664	3.50559	5.00464	3.24814	3.51872	3.76377	3.84259	2.55819	2.84925	3.66291	2.86593	3.72125	2.8089	2.70398	3.80682	4.13704	3.18723	4.04566	3.10423	2.65704	3.03903
7892928	9.01577	9.06339	8.96096	8.96275	9.17681	9.24794	9.38491	9.20032	8.87988	9.32486	9.22798	9.46833	9.18555	9.31481	9.21933	9.5037	9.32357	9.20539	9.01326	9.47571	9.2837	9.39155	9.51328	9.25408	8.8199	9.26605	9.40023	9.27491	9.22735	9.36195	9.52684	9.52024	9.07702	9.1689	9.26941	9.59574	9.20966	9.05954	8.85924	8.74638	9.5573	9.01426	9.21831	9.03599	9.42409	9.22693	9.36579	9.42613	9.14407
7892929	2.88341	3.02506	2.5298	3.12108	2.78454	2.56383	2.67532	3.83606	2.42471	2.90879	3.04223	2.49169	1.7283	2.72889	2.72098	2.23155	3.39027	3.03202	2.2776	2.43198	2.82812	3.53179	2.61307	3.15962	2.60055	3.08595	3.24352	2.84082	3.27126	2.24899	2.76769	3.0308	2.07842	2.7366	3.01468	3.29608	3.68923	2.54924	3.37076	2.84758	2.42433	2.85242	3.13642	2.52288	2.50229	2.84096	3.67442	2.88076	2.6986
7892930	10.2561	9.75608	10.026	10.2552	10.2082	10.061	10.2546	10.2228	9.93929	10.0758	10.0695	10.2462	10.1376	10.3978	9.98648	10.2003	10.0924	10.0275	9.53521	10.1476	9.96492	10.1375	10.4486	10.044	9.58424	10.0458	10.0608	10.1935	10.1032	10.2695	10.3622	10.1516	9.82982	9.81396	10.1644	10.292	10.3304	10.3479	10.2396	10.0322	10.149	9.96766	9.98198	10.3899	10.2352	10.035	9.96636	10.5179	10.0513
7892931	4.83482	5.00256	4.47511	4.49583	4.16747	4.31511	4.54674	4.85999	4.04466	3.76846	4.40152	4.21335	4.24251	4.17856	4.11901	4.04188	4.51588	4.48234	3.65498	4.61278	4.59153	4.78837	3.74397	4.49552	4.14671	3.45822	4.1394	4.31885	4.77371	5.09411	3.79196	3.26295	3.3354	3.84513	4.41207	4.38352	4.31981	3.89102	3.96702	4.23014	3.72767	4.87809	5.00091	5.01148	3.89507	4.305	4.57329	4.3204	4.85401
7892932	6.58549	7.21736	6.69333	6.89851	6.17363	5.9094	6.80603	6.13846	6.76741	6.4401	6.76606	6.76402	6.49764	6.47026	6.11825	6.2669	6.84543	7.17792	6.03595	7.13537	6.43188	6.65247	6.87192	7.2478	6.36937	6.85873	6.78359	7.25351	6.95161	6.28085	6.38852	6.07285	5.97797	5.66361	6.32684	7.11279	7.59872	7.20521	7.10954	6.44571	7.79113	7.1721	6.80749	7.01099	6.413	7.09062	7.16813	6.77108	6.34137
7892933	5.67952	5.6874	4.87975	5.88834	5.32155	5.39997	5.37625	5.82628	5.99291	5.94741	5.85065	6.21446	4.86136	5.37305	5.2945	5.5821	5.9823	5.86872	5.22007	6.23826	6.06187	6.1631	5.16275	6.21454	6.08255	6.01625	6.02926	5.79256	6.17008	5.35422	5.78625	5.5632	5.16789	5.63071	5.43234	5.89097	6.4398	6.33968	5.41246	6.32763	5.68019	6.06413	5.22896	5.64172	5.37897	6.7381	6.11141	5.83832	5.79077
7892934	4.41534	4.50938	5.18605	4.73511	4.36097	5.03344	5.34794	5.54915	5.03467	4.45446	4.93335	5.39328	3.56771	5.25038	4.87928	4.20454	4.83077	3.94628	4.57882	5.26229	5.04286	5.2822	4.76392	4.77425	4.60582	5.1625	5.6447	4.60341	5.01175	4.30114	4.59554	4.90219	4.21411	5.20113	5.29179	4.92604	5.27326	5.33492	4.94523	5.59537	5.14562	4.61581	4.82238	4.88169	5.05627	4.68575	4.90331	4.78614	4.85153
7892935	10.6374	10.4326	9.99507	9.9964	10.4152	10.1496	10.2429	10.1262	9.99122	10.3096	9.80456	10.0773	9.96289	10.2625	10.1024	10.5846	10.0371	9.74529	10.3496	10.652	10.3856	10.4268	10.4547	10.3508	10.0359	10.2477	10.2012	10.3348	9.44526	10.2514	9.92772	10.4154	10.4296	10.0465	10.0719	9.87683	9.66732	9.8937	9.94238	10.3129	10.2525	10.4246	10.0861	9.82996	10.4228	9.97924	10.5162	10.1816	10.2938
7892936	4.29312	4.36782	3.99015	3.61253	3.36229	4.10888	3.98744	3.78236	3.63076	3.31287	3.62577	4.14576	3.23054	3.6323	4.3341	3.55031	4.62034	3.97637	3.58643	3.75206	3.6762	4.26994	4.09357	3.4014	3.4572	3.86074	3.5193	4.35909	3.3967	3.69478	3.32149	3.71145	3.68477	4.20963	4.15203	4.22486	4.4963	4.3693	3.80475	4.269	3.39514	3.37811	3.60114	4.00665	4.47499	3.7506	4.83412	4.5047	4.13455
7892937	6.81129	6.0262	6.09275	5.80729	6.38668	6.32234	6.27774	5.71485	6.55494	6.10533	6.30441	6.35681	6.48976	6.22236	6.47484	6.50413	6.20371	6.15515	6.0083	7.10474	6.65227	6.02587	6.61498	6.30004	5.8409	6.28482	6.31639	6.48722	5.99262	6.34957	6.828	6.38509	5.91595	5.82885	6.55369	6.47003	6.90381	6.20961	6.11689	5.57397	6.71969	6.4273	6.1767	6.65036	6.41874	6.81556	5.64143	6.08024	5.55742
7892938	7.47298	7.56641	7.23702	8.16281	7.80188	8.02587	7.81524	7.28884	7.52076	7.86027	7.63042	7.99931	7.9145	8.01916	7.29641	7.79786	7.79558	7.94412	7.3829	8.27672	7.80463	8.01264	7.75652	7.50743	7.38334	7.2734	7.56491	7.99702	7.89724	7.70951	7.74586	7.48471	7.34638	7.48271	7.67818	8.00213	8.39044	8.03416	8.23759	7.92911	7.77651	8.00636	7.67821	7.79274	7.7649	7.85801	7.47156	7.97231	7.57254
7892939	8.95589	9.15865	9.17932	9.31575	9.19625	9.43556	9.10871	9.1223	9.02447	9.36297	8.77644	8.88886	8.99479	8.89343	8.88712	9.17267	8.94346	9.3773	8.88667	9.4106	8.98988	9.12081	8.85542	8.97993	8.73779	8.94938	8.98813	8.72167	9.11918	8.83719	8.83758	8.98675	8.89205	8.93538	8.69096	8.69413	9.29946	9.15679	9.08112	8.78911	8.93077	9.08349	9.2434	9.0207	9.0386	9.02953	9.3495	8.93239	9.39663
7892940	10.2416	10.136	10.1992	10.0948	10.2454	10.2144	10.1539	10.3852	9.67186	10.1882	10.0757	10.4337	10.3767	10.4475	10.1795	10.6045	10.4413	10.3897	9.8438	10.4368	10.4602	10.2238	10.6249	10.3718	9.98126	10.3635	10.3615	10.6244	10.3492	10.5562	10.59	10.4089	9.99246	9.97106	10.5394	10.6102	10.4005	9.89469	10.2341	9.9969	9.8088	9.8804	10.1018	10.3575	10.2418	10.2327	10.1233	10.6101	9.90283
7892941	9.82677	10.0631	9.58482	9.5283	9.6869	9.44136	9.48672	10.0518	10.4363	10.3091	10.5487	10.0243	10.2967	9.81152	9.73946	9.76063	9.70422	10.3787	10.2569	10.0622	10.0792	10.2079	9.83869	9.68582	10.2013	9.87688	9.76704	10.0531	10.0296	9.52018	9.87594	9.81209	10.206	9.68974	9.65925	10.0503	10.2211	9.97038	9.75134	10.2344	9.81391	10.4445	9.89439	9.87258	9.92613	10.4033	10.2725	10.2615	9.91109
7892942	2.75808	3.64874	4.37395	3.56746	3.40506	4.15771	3.84221	3.90671	2.8972	3.63713	3.37379	3.62355	3.3162	3.32817	4.49607	3.69072	3.42306	3.68474	3.78213	3.32446	3.75089	3.13241	3.06835	3.64007	2.9607	4.05686	4.69437	3.63616	4.02231	3.03466	3.5912	3.60901	4.31223	3.8225	3.37988	3.11741	4.3563	3.26059	3.90475	3.82193	3.81343	3.84754	3.7431	3.16062	2.82596	3.86615	3.3015	4.0877	2.77256
7892943	2.01146	2.14046	2.07135	1.97282	1.96221	2.00103	2.0082	1.96259	1.98748	2.01682	1.9936	2.12716	2.04701	2.03335	1.99792	2.08609	2.1009	2.07908	2.20424	2.03894	2.0593	2.04413	2.04055	2.00452	2.10432	2.05157	2.10073	2.04223	2.00108	2.1506	2.11688	2.1357	2.0866	2.07612	2.07585	2.07316	2.03119	1.97533	2.02632	2.05098	2.07961	2.09143	2.08149	2.02365	2.02902	1.93611	2.02791	2.01545	2.1284
7892944	7.5965	7.66926	7.76335	7.0626	7.38338	7.34317	7.01185	7.60726	7.67707	7.95393	7.44634	7.58475	7.83097	7.60536	7.28955	7.9681	7.09955	7.68769	7.46051	8.01826	7.26054	7.48515	7.47413	7.22542	7.56471	7.5629	6.89305	6.92525	7.90375	7.44211	7.61775	7.57937	7.50071	7.72545	7.32508	7.83867	7.64743	7.90855	7.1924	7.39527	7.40419	7.13621	6.97892	7.09091	7.58453	7.62029	7.02721	7.55075	7.21107
7892945	3.69436	4.16044	2.46379	2.64441	3.21547	3.09532	3.24779	2.6728	2.62566	2.89501	3.16397	2.54342	2.27029	2.72628	3.8031	3.37863	4.22553	3.06981	3.06921	3.58552	4.42095	2.88863	3.05613	2.98753	3.14691	3.2329	2.84108	2.86661	3.08284	2.98672	3.40102	2.86978	2.50806	2.70434	3.54706	2.65678	3.04405	2.32615	2.19615	2.42236	2.4252	2.60207	4.06338	3.20238	2.45003	2.94821	2.70313	3.14993	2.64164
7892946	3.05152	4.02726	2.98604	3.11927	3.92262	3.91393	4.00042	3.94502	3.66114	3.21392	4.55561	3.8217	2.86376	3.53406	3.62629	3.46934	3.83794	3.96083	3.69103	3.87205	3.22382	3.5111	3.11272	3.36763	3.62291	4.06233	3.37497	3.73953	3.83554	3.53525	4.15958	3.60667	2.94996	3.55184	3.11412	3.93773	4.06739	3.55343	4.3271	4.41538	3.51143	3.91866	4.04222	4.457	3.90961	4.42474	3.97675	3.64176	4.40176
7892947	8.86378	9.63897	9.26619	9.12729	9.28951	8.88349	8.933	9.04085	9.35551	8.83026	9.13707	8.99209	9.78735	8.76384	9.19585	8.71283	9.04953	9.40859	8.93397	8.75333	9.24732	9.01365	9.10836	8.84755	9.06355	9.08539	9.09635	9.13798	9.71254	8.78461	8.81518	8.6456	8.75094	9.0021	8.66126	9.16195	9.2904	9.01265	8.93448	9.317	9.13879	9.17679	9.41422	9.15015	9.23022	9.49307	9.16075	9.41413	9.31571
7892948	9.71916	8.96017	9.5137	9.21541	9.35406	10.1172	9.54594	9.4544	9.25415	9.30491	9.53471	9.50947	9.35356	9.57789	9.64638	9.74971	9.63865	9.23579	8.63534	9.99092	9.45604	9.54983	9.64526	9.47574	9.08031	9.25913	9.51552	9.81074	9.49153	9.47999	9.89549	9.388	9.28036	9.42233	9.92565	9.80433	9.60172	9.36582	9.22395	9.25662	9.53816	9.46722	9.60119	9.47565	9.17883	9.71211	9.37475	9.59649	9.48511
7892949	4.67438	3.68767	4.0889	4.28858	4.11911	4.25454	4.0415	4.56503	3.66746	3.95741	4.61661	4.85628	3.79179	4.35354	4.01791	4.93265	4.96343	4.54917	3.87148	4.28496	4.26606	4.86738	4.47513	4.82453	4.59338	4.55566	4.25468	4.91015	4.54395	3.90508	4.53813	3.67514	3.55405	3.89869	4.48524	3.67308	3.76686	4.79194	4.07302	4.26302	3.95349	4.23697	3.24002	3.99675	4.37499	4.63535	4.37953	4.57088	4.18897
7892950	2.64447	3.78183	2.73168	2.48555	2.45285	2.65332	2.64601	1.97587	3.89588	2.10607	2.25298	2.19442	2.85023	2.46593	2.51357	2.70625	2.9082	2.45405	2.04845	2.28122	3.1889	2.83637	3.1082	2.82362	2.71437	2.61782	2.68243	2.85975	2.21865	2.3398	3.0448	3.04876	3.27058	2.7073	2.17851	3.10032	2.59632	2.71995	2.69528	2.71871	3.07918	2.90444	3.01049	2.27391	2.96694	2.95175	1.96637	2.37026	3.78195
7892951	6.82512	6.28568	6.03308	6.66881	6.83517	6.97306	6.55542	6.61309	6.37961	6.51107	5.85779	6.29245	6.62743	6.5972	6.10221	6.7946	6.92772	7.02561	6.69791	7.01424	6.38322	7.01006	6.46821	6.52992	6.98854	6.7115	7.72511	6.81308	6.77448	5.90313	6.10357	6.23518	6.61983	6.45789	6.49663	6.25745	6.86661	6.37479	5.85169	6.40786	6.38864	6.26721	6.44652	6.14421	6.27507	6.18675	6.06831	6.73817	6.78477
7892952	5.32157	4.69181	4.0659	4.23445	4.6827	4.89624	5.20901	5.64238	4.99781	4.64449	5.2616	4.66299	4.78874	4.14707	4.50041	5.01452	5.03754	5.01327	4.22208	4.73743	4.6329	5.3477	4.31935	4.87127	4.76265	5.14627	4.909	5.08274	5.05356	5.47959	4.51065	3.94121	3.88746	4.55416	4.31023	4.74915	4.36666	4.31567	5.46297	4.96017	4.86851	5.20886	5.74101	5.49231	4.96218	5.46148	5.19121	5.82273	5.75604
7892953	6.16783	5.99601	6.21601	5.45168	6.2283	6.80581	5.59095	5.38737	5.94948	5.89669	6.34223	5.84601	6.23834	5.45444	5.47736	5.3277	5.53777	6.34204	6.11977	5.73754	5.87771	6.05567	5.66619	5.69125	6.21068	5.55376	6.09375	5.64181	6.23903	4.72006	5.5505	5.80032	5.11499	5.92323	5.61792	6.41899	5.61733	5.45053	6.3685	6.51816	5.51166	6.11265	6.68935	6.37627	5.29607	5.4478	6.22715	6.35906	6.52908
7892954	10.4811	9.89562	10.6844	10.6892	10.4157	11.1931	10.4345	10.9417	10.5621	11.0653	10.7196	10.6775	10.914	10.2352	10.0688	10.415	9.95722	10.6748	10.1094	11.2246	10.8313	10.9729	10.5529	10.1902	9.65651	9.79414	10.4719	10.2182	11.1059	10.0116	10.5859	10.569	9.98833	10.015	10.0146	10.0306	9.18115	9.72127	10.6654	10.1441	10.9524	10.4292	10.4258	9.86605	9.88077	9.85445	10.134	10.0044	9.65255
7892955	8.68359	8.53002	8.99061	9.07165	8.95275	8.36078	8.31292	9.1518	8.49972	8.38379	8.72357	8.7088	8.59449	8.52286	8.43608	8.75729	8.4441	8.80818	8.11587	8.95098	8.46755	8.77712	9.07477	8.6171	8.09375	8.88947	8.47794	8.67083	8.31906	8.76906	8.77369	8.80694	8.29777	8.04288	8.64675	8.79601	9.13283	8.60937	8.94815	8.7115	8.41672	8.59781	8.51135	8.97625	8.99062	8.42428	8.76225	9.01305	8.43392
7892956	10.0386	9.94752	10.3137	9.88603	9.87551	9.87748	9.85598	9.74536	9.65374	10.0694	10.0879	10.0836	10.1766	10.187	10.0281	10.3952	9.85741	10.1097	9.77969	10.178	10.0192	10.0463	10.3034	9.97811	9.86689	9.9033	9.89965	10.0703	9.88908	10.2645	10.2341	10.3205	9.95842	9.7598	10.0944	10.2716	9.79659	9.84044	10.0514	9.59565	9.63295	9.82286	10.0722	9.7861	10.0098	9.836	9.79424	10.1918	9.8121
7892957	4.10921	4.21066	3.9218	3.53591	4.12194	4.08908	3.77358	3.30507	3.8412	4.02349	3.07627	3.23782	3.96669	4.2567	4.24105	3.85068	3.80429	4.59253	3.54185	4.51492	3.56235	3.56957	4.03717	3.84475	3.98033	3.81699	3.46112	3.26895	3.49825	4.1495	3.14841	4.11759	3.75355	3.54569	4.38226	3.74279	3.73296	4.70548	4.53979	3.92881	4.12688	3.92596	3.21547	4.1774	4.22598	4.36271	3.83509	3.89794	4.25083
7892958	4.61579	5.71207	4.21899	4.15223	4.28307	4.07704	4.62692	4.39126	4.41828	4.88457	4.83496	3.95967	3.72538	4.34638	4.7243	4.93334	4.93331	4.44295	4.41283	4.39489	4.57338	4.35483	4.24757	3.4582	4.33693	4.86899	4.39481	4.38731	4.38589	3.52106	5.24609	3.51047	3.20725	3.44386	3.96258	4.23938	4.46425	5.14447	5.04525	4.61485	4.75054	4.00127	5.03799	5.32856	3.85087	4.51425	4.40132	5.05216	4.78388
7892959	5.23594	5.07076	5.80109	5.56048	4.9841	5.22871	5.58644	4.56759	5.98598	6.56842	4.70226	5.90842	6.09935	6.0007	5.62537	4.8237	4.76067	5.61052	5.91626	5.09271	5.46482	5.67473	5.06458	5.43618	5.7126	4.12575	5.19894	5.08315	6.24605	5.95331	6.04121	5.78963	5.78423	6.20696	6.1966	4.96046	5.1365	5.77847	5.33433	5.31086	3.43362	4.75373	5.88349	4.33908	4.67027	5.65501	4.05479	5.53892	4.30949
7892960	7.94306	8.58776	8.02895	8.03569	7.88494	7.93362	8.11895	8.19123	8.04019	7.89188	8.34306	7.99954	7.6957	8.13287	8.00347	8.05011	7.98219	7.95604	7.40856	7.85218	7.94364	8.12453	8.46306	7.95614	7.99097	8.38129	7.56725	8.20767	7.77738	8.22559	8.10323	8.11369	7.47249	7.87583	8.25025	8.32667	8.25897	8.2291	8.15934	8.13699	7.65378	7.9734	8.00913	8.38732	8.13544	8.32995	7.63961	8.08736	7.77936
7892961	6.67763	7.08546	6.01706	6.35732	6.93757	6.76483	6.42803	6.59836	6.79081	6.1117	6.49935	6.22254	6.14054	6.19221	5.77401	6.66986	6.14977	6.33095	6.7086	7.28454	6.53564	6.51124	6.54908	6.26796	6.32653	6.39566	6.54803	6.23512	6.60205	6.05376	6.43909	6.35815	6.66205	5.90193	5.85912	6.08213	7.21396	6.05147	6.5193	6.93899	6.78771	6.41023	6.28374	6.65238	6.46954	6.6302	7.12474	7.06318	6.68638
7892962	3.34162	4.29499	3.39366	3.43035	3.0161	3.95351	3.81872	2.88427	4.10846	5.00765	3.15996	4.45118	2.89464	3.18757	3.73937	2.92829	4.35319	3.76539	2.97407	3.8047	3.13	4.75085	3.01397	3.9494	2.84525	3.6296	4.69651	4.07311	3.19228	3.30666	4.11467	3.12221	3.37199	3.29906	4.05852	3.15546	3.67924	3.58027	3.32796	3.19608	2.6062	3.82913	3.03805	3.33144	2.70959	3.41034	4.16429	3.11045	3.49613
7892963	4.02788	2.65387	3.58684	3.28968	3.27683	3.75876	3.74342	3.46122	3.18446	3.09519	3.80751	3.81083	2.88703	3.72417	3.74261	3.15559	3.1699	3.22078	2.48142	2.94143	2.83358	4.12425	3.11774	4.68715	2.79222	3.06194	3.5067	3.88098	3.14074	3.13697	3.98147	3.52449	3.50247	3.36508	3.90203	4.552	3.6895	3.95693	3.8867	4.61871	4.04836	3.28064	3.38379	5.0905	3.14769	3.62261	3.76313	3.97875	3.42212
7892964	3.28081	3.68638	3.40009	2.4986	3.71558	2.84543	3.87859	2.77987	3.0837	2.55494	3.68509	3.06829	3.12019	3.69331	3.55365	3.25351	3.30901	3.2333	3.97837	3.30867	3.41141	3.69606	3.28216	3.02636	3.17512	3.81026	3.52426	3.64164	3.28802	3.60548	3.80931	3.12081	2.97121	3.7155	4.03313	3.03782	3.964	3.44793	2.93547	3.00296	3.94087	2.98497	3.63463	3.39306	3.75102	3.61766	3.19559	3.13012	3.3715
7892965	2.15251	2.4844	1.98913	2.05003	2.19951	2.31	2.2089	2.34147	1.96774	2.76987	2.30746	2.90251	2.36548	2.42515	2.27343	2.59631	2.13598	2.14502	2.23522	2.11592	2.67374	2.31695	2.13746	2.29601	2.05509	2.39931	2.70479	2.51497	2.42642	2.48823	2.3352	2.00523	2.1104	2.29241	2.07234	2.33768	2.01584	3.02961	2.07256	2.0542	2.18428	2.37303	1.96534	2.0105	2.15124	2.05085	2.94221	2.09937	1.87159
7892966	9.78413	9.50387	9.32196	9.49184	9.6042	9.68631	9.34306	9.40868	9.41688	10.5486	8.92976	9.37255	9.83533	9.87639	9.50335	9.43862	9.77114	9.63975	9.6127	9.78593	9.67046	9.73686	9.41874	9.39998	9.19634	9.37325	9.60794	9.34102	9.70107	9.62466	9.38795	9.60721	9.31087	9.82575	9.78932	9.22524	8.84588	9.13526	9.42735	9.56408	9.23518	9.28644	8.86385	9.02164	9.08175	9.02153	9.59009	8.78931	9.46857
7892967	9.02671	9.04224	9.28675	9.10255	9.3122	9.00495	9.09254	9.1825	8.53767	8.58681	9.05283	8.50858	8.42668	9.00953	9.0233	9.00759	8.98453	8.50743	8.63321	8.78502	8.92663	8.73165	8.85127	8.78165	8.8136	8.76906	8.90761	9.08392	8.2973	8.73236	8.71928	8.67731	8.68802	8.82559	8.65378	8.51627	8.61326	9.06769	9.31234	9.13961	8.85701	9.15584	8.93209	9.13184	8.76089	8.58813	9.02807	9.15303	8.98966
7892968	7.46459	7.44029	7.51446	7.44812	7.60398	7.02261	7.08129	6.98491	7.30707	7.41592	7.79062	7.13043	7.23407	6.93733	7.32933	7.08121	7.41146	6.94316	7.70855	7.22079	6.87679	7.49657	7.30546	6.98233	7.55242	7.18404	7.09937	7.01476	7.37669	7.07719	7.07045	6.70088	7.53168	7.64833	6.4123	6.77465	6.84588	7.21728	7.1292	7.23391	7.5513	6.92935	7.66285	7.60247	6.89773	7.56328	7.43561	6.80037	6.98009
7892969	10.2474	10.1914	10.0928	10.3074	10.5475	10.5215	10.2711	10.381	10.103	10.7244	10.3662	10.6756	10.5374	10.77	10.5727	10.8461	10.4542	10.4861	10.0992	10.6412	10.4108	10.5721	10.7898	10.3878	10.1663	10.3932	10.4954	10.6319	10.3766	10.7389	10.7777	10.6914	10.2802	10.2366	10.6472	10.662	10.3041	9.94252	10.1733	10.1748	10.1948	10.3744	10.4833	10.1677	10.5633	10.4887	10.4857	10.8966	10.21
7892970	2.35088	3.22479	2.26003	2.34833	1.96065	2.16171	2.12615	2.11318	1.88878	1.91566	2.69877	1.98265	1.98686	2.05059	2.03507	2.24109	2.23456	2.20796	2.67943	2.27139	2.42639	2.31292	2.14749	1.78781	2.03446	1.97135	2.43616	2.10169	1.83617	2.36438	1.91275	2.47029	1.96762	2.2781	2.53797	2.19006	2.33456	2.37902	2.08088	2.54233	2.49681	2.64015	1.99433	2.52809	2.19575	2.20556	2.16116	2.06631	2.92278
7892971	2.0036	2.14924	2.09916	2.02552	1.99759	2.03798	2.03077	1.97364	2.03153	2.00761	2.03651	2.09882	2.04384	2.0369	1.98409	2.06833	2.1378	2.04432	2.18276	2.02861	2.08396	2.05217	2.03343	2.01722	2.11854	2.06085	2.1227	2.07055	2.01169	2.16786	2.09377	2.14183	2.05292	2.07645	2.08009	2.09934	2.05128	1.96414	2.0888	2.06431	2.0966	2.09074	2.12807	2.05496	2.02801	1.9622	2.10126	2.05553	2.13824
7892972	10.4701	9.57977	10.3097	10.1143	10.3729	10.597	10.5592	10.5365	10.1661	10.4921	9.90635	10.6919	10.3419	10.5318	10.9505	10.7863	10.5371	9.94104	10.3194	10.937	10.5692	10.4413	10.2781	10.7093	10.3758	10.6963	10.3102	10.5857	10.4079	10.0457	10.5143	10.2435	10.8087	10.3271	11.2082	9.79518	10.3266	10.4359	10.206	10.0831	10.7802	10.2786	9.68713	10.1326	9.06971	10.4642	9.45177	9.87807	9.5905
7892973	3.08117	3.79518	4.02874	2.97206	3.32854	3.10009	3.5082	2.78331	3.28694	3.34544	2.91982	3.47304	2.82753	3.95224	3.15621	3.28404	3.91434	3.38703	3.5034	2.7775	3.716	2.86081	3.16648	3.1496	3.32353	3.01253	3.83777	3.4529	2.64117	3.7459	3.2448	3.52006	3.08798	3.5257	2.98553	3.12829	2.82337	3.41779	3.49771	2.57878	3.90652	3.12887	3.24405	3.03243	2.83251	3.35249	2.66364	4.1044	2.70147
7892974	4.5571	5.22655	5.17308	4.84763	3.48868	3.69757	4.30034	3.14715	4.24464	4.07296	3.83901	4.50258	3.62389	3.93005	3.87674	4.20776	4.64203	4.05784	4.62481	4.19302	4.98728	4.16104	4.26547	4.65665	5.04577	3.70847	4.2867	4.50588	4.42805	3.99076	4.59385	3.48892	3.07532	4.66939	4.25639	4.27253	4.88507	4.23612	4.82132	3.87064	4.03242	4.27584	4.61117	4.98987	4.45384	4.80809	3.48608	4.87422	4.9817
7892975	2.71261	2.55789	2.69423	2.40202	2.52537	2.21682	2.72502	2.67791	2.81967	2.27101	2.78459	2.83861	2.78657	2.46687	3.01317	3.10262	3.26155	2.94601	2.5518	2.63027	3.23727	2.65273	2.73055	2.69873	3.11039	3.05686	2.56256	2.84386	2.55775	2.53571	2.45623	3.02653	2.24234	2.55079	3.00031	2.53326	3.15489	2.47563	2.27146	2.8845	2.67166	2.7193	3.54577	2.55711	2.95986	2.54371	3.19893	2.63303	2.7181
7892976	3.21271	2.82319	2.36596	2.88948	2.09519	2.39786	3.15171	2.7246	3.4914	3.67015	2.78442	2.86634	3.32892	3.5016	3.12851	4.03445	3.55566	3.4894	3.20017	3.20164	3.53616	2.85244	2.94748	3.75528	3.20209	3.06031	3.38858	3.29332	3.68583	2.99301	3.33137	3.17777	2.74786	3.23494	3.25476	2.03764	3.35771	3.40186	2.311	2.72542	3.54614	2.8577	3.23432	3.28067	2.60441	3.31298	3.07376	2.3582	3.28187
7892977	9.57322	9.19221	9.24478	9.41156	9.65356	10.1148	9.58009	9.76232	9.96652	10.6619	10.2804	10.0561	10.3441	10.0592	9.64506	9.74033	9.67164	10.6127	10.0353	10.0194	9.77025	9.8873	9.58324	9.75555	9.79239	8.85284	9.74625	9.75169	10.4608	9.78372	10.1873	10.0926	10.0707	10.2633	9.89162	9.70676	9.74433	9.75306	9.27957	9.85338	9.77085	9.97061	9.39987	9.43271	9.49505	10.1465	9.87218	9.72758	9.80468
7892978	6.38182	7.1159	6.52504	6.70322	5.49466	6.58204	7.45028	6.64905	5.71972	6.01688	6.16068	6.28807	6.20057	6.06212	6.36494	6.64712	7.34433	6.43839	5.68232	7.42474	6.26916	6.79871	6.61604	6.87949	5.65127	6.68837	7.23508	6.48424	6.12572	5.82249	6.36943	6.12195	5.94431	6.23491	6.30081	6.51439	6.79244	5.99928	6.78892	3.45802	6.79839	6.2784	6.66549	6.56192	6.71083	6.53552	6.50266	6.16262	6.61883
7892979	9.55383	9.6055	9.26259	9.71364	9.59031	9.73759	9.80548	9.65478	9.49979	9.24093	9.48389	9.57593	9.5818	9.01463	9.07142	8.7577	9.41318	9.56113	9.34174	9.30917	9.01307	9.26086	8.91413	9.08398	9.04306	9.44873	9.49724	9.32314	9.80622	8.81713	9.20898	8.99245	8.70139	8.91198	9.20047	9.42817	9.98808	9.37167	9.84097	9.91214	9.63547	9.97774	9.69301	9.3309	9.33566	9.33127	9.73612	9.54232	9.66782
7892980	5.25441	5.21002	4.03831	4.59632	4.27053	3.97921	4.52243	4.20299	4.60217	4.35925	5.05111	3.48377	3.46971	3.62933	4.31589	3.0769	4.60763	5.35295	2.99079	4.30385	4.07306	4.19773	4.045	3.89087	4.06896	3.38069	5.20486	4.18097	4.69811	3.99937	3.45746	3.95392	2.66334	3.06823	2.92498	5.2165	5.79218	3.13745	4.61554	5.1644	5.27784	4.94432	5.31193	5.20305	3.30536	6.12315	3.90835	5.22911	4.43313
7892981	10.552	9.97421	10.6434	10.7321	10.343	10.8938	10.5939	10.8653	10.7464	10.747	10.8591	10.5556	10.6403	9.67501	9.76666	10.2389	9.92829	10.5075	10.1374	10.8345	10.6558	10.698	10.3494	10.059	9.38339	9.64234	10.4557	10.2569	10.679	9.66514	10.2409	10.3572	9.82708	9.72967	9.93034	9.80988	9.66361	9.9491	10.2962	9.82897	11.2387	10.3541	10.2396	9.94782	9.96461	9.86307	10.005	10.0892	9.53648
7892982	4.17318	2.75187	2.71443	2.96798	3.23907	5.12081	4.41492	4.5187	3.03657	4.05722	4.48367	3.26063	2.84017	2.45277	3.5381	2.80713	3.38401	2.22456	2.85916	4.81458	4.2573	3.80361	3.32007	5.44017	4.62078	5.50321	3.8014	3.43382	3.86706	3.58009	3.96622	3.93202	2.3183	2.96231	2.58422	2.76565	5.18137	4.06912	4.84878	3.81932	4.98211	4.75191	4.803	4.5849	3.12182	3.39873	3.43917	5.41667	3.61957
7892983	10.6006	11.4376	11.0459	11.6666	11.2374	11.3122	10.7818	10.8237	10.7354	10.8591	10.858	10.6323	11.2235	10.6947	10.2357	10.5326	10.7859	11.523	10.6063	10.9111	10.895	11.0324	11.0066	10.677	10.9097	10.7505	11.2144	11.3326	10.7883	10.6016	10.6534	10.8312	10.583	10.3735	10.5099	10.9376	10.8651	10.8369	11.6978	11.2715	10.78	10.6553	11.3926	11.2283	11.1688	10.4837	10.7325	11.1127	11.0669
7892984	4.62713	5.17067	5.37305	5.07241	5.22623	4.74748	5.13726	4.04756	4.99232	5.23328	4.89687	4.32364	4.72352	5.1372	4.05273	5.30009	4.47628	5.42064	4.98594	5.55619	4.80562	5.06216	4.85633	4.819	4.22872	4.94486	5.75266	5.02916	4.32941	5.18528	4.71216	4.77694	5.31738	4.27673	5.23927	5.10436	5.62977	5.33774	5.1744	4.70972	5.16087	5.30876	4.91948	5.27389	5.02317	4.79861	4.27094	5.77768	5.08527
7892985	5.28849	4.83003	4.7098	4.10854	4.91163	3.53991	4.32536	4.43073	3.91159	3.77672	4.60593	4.80717	4.37311	4.09797	3.48104	3.99122	3.98078	4.05989	3.85645	4.7083	3.90954	4.70016	4.07691	3.61162	3.58183	4.16804	4.83305	4.47659	3.78277	4.35761	4.78097	3.99359	3.9784	3.9775	4.97836	4.28823	4.66674	4.75132	4.85914	4.76868	4.25969	4.13004	3.2148	3.95882	4.31211	3.91946	3.90648	4.28603	3.76557
7892986	11.7087	11.3697	11.3436	11.4548	11.5782	11.36	11.5304	11.8089	11.9904	11.5589	11.8648	11.5082	11.6952	11.1406	11.2869	11.3634	11.3367	11.5837	11.5689	11.2391	11.5346	11.4461	11.5394	11.4311	11.5492	11.4746	11.3264	11.5906	11.4531	11.3373	11.5904	11.3411	11.679	11.4522	11.282	11.447	11.4836	11.7089	11.4334	11.7657	11.6316	11.599	11.3639	11.7027	11.6619	11.7991	11.7598	11.6236	11.4978
7892987	11.0685	11.2629	11.28	11.3573	11.2459	11.1912	11.3389	11.1056	10.8609	11.1549	11.2699	11.2405	11.3024	11.16	11.2573	11.4589	11.3698	11.37	11.0589	11.4314	11.2894	11.4072	11.4151	11.2413	11.0129	11.4809	11.3386	11.2768	11.0672	11.1874	11.3642	11.146	10.9509	10.9085	11.1882	11.5493	11.4826	10.8835	11.1248	11.0351	11.3001	11.2349	11.3261	11.3802	11.3909	11.1576	11.1794	11.3715	11.258
7892988	2.08092	2.5358	2.14192	2.40486	2.61608	1.87695	2.62658	2.17814	2.75878	2.36542	2.23982	2.41204	2.1995	2.39121	1.95786	2.12418	2.82726	2.9866	3.2991	2.49546	1.78818	2.41834	2.69478	2.30019	3.01387	2.69156	2.97908	2.98692	2.53026	2.15589	2.38806	2.38879	2.04385	2.2831	2.31215	2.14911	1.96863	2.58246	2.05401	2.45954	2.18068	3.15401	2.94336	3.27739	2.15955	1.92318	2.04253	2.24744	2.73377
7892989	5.30439	6.2434	5.60126	5.72528	5.33736	5.09685	5.12695	5.14926	5.3878	5.57227	4.64166	5.53375	5.00783	5.86104	5.0617	5.61222	4.87819	5.22021	4.40664	5.68454	5.50373	4.59651	5.30466	5.312	4.86697	5.24997	5.33413	5.14774	5.53696	5.29604	5.24485	5.54324	5.2814	5.08425	5.361	5.22004	5.20098	5.07356	5.3719	5.07744	5.02049	5.34425	5.47915	5.80361	5.17179	5.12153	6.02665	5.55359	4.07867
7892990	5.19179	5.80804	5.23567	6.11127	5.46021	4.86071	5.19042	5.59938	5.82144	4.90181	5.36806	4.67673	4.59567	5.07289	4.44083	5.04328	6.03007	6.38682	5.71025	5.34958	5.7292	5.03113	5.92107	5.00604	5.8674	5.73581	5.1498	6.01413	5.65229	5.1892	4.587	4.67347	4.55845	4.89717	4.62872	4.43905	6.47457	5.89702	6.16379	6.21887	6.50199	5.67338	5.59236	5.68168	4.74239	6.78508	6.21561	5.91638	6.13442
7892991	8.13041	7.30782	7.8524	7.70153	7.75232	7.85518	7.9206	8.15726	7.4441	7.55396	7.91497	8.12546	7.76373	7.6345	7.69049	8.23414	8.00684	7.85082	7.32452	7.93679	7.77538	7.85742	8.04041	7.68942	7.41503	7.71207	8.03671	8.01849	7.77111	8.00498	8.1567	7.75367	7.3414	7.41652	8.09453	7.77452	7.67719	7.44631	7.60586	7.45997	7.69747	7.43742	7.25581	7.92	7.79993	7.99451	7.8936	8.12863	7.45513
7892992	10.486	10.4159	10.7689	10.4897	10.6139	10.6516	10.5358	10.9069	9.94475	10.5245	10.4853	10.719	10.5882	10.7741	10.2818	10.8991	10.6608	10.674	10.2098	10.7476	10.74	10.756	11.0272	10.5273	10.3508	10.6524	10.7099	10.7232	10.4079	10.9496	10.6441	10.8942	10.3364	10.3941	10.7258	11.147	10.4149	10.2995	10.8351	10.3094	10.2474	10.5169	10.515	10.7389	10.8744	10.2891	10.4274	10.8004	10.3683
7892993	9.39757	8.73339	9.42329	9.39481	9.49344	9.66533	9.5038	9.58502	8.91527	9.37436	9.42364	9.38932	9.05363	9.32805	9.45861	9.82135	9.11562	9.15342	8.71539	9.6504	9.29607	9.16278	9.44556	9.28845	8.94041	8.98469	9.32207	9.62185	8.99376	9.2105	9.47492	9.33367	9.2831	8.88559	9.53492	9.35357	9.41654	9.10284	8.94745	8.96356	9.51596	9.38181	9.11098	9.28309	9.29123	9.59789	9.34426	9.28034	9.0174
7892994	3.09151	2.67611	2.95203	2.63445	2.34896	2.97298	3.58935	2.80835	2.82863	3.39374	2.79683	3.15566	2.45104	3.65041	2.77257	2.98149	2.75638	2.50222	4.14788	3.07128	3.0363	2.63847	3.13335	3.08318	3.02181	3.16152	3.26869	3.38027	3.23656	2.80837	3.03812	2.92074	2.98906	3.20956	3.10769	2.61564	3.4104	2.76732	2.66166	3.46844	2.86313	3.6278	3.27721	3.57486	2.96116	3.34676	2.5346	3.15841	2.93738
7892995	2.44839	2.477	2.47885	2.0701	2.10003	1.88479	2.3694	2.28666	2.23504	2.68638	2.24817	2.23877	2.17148	2.24641	2.64773	2.78482	2.26789	2.42086	2.37427	2.46061	2.80523	2.64601	2.56142	2.42965	2.45903	2.54918	2.07567	2.34645	2.27901	2.61312	1.95353	2.2185	2.06623	2.50875	2.40012	2.50175	2.34953	2.16658	2.10297	2.09676	1.97361	2.0752	3.02352	2.18458	2.30551	2.47329	2.20301	2.34959	2.51535
7892996	6.31802	7.10196	6.34838	6.18531	6.36562	6.5387	6.33067	6.43129	6.64296	6.37296	6.55149	6.69035	6.045	6.32196	6.27451	6.60018	6.36862	6.91557	6.58587	6.97557	6.63812	6.32125	6.23285	6.93077	6.2161	6.89159	6.28057	6.5763	6.42007	6.30056	6.12791	6.47882	5.85851	6.10436	6.51257	6.28786	7.04404	6.357	6.00052	6.61218	5.98466	6.52718	6.43381	6.75075	6.71031	6.53911	6.52856	6.70781	6.66845
7892997	2.36663	2.0101	2.4801	2.45878	2.16437	2.40729	1.93671	2.04786	1.94826	3.10918	2.26063	2.16985	2.30417	2.20514	2.2789	2.6673	2.04165	2.12527	2.11159	2.31529	2.31204	2.4831	2.38209	2.22901	2.18096	2.56436	2.68786	2.00462	2.01817	2.73992	2.8084	1.93807	2.29334	2.15109	2.22153	2.06048	1.98318	1.9703	2.45692	2.22559	2.19591	1.86202	2.07362	2.01986	1.98406	2.58031	1.89816	2.48414	2.02848
7892998	7.42636	7.67544	6.19384	8.01069	7.58046	7.6567	8.22591	7.69298	7.55287	7.49655	7.83832	7.52154	7.35321	7.83899	7.01596	7.40015	7.46035	7.50949	6.89294	7.9191	7.58648	7.31625	7.458	7.55456	7.00783	7.43493	7.69933	7.67869	7.40858	7.31001	7.43504	7.23365	6.50445	7.18362	7.54052	7.22117	7.78017	7.67106	6.81875	7.46604	7.96135	7.49015	7.18972	7.63382	7.63061	7.6092	8.20139	7.59199	7.97559
7892999	1.94348	2.4527	2.15775	2.77908	2.30379	3.2617	2.17225	2.53261	2.59913	3.04287	2.32389	2.2543	2.18238	3.0011	3.55493	3.44024	3.48156	3.06168	3.20175	3.17938	3.4272	2.42494	2.19678	3.22721	4.47384	3.23437	2.72369	3.87365	2.67468	3.66883	2.41764	3.00505	2.53969	2.58319	3.1072	3.25989	2.93268	2.62327	2.83008	2.68345	3.30719	3.18194	2.26581	2.99272	2.30857	2.90804	3.78656	2.85784	2.94817
7893000	3.18687	4.17333	3.22236	3.41329	4.69206	3.31144	2.95788	3.84591	4.02325	2.70572	2.9619	2.73932	3.3795	2.84868	3.86527	3.42077	3.47917	3.59342	3.2649	3.51918	2.49431	3.82572	3.41785	2.64911	3.10514	3.48188	2.79621	3.62521	3.3154	3.652	2.53909	2.68846	3.23455	2.59296	2.46828	2.50624	4.17905	3.81997	3.91771	3.52086	2.42662	3.34459	3.39824	4.09636	3.58355	3.06861	4.08739	3.48196	3.46578
7893001	7.21327	6.9547	7.21675	7.17837	7.26612	7.20971	7.17817	7.12278	7.14159	7.11223	6.89845	7.05255	6.87966	6.53686	6.82654	6.62957	6.93488	7.33043	6.94435	6.84082	6.4369	6.65436	7.16348	6.944	6.8646	6.06304	6.73363	6.5505	7.42466	6.67478	6.56839	6.08111	6.51992	6.6843	6.6165	6.59455	7.24665	7.42534	7.34264	7.55894	7.21308	7.24696	7.13331	6.71014	7.03949	7.54829	6.15634	6.81488	5.56887
7893002	10.2121	9.94813	9.80327	9.91824	10.137	10.0887	10.071	10.2464	9.8568	10.0151	10.142	10.241	10.5382	10.0034	9.86249	10.2933	10.2735	10.4595	9.89195	10.4666	9.94633	10.2132	10.1952	9.98643	10.2783	10.8643	9.9961	10.6129	10.3684	9.73213	10.4114	9.85354	10.1534	10.1303	10.2718	9.85215	9.96447	10.1703	10.0565	9.99422	9.82925	10.0807	10.1664	10.358	10.4687	10.3561	10.5539	10.5221	9.9117
7893003	4.69359	5.45798	4.28655	4.99029	4.79671	5.24857	5.19757	5.21252	4.67727	4.37983	4.41422	4.63151	4.10771	5.10627	5.1583	4.90317	5.24356	4.92214	5.21578	4.79039	4.80391	4.36395	4.40411	5.04966	4.55149	4.51143	5.01422	4.76047	4.57261	4.81297	5.16956	4.65444	4.66996	4.40287	6.08652	5.51814	4.71167	4.12614	4.68068	5.66751	4.61017	4.42125	4.08455	5.22386	4.67294	5.63952	5.05591	4.75794	3.89326
7893004	6.81586	5.36801	5.53281	6.53317	6.37573	6.14901	6.94257	6.56345	6.6111	6.47696	6.28553	6.52595	6.01643	5.839	6.0517	5.97985	5.93607	6.10837	5.31409	6.48927	5.73802	6.45211	6.17648	5.93357	4.75672	5.90845	6.76786	6.3539	6.60895	5.94989	6.22121	5.14963	5.53989	5.2966	5.54367	5.86541	7.28582	6.46904	6.13983	6.92465	6.31288	6.58036	6.25922	6.93808	5.54552	7.13987	5.8256	6.23437	5.16274
7893005	2.3195	1.77691	3.27265	2.39312	2.33309	2.13831	2.96955	3.03936	2.21581	2.4461	2.72158	2.54276	2.53252	2.76102	2.30575	2.76089	3.0299	2.3879	3.23503	2.45472	3.38327	2.75851	2.29985	2.77599	2.28985	3.34241	2.45761	3.07709	2.24591	2.26035	1.80459	2.6212	3.55954	3.27383	2.33075	2.32187	2.59217	2.6911	3.37403	4.48971	3.18757	1.93957	2.07655	2.66286	2.03645	3.26085	2.96787	3.31534	2.60386
7893006	3.38705	4.21725	3.44284	3.51844	3.86881	3.83634	3.84339	4.03328	3.49367	3.80004	3.90715	3.38588	4.34497	3.91495	3.31389	3.95413	5.01821	4.5746	3.11681	4.0832	3.77111	3.86108	3.96806	3.82387	3.67396	4.33849	4.11491	3.81999	5.00107	3.46579	2.96445	2.98374	3.41119	3.4532	3.0813	4.06746	4.62898	3.77565	3.49131	4.47629	3.65577	3.80479	3.10773	4.60806	3.16837	5.00952	3.69309	4.00286	4.49646
7893007	7.01407	7.24154	6.29971	7.12832	6.77771	7.07386	7.2518	6.68984	6.75629	6.9045	6.59038	6.80642	6.87973	6.49968	6.89032	6.94453	7.30642	6.51774	6.69063	6.96082	7.01243	7.22384	6.48878	6.45706	6.37808	7.25798	6.94519	7.14309	7.20253	6.2328	6.62115	6.5129	5.62336	6.92565	6.93122	6.88585	7.54192	7.3188	6.8087	6.93186	6.23214	6.87886	6.33512	6.84396	6.60752	7.79186	6.66215	6.39807	7.28806
7893008	4.05922	3.34193	4.11266	2.89054	3.98738	2.93826	3.13104	2.94911	3.574	3.88733	3.33306	3.75644	3.53335	4.01727	3.85314	3.22301	3.44687	3.64135	3.4433	3.57171	3.70358	3.80323	3.59105	3.31592	3.75562	3.03584	3.41209	3.14308	3.30437	3.9085	3.50934	4.36215	4.17584	3.50599	2.76198	3.40011	4.13509	3.17103	3.69765	3.41306	2.86401	3.27183	3.36836	4.29467	3.69213	3.65509	2.99696	3.88629	3.43454
7893009	3.76166	3.56738	2.96246	2.56701	2.86325	3.00825	3.35818	3.12978	2.70765	3.1899	3.01111	3.54615	2.51467	3.28648	2.70326	2.75874	3.73308	2.91715	3.33282	2.68769	2.82271	3.05582	2.84759	3.16916	2.71525	2.98801	3.25178	2.38213	3.71207	2.7525	2.8256	2.82641	2.63647	3.36185	2.77706	2.58435	3.75384	3.01417	3.09776	2.52239	2.73803	3.6433	2.2973	2.97769	2.8295	3.21202	2.61639	3.0623	2.71784
7893010	4.77901	4.38507	4.25716	4.81246	5.05743	4.87698	4.41338	4.88789	5.20012	4.58667	5.76812	4.30869	4.44801	4.47918	5.10756	5.05964	4.63294	4.2646	3.96033	4.72708	4.62455	4.24682	4.68311	4.45132	4.93303	4.29046	4.3217	4.54589	4.53628	4.7445	4.45119	4.24442	4.5866	3.75564	4.9448	4.30011	5.17506	4.6392	4.93807	4.41803	4.80876	4.54704	4.42829	4.43405	5.02346	4.90718	5.16735	4.63042	4.32366
7893011	4.49122	4.5087	3.90778	4.35924	3.94801	4.32947	3.72675	4.55225	4.2514	4.69448	3.86311	4.84951	4.1063	4.38526	4.30642	4.69926	4.7831	5.21323	3.81052	4.6365	4.79773	3.93982	4.62589	4.43754	4.85969	4.61064	4.88288	4.0353	4.25273	4.27164	4.57545	4.39335	4.40193	4.16978	4.6395	3.66947	4.90967	4.03017	3.43749	4.26878	4.00337	4.03686	3.8739	4.04571	4.29978	5.34575	4.04676	3.96861	4.09163
7893012	9.36413	9.99823	9.55636	10.0137	9.67059	9.837	9.16963	9.38702	9.46718	9.62324	9.51004	9.35019	9.73375	9.38093	9.39556	9.50325	9.77252	9.84576	9.2824	9.71078	9.49971	9.85008	9.5412	9.30996	9.54515	9.56228	10.0927	9.95528	9.5873	9.25748	9.28716	9.54918	9.1899	9.22833	9.41705	9.59171	9.90521	9.29817	10.1	9.54858	9.55807	9.13472	10.1711	10.0782	9.47493	9.44432	9.24997	9.9063	9.53097
7893013	4.24637	3.85719	4.81651	4.85512	4.87386	4.42082	4.21184	4.4008	3.75959	5.02887	4.20189	4.19041	3.58324	4.95973	4.58959	4.77802	4.45425	3.84435	4.65256	4.22377	4.65844	4.31066	4.5617	4.43456	4.35597	3.8827	4.05976	3.34918	4.67669	4.74443	4.69749	4.32214	4.54262	4.18309	4.94235	3.86006	4.1218	4.55926	3.47053	3.8593	5.07806	3.59366	4.01607	4.76965	4.61581	4.35617	4.31985	5.10231	4.6576
7893014	4.80214	4.92822	4.63682	5.28903	5.0118	5.40282	5.32738	4.84321	3.33925	5.21005	5.0814	6.06612	4.84914	5.21841	5.3034	5.07074	6.08626	4.40599	4.81093	5.43285	5.24126	5.22141	4.99929	4.64315	3.98546	4.86518	5.28989	5.29882	6.11448	5.58201	5.37033	4.81356	4.80953	5.01422	5.99729	4.95811	5.61703	4.38852	3.42784	4.94297	5.64619	4.60792	3.41036	3.62358	3.84732	5.44979	5.01785	5.24698	5.08307
7893015	10.7904	10.4616	11.1097	10.8993	11.1453	10.9249	11.1215	11.1409	10.6697	10.3321	10.0964	10.0719	10.7099	10.4409	10.818	10.743	10.6659	10.896	10.6604	10.5754	10.8871	10.7247	10.677	10.8357	10.4267	10.2209	10.8424	10.2586	10.6622	10.6461	10.4556	10.6694	10.5411	10.3871	10.3266	10.8121	11.1127	10.2132	10.8013	10.9306	10.7527	10.8072	11.0751	10.9691	10.4238	10.699	10.8884	10.8786	10.8649
7893016	3.6011	2.71564	3.66759	3.278	3.09138	2.42547	2.55319	2.60513	4.32438	4.008	2.93215	2.96384	2.5245	3.12477	3.43531	3.52692	2.94699	2.69455	2.59437	3.6001	2.69282	2.72393	3.0338	4.05574	3.17073	2.53917	2.7552	2.87276	3.08498	2.8313	2.687	3.82594	3.70884	3.20329	2.96428	3.1635	3.11131	2.911	3.13549	3.78146	3.71973	3.00728	2.66809	3.67227	3.21191	2.89601	3.01939	3.45405	3.28869
7893017	5.47453	5.07056	5.21778	5.22745	5.25405	4.80447	5.51585	5.06963	4.97177	4.82872	4.78894	5.45123	4.5866	4.99359	4.81624	5.07719	5.02669	4.75743	5.21191	5.13341	4.87894	5.04768	5.21261	5.07865	5.03166	5.51572	5.17129	5.1286	4.96808	5.57363	5.45718	5.46009	4.72695	5.46939	5.15175	5.15776	5.27801	5.67195	4.92325	5.16107	4.80914	4.84648	5.02113	5.33675	5.00826	4.81724	4.94755	5.09783	4.90359
7893018	3.4426	3.83404	2.78828	3.34708	4.18135	3.9519	4.45038	3.07135	3.7547	3.48919	2.88322	3.87786	2.84559	3.20193	3.24569	3.25185	4.51682	4.19558	3.80917	3.94133	4.12874	3.91988	3.70791	3.14866	3.05023	3.08622	3.75604	3.60821	3.40659	2.71956	4.00789	3.6846	2.78429	3.08237	2.97618	4.02387	3.65068	4.60999	3.92345	4.0014	4.57996	4.58656	4.16472	4.36696	3.68196	4.9222	3.68951	2.86647	3.68534
7893019	4.49369	5.63155	4.79576	5.44306	4.64905	5.08915	5.63294	4.97154	4.68736	4.22415	5.73479	6.02274	4.7642	5.72595	5.28217	5.29713	5.60195	5.40107	4.59614	5.09535	4.96139	5.69937	5.23688	5.06681	4.76449	5.64317	5.63937	5.48835	5.22715	5.23694	6.06088	5.42406	4.7849	5.41643	4.70588	6.29303	5.8062	5.75574	5.28268	4.77641	6.23823	5.81507	5.08963	5.27684	5.65976	5.78115	6.16833	5.35256	5.75877
7893021	2.39107	3.48932	2.99105	3.76916	2.82533	3.56735	2.75071	2.69783	2.58934	2.62741	2.74259	2.55478	3.14684	2.88691	3.1045	3.01696	2.6733	2.81538	2.81872	3.44831	2.90112	2.97229	2.75665	2.97934	2.42704	2.33455	2.72727	2.91296	2.75939	2.90528	2.49478	3.5041	3.02993	3.00293	3.32746	3.17906	2.74629	2.93046	2.58	2.55306	2.54017	2.85443	3.24859	2.44277	3.00236	2.84998	3.02188	2.68067	3.14639
7893022	2.13932	2.74389	2.65805	3.34131	2.82286	3.21409	3.17701	3.92375	3.22271	3.13598	2.2803	2.68882	2.60295	3.1162	2.39651	3.58375	3.80367	2.84341	2.42729	2.93328	2.5907	2.84361	2.56985	3.48545	2.11358	2.73094	2.45217	2.40987	2.51884	2.42257	2.33645	2.42661	2.61261	3.151	2.90476	2.33404	3.41484	3.33872	3.35095	2.18589	2.65919	2.98276	4.1032	3.24202	2.76821	2.79055	3.06338	2.73163	2.73188
7893023	7.77264	6.8502	7.74911	7.39479	7.9473	8.32	8.19603	7.93547	7.40879	8.86477	7.62425	8.0995	8.46033	8.16476	8.07402	7.77324	7.83045	8.7521	7.46402	8.49904	7.87928	8.18136	7.83868	8.0932	7.70846	7.88764	7.67031	7.96972	8.60261	8.07349	8.07577	8.12137	8.38357	8.3144	8.16772	7.5059	8.28653	7.72563	7.75483	7.71974	7.65746	8.23042	7.6905	7.3981	7.65512	7.93265	7.55917	7.40199	7.97756
7893024	2.99421	2.3309	2.49949	4.11658	2.22247	2.32709	2.18515	2.68946	3.15219	2.89007	2.46207	2.19012	2.35709	2.43133	2.92947	2.20265	2.35223	2.86272	2.20053	2.7612	3.29966	3.29755	2.61165	2.21413	2.63035	2.22858	2.71273	2.81347	3.15677	2.37321	2.69242	3.04438	2.9773	2.39491	2.47308	3.22892	2.72074	2.51893	2.67021	2.96308	2.7052	2.93165	2.33203	2.23933	2.64018	2.48376	2.11651	2.68685	2.30456
7893025	5.87948	5.8962	6.2867	6.07987	5.89636	5.47739	5.85055	6.10946	6.38223	5.448	6.09299	5.69197	5.64386	5.49478	5.84044	6.17189	6.17291	6.1576	6.31005	6.04037	6.08062	5.72421	6.12509	5.79711	6.51952	6.11693	5.96202	6.30895	6.21657	5.15603	5.48952	4.90919	6.27185	5.83546	5.96768	5.95519	6.20496	6.11938	6.39013	6.10076	6.00622	6.39334	5.99045	6.36924	5.78038	6.30318	6.50242	6.12131	5.87734
7893026	4.43523	4.64766	4.50945	4.44717	4.40157	4.37134	4.16181	4.28236	4.56358	4.64202	4.38006	4.30368	4.48389	4.47346	4.37607	4.3942	4.35082	4.60082	4.53689	4.41563	4.47103	4.53102	4.66082	4.4506	4.65463	4.37579	4.28531	4.33038	4.24179	4.65141	4.40901	4.67154	4.83063	4.52275	4.34308	4.65656	4.26228	4.22771	4.43762	4.38786	4.39186	4.36536	4.71076	4.45334	4.68647	4.11499	4.53046	4.71141	4.48173
7893027	4.42675	4.92043	3.25642	4.86026	3.80622	4.07838	4.80052	3.6829	3.15784	4.28466	4.2839	4.23913	4.5156	4.5313	4.13417	4.70846	4.1746	4.90447	4.15508	4.46564	3.99876	4.06938	3.99446	4.75458	4.2201	4.89132	3.99504	4.84704	4.82184	4.19391	4.70686	4.14216	3.05755	4.5458	4.96035	4.42207	4.25247	4.66489	3.91645	3.51703	4.47981	4.24396	3.5213	4.55359	4.25241	4.34623	4.00525	3.88883	4.50374
7893028	4.50886	4.5192	3.56207	4.48135	4.99464	4.76921	5.63757	3.51287	5.2484	3.62431	4.54596	5.06231	4.64541	3.94758	4.03887	4.70161	4.61791	5.20725	4.29606	5.49007	4.6193	5.01501	4.09329	4.70946	4.1024	5.4392	5.19869	5.43724	5.33561	4.68982	4.76883	3.98572	3.26091	4.28107	4.86162	4.96344	3.77892	4.54385	4.25272	3.72512	4.03616	3.68436	4.06053	4.62532	3.87981	5.29091	4.28749	4.08956	5.25948
7893029	8.64492	8.39401	8.37346	8.45271	8.58439	7.81586	7.8935	8.60048	8.49482	8.21811	8.37254	8.12303	8.20878	8.50165	8.00127	8.17237	7.93451	8.76981	8.07353	8.01025	8.14859	8.30073	8.4578	8.21106	8.50296	8.73443	8.14176	8.2629	8.08179	8.21431	8.03095	8.34642	8.4002	8.27569	8.03635	8.68495	8.09965	8.47248	8.00653	8.48736	8.01472	8.22934	8.52266	8.45413	8.38024	8.19542	8.16359	8.8027	8.42612
7893030	5.08361	4.54574	6.0245	5.13968	4.96345	5.48869	5.84136	5.04059	3.52005	3.74598	5.61482	3.45524	5.09065	4.59462	5.15365	3.77124	4.01099	4.59969	5.10146	3.91421	4.42022	3.81433	3.99428	4.3452	4.11186	4.29081	4.36209	5.45748	5.71086	4.15432	3.85899	2.64684	4.5633	4.50676	4.88344	4.39242	5.45457	5.08947	6.34092	4.66084	4.23646	5.04668	2.5294	5.17256	4.28067	5.24216	4.83455	5.45428	3.60426
7893031	7.62525	7.12316	7.15489	7.25838	7.98864	7.70768	7.73629	7.23729	6.9799	7.37853	7.75667	7.63039	7.76934	7.65019	7.46274	7.39967	7.83631	8.03105	7.76601	7.66639	7.72398	7.67947	7.25717	7.23032	7.49474	7.60143	7.93519	7.14756	7.69662	7.28113	7.22611	7.50409	7.40042	7.85202	7.56059	7.93038	8.14287	7.98476	8.13085	7.64912	7.57691	7.69209	7.98901	7.42603	7.18514	7.66072	7.42853	7.51209	8.14004
7893032	5.43071	5.72522	5.56255	5.02431	5.39497	6.52623	6.06	5.61414	6.11498	5.3975	5.63943	6.04706	5.67723	4.26541	5.31981	6.13288	5.65714	5.9613	6.1538	6.43946	5.97125	5.77842	5.95574	6.2553	5.86908	6.49771	5.84096	6.09249	5.80847	5.26441	5.43848	5.50413	5.46802	5.43173	5.28712	6.18763	5.88221	5.21217	5.39368	6.2309	6.38604	6.00564	6.06147	5.51788	5.92599	6.13096	5.49453	5.82696	6.01356
7893033	7.16632	8.07604	7.19545	5.99801	7.25323	7.47759	7.61155	7.14975	7.57721	7.30332	6.8683	7.22613	6.50017	6.82116	6.89809	6.80378	7.43644	6.88668	6.56322	7.30543	6.37034	7.0278	6.82145	6.4572	6.66034	7.0995	7.48127	7.51834	7.29214	6.23909	7.18233	6.37046	6.40334	7.15274	6.70647	7.43406	8.18319	7.9738	8.0152	6.26439	6.92293	7.17906	5.72761	7.15236	8.08914	7.40709	7.48359	7.34035	7.36398
7893034	5.7577	6.54056	6.76382	5.90225	6.37012	6.41017	5.74801	6.40754	6.20026	6.20503	6.51004	6.35909	6.35464	6.25392	6.22	6.41031	6.64581	6.77215	5.74169	7.02899	6.76129	6.5534	6.40763	6.40106	5.36216	6.35752	6.84913	6.45864	6.69211	6.15609	6.59431	5.81729	5.62527	5.70805	6.17986	6.55578	7.19703	6.24975	6.62529	5.67668	6.32346	6.13547	5.58174	6.71088	6.30143	6.57958	6.16845	6.26006	5.39007
7893035	4.16945	4.83967	3.98033	3.97998	4.39763	4.5268	4.66522	4.06701	3.52541	4.40573	5.15144	4.25012	4.9284	4.20789	4.11531	4.67078	4.08346	3.65701	3.22004	4.745	5.01724	4.98747	4.69449	4.41613	3.80362	5.37773	5.37234	4.24439	4.18739	4.05393	3.36667	4.00613	4.13088	3.97544	4.27677	4.06259	4.08929	4.43675	3.94245	4.07527	4.00751	4.23772	4.32911	4.54439	4.57018	4.42166	4.53912	5.51336	3.44531
7893036	6.74217	6.79034	7.00412	7.14365	7.19575	7.00338	6.86119	6.6384	6.4297	6.83816	6.66066	6.58627	6.88053	7.00648	6.39443	6.9273	6.60591	7.02256	6.45989	6.99279	7.23048	6.84465	6.87848	6.69518	6.7332	6.85536	6.76856	6.19495	6.86464	6.49961	7.18424	6.59273	6.79144	6.53663	6.3612	6.78657	6.59805	6.7228	6.35921	7.24396	7.01672	6.98621	6.73202	6.20796	6.06678	6.60332	6.67584	6.50596	6.98099
7893037	5.91074	6.43869	6.26751	5.54764	5.84474	5.87143	5.41293	5.34389	5.78173	6.63768	5.73999	6.34366	6.01811	6.09087	6.83103	6.86407	6.10488	5.36118	5.75363	6.60661	5.99631	6.2475	5.94262	6.67812	6.15412	5.71249	5.58118	5.42178	6.32957	6.75834	5.87365	7.04666	6.74213	6.42392	6.84879	5.69608	5.7347	6.00555	4.76403	5.46071	6.21611	5.98078	5.28831	6.10518	5.67727	4.47604	5.56209	5.62001	5.97419
7893038	2.5949	2.17297	2.51368	2.52472	3.26764	2.99828	3.00141	3.14288	2.40005	2.6102	2.52441	2.6961	2.60371	2.73599	3.10966	3.70725	2.51364	2.59322	3.28318	2.80477	2.15035	2.96803	2.75799	3.63076	2.80516	2.24022	2.14107	2.82242	2.93999	2.44136	2.448	2.54624	2.68097	2.64556	2.65604	2.14031	3.16742	2.27057	2.47019	2.89894	2.30578	2.59554	2.45592	2.9229	2.38738	2.54754	2.9433	3.36906	2.50518
7893039	9.04984	9.12525	9.60604	9.03416	9.04729	8.226	8.8305	9.29459	8.76726	9.64722	8.83407	9.08282	9.16733	9.50567	8.91293	9.44335	8.77611	9.27425	8.80898	9.02411	8.78657	9.12024	9.38443	9.08047	8.91092	8.75276	9.42611	8.77643	8.95845	8.99387	9.33553	8.95174	8.59601	8.82243	8.85672	9.37362	8.66713	8.7273	9.14071	8.3871	8.53258	8.69872	9.44505	9.34047	9.408	8.32589	9.22106	9.23982	8.81909
7893040	5.40921	6.2614	5.61822	5.68972	5.68304	5.51807	5.37291	5.33891	5.55572	5.6265	6.04073	6.00005	5.67463	6.20373	5.87166	5.80312	6.02131	6.31758	5.14009	6.17314	6.50432	6.15712	5.69653	5.52557	5.84138	6.0246	5.97129	5.89733	5.97745	5.89686	6.12747	6.17653	5.22658	5.79809	6.32207	6.08546	5.79221	5.54325	5.39049	5.59213	5.31249	5.72249	5.29393	6.422	6.28257	5.78501	6.25469	5.9114	6.05885
7893041	2.23283	3.09255	2.38684	2.51472	2.16681	2.01523	3.19268	2.53564	2.3203	2.34271	2.66539	2.63219	2.90755	2.84848	2.42173	2.30249	2.90313	3.02691	2.5609	2.36477	2.93022	2.68144	2.72344	2.6633	2.84024	2.78451	2.9915	2.80593	3.13981	2.39525	2.42683	2.59216	2.91799	2.57449	2.91117	2.65869	2.33323	2.92475	2.34381	2.66177	1.94023	2.56727	2.29351	3.22125	2.472	2.34346	2.36166	2.84024	2.33231
7893042	8.1037	8.81111	7.83548	7.51019	7.65806	8.31231	7.68322	7.76136	7.70345	8.26633	8.11471	8.23712	8.17314	8.52315	7.96997	8.24207	7.90013	7.97663	7.47252	8.41294	8.13856	7.97749	8.4719	7.71927	7.64775	7.89649	7.95273	8.20285	8.01964	8.33595	8.37938	8.55513	7.96416	8.10166	8.30471	8.73394	8.08389	7.35256	7.3943	8.05453	7.85814	7.94389	8.09156	7.97839	7.99208	8.25442	7.59125	7.91702	7.86523
7893043	6.70675	6.45794	6.95526	6.66762	7.43984	6.62739	6.57724	7.21885	6.7765	6.54906	6.80128	6.56576	6.20116	6.87385	6.36504	5.30591	6.30913	5.87026	6.3471	6.10714	6.43206	6.62038	6.8571	6.34826	6.08105	6.1945	6.22067	6.53598	5.52284	7.31695	6.64788	6.65959	6.33872	6.11911	6.84046	6.35834	6.52833	6.76565	7.67678	7.15185	5.87663	6.7246	6.02149	6.63226	6.62403	5.94858	6.48326	6.60705	6.10102
7893044	2.37294	2.18631	2.43962	2.08651	2.22124	2.56272	2.20428	1.96537	2.65235	2.14882	2.08016	2.3234	2.551	2.26411	2.4741	2.2323	2.70427	2.08657	2.48356	2.53343	1.98099	2.66065	2.29465	2.20801	2.10758	2.08696	3.62017	2.85014	2.33429	2.19949	2.13149	1.8307	2.13013	2.40142	2.83982	2.19942	2.18521	2.23914	2.3893	2.25003	1.86684	2.01652	2.0264	2.89556	2.56713	2.62075	2.07667	2.70635	2.16871
7893045	2.61395	2.08367	2.26828	1.75534	2.14544	2.11368	1.90048	1.95438	2.4104	1.84965	2.16664	2.22762	1.9674	2.23387	1.96709	1.89235	2.26771	2.1217	2.13985	1.93504	2.02963	1.87826	2.10148	2.22864	1.6958	1.86016	2.02841	2.06757	1.94615	1.87467	2.31299	2.07419	1.87027	2.19669	1.94179	1.94083	1.96882	2.15189	2.0276	1.95148	2.28958	1.81616	2.05576	2.03433	2.04034	1.85223	1.99152	2.01702	1.82493
7893046	5.10363	4.98055	4.96046	4.81074	4.18677	4.87251	5.88485	6.10719	6.04958	5.13029	5.5782	5.14219	5.37774	5.32273	5.06692	4.86313	4.53481	5.74425	5.56612	6.0531	5.599	5.57275	4.83154	4.45872	5.19294	3.74473	5.2932	4.73827	6.35258	3.99887	4.57377	5.37543	4.27837	5.08985	4.958	5.13291	3.33237	4.15657	5.36008	5.41091	6.11698	5.65847	3.75758	4.30285	3.97785	4.34973	4.83649	3.86916	4.4394
7893047	4.36577	4.17548	3.4277	4.96177	4.58952	4.30308	3.41276	3.55171	3.96026	3.91789	4.47829	4.59386	4.0169	4.67394	4.0362	3.91194	4.38033	4.32247	4.65303	5.05057	4.16308	4.82776	4.5408	3.91802	4.67637	4.07427	4.04481	3.87391	5.14244	4.251	3.37218	3.59794	3.54746	3.58183	3.20409	3.19082	4.99945	4.87975	4.08866	4.92174	3.67616	3.44435	4.62051	4.30198	4.91482	4.43996	4.23807	4.48412	2.98443
7893048	6.55928	5.98274	6.1982	6.54872	6.65203	6.90529	6.41467	6.42695	6.39478	6.42398	5.86182	6.9314	6.47293	6.44122	6.83897	6.81826	6.19009	6.21787	6.06704	6.70828	6.43918	5.7464	6.5713	6.33704	6.31425	6.168	6.34174	6.4308	6.52632	6.36305	6.60274	7.10329	5.79967	5.98481	6.58005	6.76443	6.6258	6.32812	6.66294	6.30759	6.38926	6.11159	6.50568	6.58913	6.74192	7.07293	6.20337	5.95016	6.07461
7893049	3.03078	3.70458	2.57526	4.37508	2.01619	2.89726	4.50535	3.69965	3.87065	3.09881	5.10557	2.88275	3.08014	2.39247	3.14523	3.05278	3.46754	4.81181	2.72394	3.56243	4.01088	4.78193	4.16732	3.55141	3.83728	3.29443	3.49306	3.52522	3.90336	3.6887	4.18031	3.31157	3.50451	3.45357	4.2242	3.07658	3.89065	2.90737	2.79334	3.09583	3.36203	3.30689	5.40787	3.60962	3.92247	2.99708	5.42016	2.88086	3.76995
7893050	8.04016	8.41223	8.13361	8.35171	8.09571	7.91321	7.68526	8.29637	8.79975	8.68808	9.03863	8.1869	8.50796	7.87701	8.17893	7.86719	8.06843	8.89703	8.54711	8.42922	8.28713	8.70229	7.90636	8.072	8.64855	8.36661	8.19014	8.33379	8.16812	7.79734	8.21098	8.18983	8.74652	7.94161	7.93769	8.07071	8.67005	8.11118	8.13535	8.98171	8.16632	8.70784	8.26482	8.3469	8.34924	8.87426	8.6262	8.67561	8.36991
7893051	3.59991	4.63861	5.21858	3.61271	4.16321	3.27013	3.69553	4.24623	3.94865	4.05976	3.3067	3.41945	4.42779	2.84408	3.73896	3.36194	2.92557	4.63834	2.62809	2.90908	3.56456	2.61382	3.65398	3.90399	2.37919	3.04868	2.43813	3.41508	2.84535	3.59698	3.74694	3.44902	3.45747	2.70255	3.27828	4.1508	3.96219	4.0198	3.96172	4.10016	3.49811	3.83889	3.4464	3.74433	3.86723	3.79242	4.70622	3.97101	4.31083
7893052	5.50841	4.65408	4.48253	4.23045	4.998	5.3079	5.98051	5.38076	5.71772	5.65196	4.93979	5.19347	4.72426	5.09663	4.95568	5.14291	4.071	5.46132	4.95792	5.62887	5.18364	5.41753	4.51478	4.34725	4.99357	3.86228	5.16726	5.07394	5.41507	4.32946	5.38852	4.06358	4.07843	3.64159	4.61769	4.24398	3.58614	4.1817	5.02768	5.37799	5.8874	5.3705	5.17453	4.51827	4.47814	4.7922	4.46143	5.07374	4.60073
7893053	3.76325	4.41425	3.22806	3.31386	3.3666	3.54922	3.30329	3.40267	3.10344	4.00874	3.36554	3.76147	3.65009	3.80335	3.45269	4.07575	3.48159	4.20386	3.72269	4.20507	3.51543	3.93779	3.58723	3.36893	3.58109	3.00723	5.51399	3.91532	4.15605	3.81914	3.79393	3.46224	3.39844	3.6933	3.61581	2.89166	3.23462	3.06848	3.32137	3.35622	3.22639	3.66423	3.5497	3.65044	3.25222	3.98156	3.21549	3.63701	3.00689
7893055	5.69945	6.1786	5.01449	6.31882	5.73014	5.87247	6.83662	6.07907	5.31557	6.24711	5.96255	6.128	6.10074	6.04396	5.68607	6.12584	5.80459	6.29248	5.65018	6.95777	6.14343	6.33488	6.08841	6.26603	5.92734	6.27809	6.03419	6.57872	6.33475	5.79766	5.95378	6.00867	5.19103	5.11055	5.95908	5.70951	6.36897	6.01789	6.0749	6.09155	6.10303	6.225	5.41569	5.84916	5.7695	6.71271	5.65522	6.2318	5.77095
7893056	5.53493	4.79618	3.98459	5.82463	4.62541	4.68425	4.59288	4.80004	4.27003	4.71917	4.59298	4.34799	5.10224	4.54769	4.87133	5.21336	4.79945	3.78531	4.27711	4.48174	4.10807	5.08119	5.32413	5.54067	4.79209	4.861	5.631	4.71496	4.72418	5.13562	5.93989	4.82719	4.69706	4.74817	4.93458	4.64861	4.39119	5.22084	4.8147	3.81064	3.97468	4.54607	4.22415	5.62239	5.33288	3.93429	4.34857	5.49018	4.57901
7893057	2.40467	3.34001	2.24779	3.19494	2.22847	2.34569	2.60224	2.46638	2.16611	2.36058	2.67107	2.69862	2.64616	2.34308	2.18619	2.80666	2.66569	2.53056	2.53784	2.66017	2.35777	2.36346	2.75909	3.32144	2.2637	2.16975	2.50649	2.4047	2.48274	2.58798	2.73966	2.92301	3.1362	2.44617	1.99028	2.39941	2.78252	2.75451	2.94226	2.5368	2.07907	2.30884	2.24633	2.20175	2.07053	2.63993	2.09888	3.1965	2.13718
7893058	8.17274	8.34617	8.1753	7.99117	8.24823	8.15353	8.38572	8.09813	8.76497	7.94164	8.05075	7.94288	7.84678	7.78193	7.84618	7.57864	7.7667	7.81963	8.57996	7.99871	7.89414	7.79507	7.75007	8.26036	8.46453	7.86509	7.90891	7.66763	7.69433	7.66038	8.16285	7.94772	8.24381	8.19162	7.78993	7.87145	7.8707	8.51659	8.04586	8.36918	8.00014	8.00062	8.37071	7.45265	7.91788	7.93321	8.56885	7.76115	7.54984
7893059	3.50055	3.16796	4.5277	3.55118	4.13048	3.61973	3.38101	4.28912	3.33163	3.53315	3.5065	3.32586	3.62489	2.95925	3.03104	3.63664	3.32312	3.37058	3.76262	3.64803	3.11353	2.89362	3.55735	2.52952	3.34331	3.28806	2.98852	4.40255	2.7834	3.2278	2.91442	2.84966	2.33132	2.82599	3.35259	4.00839	3.30984	3.91519	3.40644	2.80157	2.93075	3.47138	2.92654	3.075	3.75187	4.20036	3.73612	4.20345	2.97613
7893060	4.32345	3.37925	3.40554	2.96041	3.40995	3.02799	4.11601	3.38442	3.51445	3.83063	3.48202	3.62728	3.49374	3.75417	3.60545	4.90381	4.21831	3.55989	3.74005	4.5337	4.00196	3.12779	2.93543	4.00409	3.56656	3.28461	4.1638	3.46767	3.89535	4.03646	3.48005	3.40189	3.62067	3.54367	2.98987	3.48769	4.12046	3.93068	4.24842	2.59094	3.18877	3.78566	4.19097	3.76439	3.09464	3.42442	3.67734	4.65376	4.37227
7893061	9.80679	9.54596	9.32622	9.48492	9.82582	9.88512	9.59577	9.46427	9.29016	9.41489	9.38248	9.48309	9.79775	9.61658	9.2246	9.6374	9.63526	9.94977	9.48938	9.77567	9.90588	9.4628	9.66608	9.75689	9.17174	9.82846	9.58751	9.3839	9.84788	9.33818	9.54773	9.54047	9.67686	9.62846	9.35695	9.46979	9.42613	9.5208	9.69668	9.50327	9.47839	9.72627	9.53221	9.23291	9.54089	9.43255	9.34664	9.06761	9.80774
7893062	3.11083	3.44827	2.89021	3.59444	2.60232	2.85911	4.1409	3.31867	2.78515	2.91683	3.24608	3.51726	3.26149	3.11603	3.34436	3.20221	3.27442	3.32672	2.46123	4.04104	2.87452	2.19533	3.30749	3.59387	2.81958	3.00428	3.41325	2.56651	3.06891	3.08441	3.27455	3.57204	3.92698	2.89436	4.04472	2.98616	2.70688	2.80534	3.9914	2.94791	3.19454	3.46995	3.65347	2.77951	3.02611	3.03986	3.84966	2.74795	4.64293
7893063	3.65845	4.67294	3.77184	5.00436	4.60344	4.97476	4.70498	4.07386	4.62418	4.72873	3.79355	4.6684	4.65962	4.43831	4.7235	4.05908	4.96166	4.38823	3.95565	4.48167	4.58576	4.18397	4.42631	3.83059	4.92218	4.84551	4.97994	4.98377	4.59606	4.78175	4.47064	5.16998	4.75017	4.25882	5.15313	3.70119	4.4192	4.47401	4.5404	4.4767	4.38969	4.03931	4.66767	4.30015	4.0037	4.55389	3.74766	4.6333	4.8079
7893064	7.59871	7.59057	7.82843	7.29485	7.18568	7.68799	7.34134	7.46443	7.93912	7.33054	7.94033	7.64076	7.58917	7.14775	7.61274	7.28947	7.42921	7.48441	7.51686	7.79092	7.38081	7.32876	7.36089	7.57908	7.34804	7.41183	7.73915	7.78523	7.62018	7.33502	7.86639	7.34271	7.56975	8.17034	7.47934	7.85164	7.36266	7.80816	7.49691	7.38852	7.55263	8.08488	7.89448	7.54271	7.87238	7.77406	7.88733	7.68773	8.02629
7893065	3.55744	2.54193	3.25758	4.10672	3.06443	2.80314	3.53629	3.83247	2.78151	3.35968	3.64463	3.45185	2.79822	3.31604	2.84091	2.54952	3.41058	3.40465	2.93159	2.89021	2.66624	3.01974	3.09598	2.75692	3.18073	3.6652	3.54868	2.91703	3.24784	3.48988	2.69931	2.97021	3.2799	3.742	3.232	2.39861	3.11282	2.92332	2.88729	3.3757	2.96253	3.4313	2.72721	2.43157	2.66327	3.48578	3.24862	3.1099	3.18567
7893066	2.29626	2.40833	2.22625	2.53124	2.27298	2.36623	2.19674	2.06961	2.14448	2.33367	2.28753	2.22054	2.25167	2.24327	2.20227	2.13789	2.72034	2.36498	2.49345	2.53267	2.30087	2.18954	2.18367	2.05816	2.79076	2.53836	2.65206	2.19985	2.26193	2.68035	2.45282	2.16692	2.4974	2.22034	2.10792	2.44802	2.45621	2.20408	2.17913	2.59141	2.28145	2.295	2.3022	2.35987	2.25289	2.71858	2.22912	2.12939	2.16327
7893067	6.80247	6.72692	7.04359	6.89569	6.67141	7.04153	6.7634	6.9578	7.06749	6.95885	7.17737	6.9775	6.9326	7.08421	6.63157	7.16312	6.651	6.69027	6.24441	7.12827	6.94539	7.00873	7.28064	7.29783	6.35207	6.63577	6.69888	7.50523	6.73967	7.43351	7.27595	7.62359	7.08574	6.64373	7.59966	6.90626	6.98073	6.95274	6.87034	7.02209	6.81956	7.15316	6.49062	7.35281	7.29042	6.65414	7.07412	7.33684	6.93457
7893068	5.53757	4.90944	5.04743	4.95623	4.65951	5.1778	4.84742	5.04106	5.51646	4.75749	5.3818	5.09892	5.23999	4.67083	4.75129	5.54016	4.48739	5.02905	4.81136	4.73219	5.07518	5.22105	5.6488	4.97229	4.24959	4.64339	5.01061	4.98885	4.87261	5.15466	5.6341	5.308	4.92958	4.51447	5.03482	5.65652	4.93132	5.01408	4.6384	5.07164	4.34612	4.56361	4.54529	4.62776	5.05194	5.51847	4.92805	5.15182	4.5193
7893069	5.36387	5.88191	6.13454	5.63724	5.8292	5.6468	5.4993	5.9071	5.89426	6.20426	5.19226	6.3685	5.75846	6.29672	6.29952	6.44015	6.21885	5.7041	5.41006	6.19978	5.91049	6.3679	6.28543	6.27009	5.90877	6.08003	6.16155	5.81491	5.86219	6.33653	5.91907	6.37702	6.00814	6.22557	5.83774	5.63436	5.52864	5.32665	5.52798	5.30649	6.09289	5.2214	6.3	5.18193	6.19905	5.7164	5.07179	5.89814	6.32723
7893070	10.0829	10.1146	10.1746	10.0649	10.0887	9.91601	9.93741	9.89627	9.85279	9.56454	10.2796	10.0405	10.0552	10.2496	10.0768	10.2834	10.0714	10.1757	9.65956	9.78182	10.0109	9.75874	10.1786	10.1513	9.98656	10.3289	9.82662	10.1364	9.93527	10.0082	9.89352	9.97071	9.8767	9.86154	9.95091	10.1866	9.82259	10.2435	10.2219	10.2017	10.0944	10.2851	10.1245	10.2392	10.1787	10.1428	10.2095	10.0883	10.1939
7893071	5.06787	5.71287	4.64403	5.07625	5.08725	5.62403	5.53389	4.75178	4.96154	5.6336	5.00828	4.84118	5.45375	5.7574	4.69596	5.25092	4.95481	5.20757	4.86059	4.8031	6.1881	4.42811	5.07868	5.06407	4.52999	4.71028	5.04178	4.8778	4.55302	5.17606	4.79153	4.86533	4.69572	4.91334	5.50469	4.99617	4.67236	5.29745	5.70356	4.96442	4.00318	4.60623	5.36423	4.69009	5.08232	5.13478	4.7794	5.54141	5.14074
7893072	4.62516	4.18547	3.9903	4.50498	4.80417	4.93593	4.95864	5.17333	5.37555	5.03931	4.59732	4.32711	4.57927	4.92325	4.4722	6.27924	4.79877	4.59321	4.31349	5.40813	4.37488	4.63917	5.3785	5.67177	4.54609	4.39686	4.11052	4.46082	5.16953	4.94514	4.48738	5.61754	5.4166	4.71016	4.33425	5.26715	5.30193	4.95414	4.73843	4.56798	4.64969	4.59704	4.64125	4.58804	5.0397	4.30054	4.835	4.56752	4.6333
7893073	9.35389	9.46832	9.85185	9.77171	9.36401	9.60436	9.46961	9.47436	9.36482	9.32255	9.20462	9.05873	9.1181	8.87764	8.93957	9.17435	9.44983	9.55895	9.08898	9.32277	9.32268	9.42898	9.1507	9.04397	9.26417	9.4595	9.30668	8.99274	9.1499	8.99663	9.02622	9.03314	9.09683	9.00023	8.86119	9.30616	9.54205	9.4272	9.80623	9.28018	9.27962	9.39069	9.46954	9.47795	9.32066	9.35666	9.33885	9.44852	9.59927
7893074	6.85062	6.76971	5.64357	6.73848	6.58349	6.42365	6.57191	6.58946	5.94065	5.60231	6.45242	6.04331	6.32342	6.01161	5.92854	6.06014	6.55133	6.96811	6.01522	6.36833	6.59255	6.63564	6.25967	6.18233	6.25272	5.97485	6.41737	6.12032	6.47803	6.16861	5.78282	5.45192	5.93271	5.51682	6.22019	6.26595	6.64295	6.64856	6.05685	6.48655	6.44656	6.38258	6.52996	7.35591	6.39442	6.64949	6.90963	6.41791	5.63069
7893075	5.37101	6.47069	5.89633	5.9608	5.38373	5.49781	6.27021	6.06823	6.17112	5.58071	5.81881	5.90609	5.63908	5.19674	6.06429	5.02803	6.20462	5.78475	4.97532	5.22783	6.32061	5.63851	5.77323	5.07293	4.94516	5.65037	5.78259	6.27195	5.63757	5.66031	5.30966	5.17806	5.22583	5.65697	5.45849	6.05797	6.28451	5.58679	5.51461	5.7573	6.28108	6.22115	6.35197	5.41344	6.32248	5.85937	6.27178	6.05752	5.9839
7893076	4.43211	4.00093	2.7767	3.76582	3.58092	2.68262	3.31761	3.28995	3.81826	3.68606	3.95667	3.15583	3.01699	2.61607	2.32129	2.76518	2.54173	3.51737	3.68764	3.42836	3.85351	2.48603	3.16905	3.12071	3.97968	4.56089	2.92604	4.10197	3.58389	2.51695	3.43114	2.73599	2.49923	2.73868	2.81888	3.1919	2.72076	3.95165	2.70847	2.98254	3.93401	3.80184	4.00046	3.99672	2.55983	2.89424	4.17818	2.95072	3.06118
7893077	11.9132	11.9604	12.0447	11.8692	11.9896	11.9715	11.9121	11.9254	11.5629	11.9055	12.054	12.0816	12.0949	12.1682	11.8157	12.0759	11.8671	12.0804	11.6559	12.1838	11.9246	12.0623	12.214	11.9074	11.6565	12.0392	11.9785	12.0222	11.7509	12.1426	12.1228	12.058	11.751	11.8946	11.9169	12.1044	11.8435	11.7842	11.9145	11.7456	11.8652	11.8323	11.8313	11.9095	12.0823	11.9141	11.8496	12.1512	11.8401
7893078	2.03225	2.16694	1.87962	1.65782	2.08934	1.86818	1.79728	1.93488	1.99448	2.53649	1.72411	2.31941	2.08852	2.24822	2.54008	2.34704	2.01342	1.95676	1.86864	2.15471	2.30463	2.26375	2.1636	2.64286	2.74822	2.37532	2.33888	2.29753	1.9498	2.40578	2.58932	2.53437	2.14807	1.9329	2.58053	2.30636	2.13529	1.62922	1.84554	1.74443	1.99948	1.84746	1.98428	1.66571	2.34032	2.97353	2.49787	2.58932	1.98415
7893079	9.34216	9.12153	9.28559	9.10939	9.39656	9.17517	8.79121	8.72033	8.97974	9.55317	8.97532	8.50457	9.11735	8.97067	9.00322	9.04073	9.20773	8.57471	9.10389	9.03182	9.17416	9.17312	8.83946	8.71568	8.77147	9.10932	8.99717	9.04478	8.95396	8.77208	8.69979	9.05373	8.93952	8.96537	9.18242	8.49142	8.61886	9.02989	9.44447	9.19615	9.32964	8.76617	8.55687	8.92534	8.92411	8.65313	8.64445	8.67397	8.86175
7893080	2.63126	2.74824	2.99294	2.79486	2.58229	2.8607	2.85461	2.67658	3.18942	3.50995	2.81995	3.78158	3.18888	3.60479	3.08368	3.18617	3.29151	3.29249	2.86812	3.10328	3.79706	2.89481	3.05611	3.82879	3.00156	3.18069	2.98414	3.39895	3.14239	3.26049	3.47783	3.62084	3.00289	2.88499	3.48477	2.83667	3.22225	3.26252	3.38255	2.54249	3.42294	2.93781	3.21123	3.54683	2.97073	3.05961	2.84122	3.87071	3.22444
7893081	10.0871	9.66378	9.95184	10.0714	10.1641	10.5608	10.2475	9.91211	10.0474	10.6904	9.83333	10.4892	10.3832	10.2625	10.1847	10.0512	9.96892	10.061	10.1193	10.3314	10.0865	10.0863	9.81882	10.1343	9.73925	10.0821	9.98035	9.87899	10.7193	10.0885	10.471	10.0902	10.1126	10.5476	10.453	9.97077	10.4666	9.84969	10.0078	10.1562	10.1275	10.1727	9.55113	9.9406	9.50515	10.1517	9.80497	9.49112	9.91636
7893082	3.33963	2.51654	4.15305	3.06018	3.65969	3.79424	3.29706	4.52656	3.87408	3.40641	3.43883	3.0006	2.97433	3.36987	3.83467	3.28109	3.71822	3.17668	3.51347	3.91128	2.95996	3.26199	3.61058	3.79701	3.27714	3.12413	3.13645	3.44479	3.86089	3.40079	3.82776	3.90969	3.77035	3.52773	3.20122	3.82399	3.69585	3.74824	3.77762	2.91846	3.36057	3.84773	4.24704	3.52489	4.49633	3.41344	3.04627	3.47758	2.61792
7893083	3.96381	4.40172	3.97515	3.95658	3.97496	4.77478	4.68755	3.17781	4.12149	3.90813	3.84675	4.1666	4.15672	3.96332	4.32739	5.54713	3.66406	4.2391	3.71828	4.86249	4.45138	3.86398	4.41158	4.86766	3.76491	3.72582	4.04307	3.50174	4.38263	4.44623	3.92055	4.61307	5.11019	3.76741	4.3153	2.99656	4.51924	4.27702	4.16915	4.2807	4.27305	3.76205	4.44544	4.14407	3.69604	3.87711	4.45112	3.97459	4.4025
7893084	7.84978	8.47801	7.84721	8.45363	7.53937	7.50843	8.27219	8.11292	7.97816	8.43257	8.47607	8.41576	7.57309	7.92234	7.5982	7.71175	8.11253	8.40485	7.87509	8.12104	8.07907	8.10226	8.02334	8.26442	7.87689	7.85661	8.39659	7.82396	8.27173	8.0811	7.85849	7.84329	7.63835	7.54784	7.44154	8.28979	8.63396	8.28309	8.50705	8.16168	8.04362	7.94641	8.05439	8.58865	7.9496	8.87191	8.22115	8.19317	7.97685
7893085	9.19246	8.75291	8.92765	9.17949	8.86448	8.96079	9.28586	9.35925	8.88478	9.0409	9.17871	9.19196	8.85893	9.05643	9.02323	9.46129	9.08735	8.81324	8.67641	9.31065	9.24936	9.19321	9.319	9.1052	8.60306	9.26234	9.23895	9.31807	8.92991	9.13982	9.22187	9.31391	8.81075	8.6183	9.23354	9.53339	9.45118	8.93457	8.79535	8.66329	8.99115	8.93959	9.08339	9.19646	9.29128	9.34258	9.11202	9.12578	8.91334
7893086	9.17478	9.3882	9.46984	9.26148	9.16988	9.28506	9.12756	9.18125	9.26683	9.16844	8.9588	8.92935	9.07189	8.34037	9.09579	8.86954	9.05934	9.10551	9.31913	9.11273	9.38661	9.10309	9.19467	8.80352	9.13365	9.12401	9.62752	8.93054	8.88508	9.34141	9.13115	9.3059	9.25752	9.04861	8.82429	9.12924	8.58069	9.40113	9.52756	8.39423	9.09297	9.06812	8.50264	8.92877	9.52964	9.07984	9.3234	8.85997	9.52711
7893087	9.51682	8.93612	9.49615	9.47313	9.56682	9.56246	9.6185	9.63242	9.57825	9.4477	9.3786	9.44183	9.57632	9.37157	9.522	9.70022	9.25346	9.56757	9.4125	9.49288	9.25049	9.44429	9.48687	9.54835	9.30064	9.42328	9.11782	9.33235	9.66674	9.18379	9.2188	9.66375	9.27505	9.61641	9.42314	9.08788	9.82339	9.54962	9.60294	9.55151	9.57581	9.26528	9.39575	9.21119	9.33806	9.52665	9.05961	9.23319	8.84117
7893088	3.27103	5.17159	5.49113	5.27867	4.45919	4.09944	5.28647	4.08569	4.80999	4.10348	5.19033	4.73563	4.48318	3.8158	4.18562	4.43136	4.36052	2.47513	3.49191	5.03891	3.05238	3.81101	4.24553	4.56439	3.62248	3.90299	4.19426	4.87863	4.47705	3.95972	4.65064	3.68057	3.8582	4.50674	4.52414	4.33414	3.93466	4.05097	4.25244	3.58602	5.00164	4.49305	4.28226	3.82318	5.52788	5.13627	5.21382	4.92501	4.73237
7893089	5.60297	5.75302	5.2414	5.93543	5.28216	5.155	5.47364	5.92502	5.63376	4.55592	4.91537	4.84338	4.70676	4.69641	4.99857	4.4695	4.8738	5.28138	4.75535	5.1293	4.90944	5.74397	4.66848	5.99786	4.48452	4.4958	4.44459	4.84212	4.98293	5.72082	4.60591	4.74311	5.38814	3.63919	5.73588	4.83301	5.61162	4.93707	5.32912	5.09964	4.75554	4.01803	5.88522	5.69867	5.13854	5.08532	4.62834	6.00987	4.89557
7893090	10.8911	10.4615	10.3309	10.7022	10.9497	11.1081	10.5938	10.8481	11.001	11.1978	11.052	10.9395	10.984	10.4369	11.061	10.5818	10.4557	10.8633	10.8494	11.0131	10.9014	10.7247	10.4299	10.3989	10.8912	10.3599	10.5494	11.0157	11.0076	10.6346	10.7561	10.7891	11.0304	10.8048	10.5572	10.9058	11.2155	10.5798	10.9014	11.2184	11.3094	10.9785	10.8663	11.0467	10.6893	11.1456	10.7147	11.2526	10.9837
7893091	7.10267	7.88036	7.10215	7.01365	5.98042	6.72543	6.56082	6.86985	7.60134	7.71481	7.18517	7.27373	7.93333	6.91516	7.39246	6.94382	7.03731	7.9452	7.05656	7.12084	7.10715	7.33674	7.20643	7.07159	7.42455	7.72404	6.28595	7.09507	7.83381	7.10513	7.28173	7.18013	7.58221	7.31906	6.48725	6.73967	7.35386	7.31518	6.7828	7.60143	7.29224	7.38445	7.82609	7.29133	7.09562	7.79189	8.05917	6.73805	5.66415
7893092	3.27321	4.08635	4.23089	3.32449	3.71435	3.29186	3.386	4.23793	3.0689	4.16113	4.11222	3.57872	3.88239	3.45948	3.1524	3.28775	3.78387	3.67861	3.11656	3.96622	3.61201	4.02424	3.81307	3.20924	2.82549	2.90416	3.32365	3.36649	3.25976	3.1954	3.3377	3.99965	3.70898	3.72271	3.71896	3.70078	4.10275	3.9693	3.23801	4.14639	3.63344	3.45822	3.41613	3.11629	3.86179	3.20747	3.72979	3.74652	4.18563
7893093	2.46034	2.84708	2.45171	2.37259	2.30307	2.23249	3.26959	2.69967	2.63005	3.64338	2.36842	2.41516	2.46935	2.85317	2.73268	3.28597	2.70971	1.94718	2.47016	2.73164	2.81648	2.62192	2.17053	2.10208	2.50204	3.18604	2.47236	2.31446	2.43461	2.39404	2.31156	2.75871	2.40524	2.81576	2.64664	2.3123	2.25853	2.48349	2.40552	2.34962	3.00357	2.93595	3.17191	2.86693	2.70796	2.88211	1.89173	2.98936	2.53632
7893094	9.40838	9.56626	9.8105	9.97746	9.68311	10.0549	9.55261	9.80744	9.49936	9.7874	9.20578	9.47775	10.1074	9.65976	9.5459	9.64979	9.66207	10.1309	9.22691	9.78886	9.85723	9.68296	9.7633	9.51468	9.52355	9.67222	9.62536	9.65338	9.75619	9.69388	9.71618	9.39754	9.44489	9.43585	9.41432	9.63888	9.55812	9.56884	9.50418	9.76643	9.52696	9.63294	9.28885	9.71148	9.58162	9.81476	9.40959	9.80346	9.55757
7893095	2.9994	2.87304	3.2567	2.88808	3.48391	3.01891	2.94187	3.48038	3.24477	2.94772	2.88239	3.31036	3.15674	2.93153	2.66639	3.0119	2.83622	3.03639	2.95879	3.74819	3.65135	3.49641	2.7933	2.83063	2.88778	2.8386	2.68913	3.72502	3.12195	3.30764	2.6604	3.01003	2.61284	3.18786	2.51649	2.80689	2.95854	4.02357	2.875	2.77298	2.91477	3.77821	3.11727	2.68278	2.70004	2.9941	2.38362	3.04816	2.49424
7893096	8.84165	8.5849	8.93707	8.65615	8.70594	8.97814	9.0141	9.05162	8.58059	8.77949	8.89636	8.63139	8.63719	8.90367	8.78941	9.26066	8.65963	8.76328	8.13444	9.16386	8.73871	8.99923	9.08049	8.75277	8.35026	8.91962	8.7933	8.89893	8.49469	8.81021	8.81981	8.80841	8.35294	8.29347	8.78035	9.05845	8.98755	8.42004	8.78705	8.46495	8.84047	8.58228	8.37697	8.89897	8.83588	8.65218	8.85437	9.10511	8.52174
7893097	7.97472	7.31565	7.62001	7.81296	7.92896	7.75976	8.05828	7.41172	7.662	7.17407	8.03461	7.56195	7.52071	7.08522	7.30838	7.11121	7.38448	7.33446	7.45216	7.44616	7.58654	7.64736	7.29749	6.92718	7.80766	7.4512	7.50661	7.87906	7.65208	7.16755	7.19755	7.09033	7.16227	7.56623	7.68629	7.74593	7.82291	7.50027	7.33992	7.77344	8.01616	7.92852	7.64792	7.64927	7.72489	7.9258	7.04371	7.75615	7.93856
7893098	5.93829	4.59287	5.46718	6.08073	4.6581	4.9005	5.92219	5.45586	5.78655	5.54392	5.68402	4.99373	5.06215	5.38872	4.69163	5.26961	5.91346	6.28464	6.07232	5.82928	5.64796	6.1097	5.05555	5.59999	4.88602	5.4616	5.87157	5.86932	5.67211	4.85257	5.75975	4.46297	5.52905	5.27099	5.69126	5.24731	6.62395	5.54571	5.9034	6.21698	6.38975	6.25363	5.43759	6.25096	4.75523	6.12187	5.07479	5.88645	4.76704
7893099	4.68334	5.17583	5.55788	4.55524	4.45034	4.31908	5.06148	3.70841	4.15439	4.18267	4.88195	5.19435	3.88812	3.98157	4.64139	5.37204	5.1621	4.65005	4.56616	4.08035	5.46794	4.941	4.60297	5.07124	3.95943	4.09072	4.37183	5.0634	4.30022	3.04714	3.58821	4.9229	3.17706	4.00507	4.56867	5.03492	4.722	4.33173	4.45427	5.00219	3.75013	5.52506	4.23133	5.19381	4.99775	4.09705	4.704	5.21891	5.00547
7893100	5.01397	3.60055	3.45344	3.5837	4.63614	4.06945	4.13809	3.29623	4.69604	4.38877	3.47638	3.33922	4.36127	4.33869	3.97334	3.72468	4.82207	4.41081	4.2489	4.46957	4.80486	3.65389	3.7116	4.57376	3.85451	4.1672	3.817	3.95624	3.42348	3.66361	3.72016	2.54401	3.47441	4.08619	3.78392	3.62052	3.83194	4.52207	4.68326	3.27009	3.39986	3.96517	4.67905	4.87517	4.20804	4.83523	4.72785	3.72092	4.22426
7893101	11.5069	11.4722	11.6474	11.693	11.7491	11.55	11.4876	11.8212	11.0477	11.6254	11.5304	11.726	11.6924	11.921	11.5993	11.7974	11.7277	11.9108	11.3123	11.8022	11.7588	11.8107	11.9251	11.5741	11.3701	11.7168	11.8233	11.7205	11.5525	11.7611	11.7128	11.7717	11.3169	11.344	11.5986	11.7762	11.6085	11.4341	11.603	11.2504	11.2871	11.4178	11.6898	11.6481	11.698	11.3038	11.5703	11.8426	11.5907
7893102	4.86982	5.2718	3.57869	5.24697	4.23989	4.33976	5.48977	5.19463	4.6403	3.84267	5.02253	4.84763	4.37386	4.75393	4.46072	4.86731	5.55363	4.17168	5.1584	5.66674	4.65386	4.96598	4.77496	5.38768	4.32992	4.81578	4.48641	4.89032	4.68274	4.46216	5.0449	4.36548	4.26503	4.44341	4.64136	4.69837	4.75413	4.20991	5.01213	4.61299	5.47814	5.11381	5.23678	5.07719	4.63999	5.44775	4.8919	4.60458	5.28668
7893103	11.4006	11.1052	11.4751	11.3231	11.7195	11.5109	11.4583	11.4581	11.2575	11.9924	11.0428	11.7264	11.7393	11.9279	11.7418	11.8537	11.8077	11.3611	11.56	11.849	11.6751	11.5859	11.5495	11.4742	11.4855	11.6364	11.6153	11.4543	11.7019	11.4674	11.7103	11.6138	11.6875	11.6567	11.7803	11.3773	11.3333	11.3642	11.2484	11.2835	11.6115	11.4082	11.0185	11.235	10.9134	11.3545	11.0844	11.3421	11.2619
7893104	7.69333	7.84348	7.14237	7.57748	7.39703	7.72746	7.59069	7.36127	7.40794	7.38926	8.02546	7.48502	7.75603	7.61078	7.32307	8.30909	7.95685	7.51084	7.46708	8.10726	8.01919	7.63646	7.61872	7.58033	7.69479	8.19636	8.13456	8.21446	7.7536	7.61909	7.66727	7.41676	7.20492	7.43601	7.63319	7.49056	7.77989	7.82436	7.10331	7.44902	7.75296	8.26694	7.66123	8.1221	7.92711	8.17499	7.74423	7.65957	7.72986
7893105	8.7027	8.62475	8.68226	8.633	8.62492	8.52454	8.70876	8.94975	8.50091	8.67423	8.683	8.72599	8.65425	8.95329	8.63405	8.91514	8.55122	8.54055	8.07992	8.73576	8.74118	8.58357	8.87014	8.30492	8.1281	8.87915	8.69752	8.89949	8.47148	8.83975	8.62186	8.63296	8.31861	8.34769	8.63232	8.8713	8.69447	8.44458	8.75118	8.32462	8.79091	8.46708	8.5552	8.60248	8.84118	8.45544	8.23496	9.00059	8.10833
7893106	6.05416	5.96338	6.02498	5.97739	6.06133	5.88684	5.06484	6.35862	5.68049	5.90302	5.5133	6.05909	5.09864	5.72503	6.25818	5.68326	5.79282	6.45911	5.40733	5.95131	6.27015	5.39063	6.31291	5.7453	5.60791	6.3649	5.00828	6.0253	5.76015	6.04917	5.99748	6.16839	5.75921	5.73501	5.41855	5.60528	5.69072	5.83468	6.71634	5.561	6.165	6.36773	6.57414	6.43531	6.44602	6.21131	5.8203	6.43165	5.42846
7893107	2.1514	2.38678	3.02078	2.2213	2.72426	2.19531	2.1853	2.53239	2.9039	2.3122	2.56513	2.50961	2.01031	2.42067	2.25401	2.87052	2.14834	2.01164	2.23461	2.28342	2.80197	1.97599	2.57492	2.15329	1.91111	2.37073	2.46345	2.24806	2.1884	2.57036	2.96017	2.06842	2.19563	2.59584	2.64401	2.65962	2.79776	2.46283	2.49999	2.66589	2.83046	2.59192	2.50255	2.20324	2.70682	2.16301	3.01103	2.50774	2.62111
7893108	2.40245	3.69641	2.64895	3.3191	2.91023	3.24442	3.61202	2.60853	2.5296	2.66372	2.7843	3.08719	2.41605	3.1481	2.67872	2.98894	3.68268	3.46733	3.09291	2.32809	2.80516	3.17885	2.44328	2.69468	4.68122	3.10672	3.16649	2.43548	2.62028	2.49744	3.12084	3.55326	2.33144	3.237	2.79058	2.35675	2.67709	2.17917	3.94983	2.50518	2.13319	1.15761	4.01826	3.84798	2.33519	3.05695	1.39703	3.60969	3.00274
7893109	3.79031	3.08933	3.61644	2.92838	3.15561	3.48533	3.43382	2.92114	3.28393	3.22357	3.03394	2.79327	3.54283	3.05762	3.35149	4.03157	2.82441	3.79182	3.25924	4.06094	2.95812	2.97167	3.18844	3.10278	3.57372	3.37897	3.2289	2.83695	3.35993	3.50187	3.65946	2.8189	4.45998	3.60695	3.11639	4.13823	3.52107	3.3058	4.0499	2.86321	3.34125	3.20137	3.04807	3.50452	3.59445	4.25179	2.64481	3.99799	3.56212
7893110	4.73066	4.85577	5.15766	5.51423	5.34828	4.40912	4.68759	5.50111	5.00728	4.0339	5.96848	5.4998	4.4363	4.56923	4.84508	4.56267	4.40226	4.69824	5.12727	5.22935	4.90003	4.7926	5.07565	3.80452	5.13724	4.7098	5.44465	4.88863	4.67309	4.37015	4.56757	4.62933	4.00246	4.18053	4.78172	4.2589	4.4675	4.77524	4.23069	4.98345	5.30938	4.63574	4.83857	5.32233	4.8849	5.26174	5.14294	4.63878	4.9536
7893111	7.32341	6.25316	6.13103	6.65915	6.50481	6.86449	7.36479	6.64518	6.46612	6.75688	7.17895	6.72812	6.22311	6.4442	6.37828	6.05721	6.31599	6.13818	5.69336	6.44311	5.95824	6.24974	6.76072	6.17528	5.39099	6.03983	6.62934	6.8703	6.80107	6.65871	6.81211	6.47573	5.54504	6.05744	6.83907	6.8315	6.35644	7.47173	6.62274	6.6672	6.7505	6.81224	6.63943	6.68393	6.60622	7.126	6.51615	6.89796	6.84739
7893112	5.67972	5.21481	4.53516	5.31029	5.408	5.72203	5.80298	5.13621	4.76847	5.8512	5.24042	6.06485	4.94661	5.00193	5.30381	5.92072	6.41238	5.63748	4.58363	6.8383	5.69341	5.6344	5.51421	5.61852	5.46262	6.12718	6.46285	5.71174	6.05599	5.45378	5.46347	5.29625	5.03379	5.73981	5.13328	5.7573	5.92188	5.75733	6.4566	5.44345	5.28255	5.94989	4.76315	5.26421	5.12859	6.59946	5.62543	5.12522	5.78985
7893113	7.62988	7.42361	7.58836	7.29902	7.67964	7.826	7.77438	7.41475	7.62402	7.64017	7.0477	7.48451	7.53914	7.51587	7.41166	7.13636	7.75819	7.66849	7.66545	7.32713	7.58255	7.82906	7.28372	7.43641	8.13478	7.42565	7.70162	7.59007	7.65499	7.46683	7.55096	7.62803	7.39691	7.90115	7.54519	7.35532	7.26118	7.21737	7.8475	7.38341	7.35443	7.51944	7.33905	7.29478	7.21328	7.49359	7.70737	7.31521	7.74498
7893114	3.05091	3.17126	3.2528	3.51962	3.26388	3.39427	2.92276	3.59271	2.77161	2.74489	2.89848	2.93352	2.72544	3.27053	3.35243	2.98772	2.93265	3.55273	3.67965	3.37014	3.6708	3.24081	3.26407	2.93943	2.81323	3.34765	2.58908	2.93759	2.56429	3.32488	3.48532	2.52715	3.15088	2.87135	3.01172	3.65734	2.95618	2.8788	2.72717	3.03218	3.39528	3.43363	2.7233	2.79485	3.75271	3.24904	3.26524	3.51686	3.5125
7893115	2.70618	4.41432	3.86182	4.92949	3.22134	4.16944	5.30904	4.25049	4.4352	3.35888	3.98486	4.52079	4.30204	5.30005	4.0661	4.8992	5.49255	3.7489	4.34609	5.75375	4.91	4.89035	4.24807	4.5233	4.63946	4.80909	5.43242	4.35258	5.2895	4.28659	4.51695	3.54621	3.78556	3.93949	3.94301	4.29774	5.60959	4.59195	4.28946	2.56778	3.95638	3.65098	4.59512	4.71785	3.9452	4.81783	4.07568	3.67289	3.46827
7893116	7.4211	7.05369	7.52324	7.26083	7.15043	7.19823	7.35043	7.77974	7.87003	7.37176	7.80465	7.23802	7.03804	7.45767	7.46278	8.07442	7.72706	7.50701	7.01403	7.81074	7.59041	7.56102	7.66833	7.55034	7.31987	7.85416	6.91068	7.7629	7.36234	7.83942	7.60117	7.73845	7.66235	7.27004	7.87452	7.40944	7.55532	8.1326	7.45142	7.9067	7.82736	7.53208	7.55387	8.06409	7.8386	7.6284	7.1483	8.10215	7.48156
7893117	2.55535	2.33344	1.95731	2.12575	2.29786	2.4827	1.98525	2.26273	2.26868	2.30502	2.06752	2.31734	2.17277	2.30551	2.30529	3.28621	2.47017	2.79134	2.13671	2.89892	2.42864	2.36555	2.18933	2.20437	2.77601	2.32983	2.2036	2.33899	2.13601	2.57006	2.65863	2.17828	2.39794	2.55739	2.82127	2.26976	2.39534	1.96004	2.4789	2.19547	2.27431	2.3274	2.47042	2.34013	2.24302	1.92362	2.20682	2.22316	2.05018
7893118	5.23764	5.47264	5.67555	5.05254	4.86579	4.67039	5.92933	4.81141	5.23247	5.24336	4.4167	5.80588	4.67699	4.76879	4.92276	4.5427	5.72404	5.10285	5.30956	5.31432	5.13154	5.64219	5.17786	5.18212	5.09731	5.15486	5.88092	5.31294	5.25728	5.01319	5.11331	5.42779	4.2717	4.71102	4.81597	5.04039	5.39103	4.59176	4.53741	4.35482	4.84079	3.66581	4.11283	5.06746	4.67402	4.96324	4.61984	4.46182	5.75412
7893119	5.05932	4.90505	4.19135	4.77387	4.28001	5.01289	5.07915	5.36075	4.69122	3.85286	4.17981	4.46252	4.37327	5.24157	5.17907	5.49474	5.36993	3.92784	4.44679	4.63036	4.91767	4.51421	5.00509	4.5915	4.63594	4.91378	4.20345	5.41485	4.77451	4.47046	4.38455	4.01525	4.05736	4.80226	5.56566	4.48194	4.93738	4.38737	5.01392	4.73743	4.74078	4.71822	4.50946	4.0561	4.51829	4.26173	5.03013	5.06057	4.66088
7893120	3.32983	3.8166	3.59924	3.55001	3.55636	4.22003	4.04642	3.10534	3.50926	3.60741	3.645	3.81503	3.24248	3.14375	3.18383	2.80961	4.44011	2.86269	3.40564	3.61871	3.69687	4.13434	3.49696	3.1789	2.75503	3.34756	3.81393	3.98742	3.42176	3.36366	3.29964	3.29065	2.82813	3.61189	3.9236	3.88403	3.85163	3.92194	3.19901	3.98426	3.57219	3.8743	3.36902	3.42319	3.79687	2.99915	2.97876	2.70598	3.22766
7893121	8.7357	8.01941	8.79293	8.01778	8.63706	8.46322	8.86907	8.62078	8.03221	8.66819	8.6168	8.88723	8.58962	8.66252	8.66166	8.8839	8.45139	8.65824	8.25683	8.7868	8.87147	8.73487	8.93916	8.68263	8.20701	8.62795	8.73467	8.59298	8.66558	8.64009	8.89784	8.89908	8.53868	8.37285	8.69815	9.02974	8.79926	8.37286	8.44529	8.42968	8.72383	8.11898	8.7174	8.6192	8.59706	8.56962	8.35811	9.01708	8.73969
7893122	7.02242	6.5649	6.94026	6.66337	7.01974	6.91125	7.22593	6.95124	6.91543	7.40389	6.72742	6.93244	6.99727	6.86703	6.96128	6.41712	6.8798	7.22446	6.85741	6.97868	6.55003	7.04343	6.79886	6.93505	7.27526	6.66192	7.02394	6.71441	7.40206	6.80512	6.70114	7.06875	6.72493	7.24684	7.02064	6.46784	6.79705	6.90813	6.65414	6.18914	6.59515	6.69651	7.39077	6.56093	6.56472	7.00362	7.0862	6.60937	6.55684
7893123	7.08773	6.81447	7.28757	7.39926	7.67787	7.52214	7.69411	6.96596	7.17334	7.21211	6.94142	7.57967	7.13843	7.78541	7.51971	7.48913	7.53754	7.79397	7.16547	8.01931	7.65483	8.00628	7.22154	7.56922	7.12792	7.75037	8.00353	7.93493	7.68088	7.92132	7.60193	6.8704	7.35537	7.17683	7.66691	7.94587	7.27509	7.27867	7.25573	6.81551	7.42107	7.22676	6.98916	7.50287	6.54909	7.34888	7.03434	7.05942	7.33193
7893124	3.37758	3.39458	3.2032	3.15341	3.43525	4.04441	4.4072	3.79366	3.8164	4.18487	3.35172	3.59068	3.61718	3.8681	3.89299	4.71296	3.62248	3.55043	3.70626	3.37097	2.9837	3.34992	3.48149	3.98044	3.51447	3.52399	2.96982	3.26901	3.74876	4.56783	4.06508	4.15207	3.78022	2.8919	4.08349	4.08341	3.29116	4.19194	2.85088	4.36892	3.22666	3.37474	3.41027	3.28453	3.85097	4.43576	4.22938	2.73067	4.77232
7893125	6.02193	6.12651	6.29496	6.15185	6.51341	6.59586	5.84672	5.87166	5.84473	6.46621	5.85947	5.56596	5.91957	6.45998	6.36376	6.18015	6.24776	6.19157	5.73959	6.32825	5.96131	6.30491	6.02955	5.61977	5.97025	6.02231	6.11403	5.96788	6.74416	6.52297	5.82004	5.73963	5.38911	6.58282	5.51508	5.88872	6.24646	6.24693	6.45857	6.22185	4.91521	6.00213	6.0453	6.32783	5.77278	6.50826	5.14907	6.15178	6.36147
7893126	2.77459	3.5872	2.92545	2.19554	3.15412	2.45801	3.26271	3.17344	2.87419	3.21652	2.81478	3.11285	2.94682	2.84075	2.8558	2.56039	3.26223	2.3831	3.11802	3.33667	2.89785	3.00239	2.94024	2.88874	3.51867	3.09293	3.16027	3.23699	3.13012	2.67658	3.21291	3.32338	3.0987	2.83098	2.6545	2.89871	2.8714	2.59632	2.62706	2.81	3.24069	2.71253	2.85833	2.88024	2.8767	2.48233	3.78005	2.99106	2.87898
7893127	2.5523	2.51533	2.81745	2.28121	2.20113	2.85151	2.59809	2.67522	2.95872	4.46112	2.39288	3.13555	3.02801	2.6237	4.17814	2.69111	2.95958	3.02613	3.48343	3.08425	3.79045	3.16595	3.0919	2.55649	3.33438	3.13605	2.93658	3.43464	2.87525	4.29071	2.85021	2.74239	2.82198	4.03661	3.26733	2.67427	2.84411	2.3944	2.67449	2.14954	2.9571	3.25823	2.61886	3.27372	3.22022	3.73972	2.95356	3.03136	2.35271
7893128	5.99867	5.27346	5.47032	5.74772	5.91603	5.83495	6.31498	5.68263	6.1205	6.22761	5.37059	5.23836	5.96366	5.81514	5.57422	6.10055	5.65295	5.0923	6.14946	6.22714	5.44294	5.58971	5.22943	4.88867	5.14979	5.99482	6.0175	5.63715	5.84838	5.23874	5.49154	5.53528	5.24689	6.2682	5.9662	5.37923	5.39104	5.36478	5.5365	5.75878	6.39662	5.30131	5.38467	5.14859	4.91797	5.46559	4.74936	4.94274	5.42975
7893129	5.58901	5.11714	5.53641	5.07881	5.19215	5.4163	5.14901	4.90287	4.51463	5.16873	5.72723	5.24038	5.09065	4.9696	4.62955	5.2255	5.80049	4.57128	4.89698	5.56102	5.22157	5.49189	5.34594	5.3538	4.9945	5.64553	5.36267	5.83291	5.66582	4.63838	5.78452	6.08399	4.303	5.04953	5.79978	5.30985	5.31462	5.31292	4.78071	5.30276	5.03535	4.89673	4.69331	5.13219	5.03982	5.11002	4.54333	4.58747	4.52292
7893130	9.89758	10.0149	9.58836	9.59418	9.27006	9.82965	10.0591	9.40426	9.75655	9.69322	9.98737	9.8832	9.30558	9.84067	10.1494	10.7787	10.1967	9.54771	10.3386	10.2402	10.3275	10.0251	9.88971	10.254	10.3212	10.122	10.0527	10.3175	9.36721	9.86109	10.2361	9.88623	10.3184	9.80772	10.0574	10.5764	10.2284	10.0958	9.61858	9.69472	10.4577	10.2658	9.90065	9.66107	10.0239	9.98614	9.87936	10.0937	9.85615
7893131	9.40042	8.80668	9.16302	9.6829	9.44484	9.63448	9.61828	9.68103	9.35997	9.42903	9.39601	9.55477	9.25486	9.35785	9.25938	9.33583	9.35991	9.45952	9.37867	9.50939	9.11767	9.23978	9.41381	9.42327	9.40569	9.22029	9.44543	9.30643	9.47063	8.9204	9.32914	9.50876	8.76703	9.55824	9.4014	9.3734	9.85649	9.5703	9.49489	9.5385	9.48854	9.19901	9.35803	9.08152	9.24407	9.23302	8.69399	9.09288	9.36573
7893132	3.85743	3.94672	3.30413	4.18166	3.92247	3.63443	4.65879	3.97494	4.07687	3.84122	4.26893	4.84832	3.28991	3.96085	4.37159	4.22953	4.12157	3.46824	4.26513	4.53596	3.74315	4.65889	3.81525	4.0038	4.02824	3.79115	3.8497	3.8114	4.31568	3.0565	2.82475	3.22125	3.33258	3.80849	4.55727	4.31469	5.10155	3.77306	4.185	3.6285	3.76673	4.7155	3.88419	4.52106	3.47084	3.40092	4.58431	3.62467	4.18831
7893133	10.3993	10.745	10.3911	10.5372	10.4733	10.298	9.98801	10.5733	10.6953	10.8013	10.7141	10.2639	10.8037	10.5085	10.4328	10.4986	10.3809	10.9653	10.7362	10.6091	10.5866	10.6019	10.4001	10.2873	10.4379	10.6528	10.3732	10.3757	10.6219	10.3172	10.4583	10.3886	10.6159	10.4574	9.97145	10.452	10.4522	10.6301	10.5994	10.6343	10.4487	10.949	10.7371	10.6538	10.6031	10.4783	10.9701	10.7483	10.912
7893134	6.00176	6.04046	5.29134	6.51366	5.71014	5.88174	6.50952	6.20534	5.66906	5.90716	5.81664	5.82857	6.11143	5.95771	6.14507	6.20234	6.48391	6.3847	5.90431	6.49285	6.15165	5.98143	5.86894	5.87659	5.20242	6.34628	6.56044	6.16952	6.24432	6.72171	6.27445	5.77541	5.56646	5.7014	6.02376	5.99163	6.68428	5.45759	5.9336	5.57273	5.81255	5.52565	5.33971	5.72538	5.77846	6.25224	5.7989	6.26372	5.91574
7893135	2.89498	2.15043	1.39427	2.19006	2.25127	1.52651	1.95737	2.35096	2.03697	2.37382	1.96674	2.78913	2.48735	2.65124	2.11469	2.86074	4.5544	2.69423	2.24603	2.43058	2.37825	1.93555	2.07898	2.23541	2.45892	2.1253	2.84481	2.45525	2.40355	2.2887	6.62664	3.00431	3.76515	2.08795	2.08795	2.13195	3.01933	1.7199	2.45467	1.99666	3.23228	2.61929	2.41543	1.92819	2.09222	2.69748	2.00307	1.76783	1.9853
7893136	3.46341	4.95822	3.32305	5.44836	4.64427	5.04373	4.75786	5.14164	4.92092	3.10542	4.67687	3.95137	3.64772	3.75688	3.65067	4.42517	2.92608	4.0095	2.4222	4.33624	3.59157	4.15527	3.31037	3.45095	3.75254	3.57441	4.83888	4.59585	4.7308	3.24602	2.85404	3.19036	3.09852	3.52108	2.40854	4.51827	5.81755	3.71811	2.16212	4.9131	4.9512	4.88639	5.56047	3.68928	4.04696	5.26302	4.15409	4.40816	3.88885
7893137	3.62517	3.54169	3.88754	3.2239	3.54465	3.14735	3.29748	3.88496	2.97884	3.3312	4.46758	3.64143	3.1654	3.19038	4.07508	3.48241	3.95604	3.91094	3.14808	3.58036	3.28558	3.77688	3.21163	2.98963	3.01193	3.54109	3.72539	3.5549	3.09423	3.88931	3.37415	2.93113	3.57933	2.95332	3.40925	3.47716	4.18555	3.68143	3.25256	3.72506	3.49438	3.94187	3.03009	3.50206	3.07961	3.42488	3.13384	3.15049	4.13757
7893138	11.5425	11.2543	11.5087	11.6014	11.633	12.0015	11.5852	11.4266	11.4917	11.859	11.2843	11.3153	11.2328	11.785	11.6202	11.7124	11.6644	11.6883	11.6395	11.7587	11.7559	11.6656	11.6307	11.9211	11.6213	11.8471	11.6054	11.5875	11.4388	11.3652	11.4584	11.4875	11.5802	11.6706	11.4676	11.5145	11.99	11.1651	11.9118	11.4868	11.6537	11.6249	11.5026	11.6022	11.2027	11.3134	11.3299	11.2129	11.5536
7893139	11.5683	11.3764	11.7535	11.5652	11.8449	11.9484	11.8437	11.6673	11.6363	11.8415	11.3322	11.6963	11.5001	11.8063	11.8054	11.5882	11.8968	11.865	11.8548	11.7794	11.7514	11.929	11.5911	11.8262	11.707	11.579	11.8341	11.6734	12.0891	11.8227	11.5191	11.8833	11.4669	12.0739	11.7548	11.5045	11.7377	11.6213	11.8452	11.7971	11.7552	11.6094	11.9336	11.6843	11.335	11.5205	11.2792	11.7215	11.3933
7893140	10.2601	10.4889	10.4304	10.1368	10.2678	10.2873	10.5266	10.4696	10.2012	10.3773	10.4333	10.3609	10.2493	10.5343	10.2866	10.7628	10.4436	10.6518	10.1405	10.6629	10.3762	10.5376	10.7067	10.4031	10.1074	10.4427	10.6201	10.4174	10.1374	10.503	10.5338	10.574	10.3199	9.97145	10.4078	10.8839	10.6097	9.71741	10.2219	10.0906	10.4393	10.1096	10.3496	10.1349	10.4905	10.281	10.3073	10.68	10.1619
7893141	6.48195	7.05763	6.83589	7.32678	7.052	7.60599	7.14535	7.14644	7.23564	6.79678	6.8583	6.81595	6.34042	6.95986	6.97354	6.46699	7.24633	7.29105	6.50881	6.95808	6.76163	7.39125	7.14675	6.86543	6.83984	7.12196	7.01601	7.26124	7.12922	6.83108	6.33771	6.85289	6.58388	6.6931	6.98935	6.80691	7.94975	7.14425	7.37474	7.80336	7.16804	7.10444	6.70872	7.63721	6.89403	7.18901	7.32541	7.34945	6.72474
7893142	5.97656	5.63303	4.50838	5.56008	5.66392	7.16244	6.56336	5.57073	5.47107	5.74952	5.88937	6.52914	6.3583	6.14752	6.34096	6.84778	6.22822	5.72506	5.67106	7.32511	6.08564	6.0229	5.81948	5.89389	4.3193	5.96327	5.99651	6.1877	6.62013	6.14666	6.77673	5.74773	4.59677	6.06613	6.56826	5.21776	7.19575	6.6531	4.7742	5.53689	6.10582	5.93672	4.96638	4.22629	5.62926	6.69628	5.90139	4.72254	5.06658
7893143	2.76185	3.48779	2.85599	4.09697	3.97434	3.75667	4.65325	2.7194	3.85629	3.80402	3.31168	4.07835	3.08045	3.8396	3.03644	3.00074	3.92	3.25122	2.8187	5.34175	3.91612	3.12138	2.84391	3.07159	2.98416	3.68963	3.0791	3.66466	2.88712	3.20564	2.79696	3.40182	2.91271	3.62769	3.50612	3.09229	4.85327	3.01249	3.60048	3.11253	4.04279	2.6756	2.3411	4.76462	3.14312	4.29196	3.58735	2.45292	2.26937
7893144	3.10151	3.66427	3.42386	3.62147	3.19123	3.44441	3.68171	2.91739	2.96735	3.25459	3.03127	3.42883	3.3698	3.12019	2.27089	2.49745	2.91936	3.5575	3.41266	2.81218	3.05551	3.79522	2.62893	2.91705	2.64433	3.53423	2.75737	2.97029	2.85139	2.43882	3.3328	2.92235	2.49847	2.68028	2.64919	3.1722	3.06328	3.28176	3.33772	3.73631	3.27723	3.73576	4.46704	3.66181	3.6064	3.43705	2.93696	3.9051	4.4761
7893145	4.89793	1.74772	3.51184	4.05503	4.23425	4.54275	3.58573	1.81387	2.85788	4.86395	3.90265	2.27014	5.19068	5.5438	4.72362	5.18208	5.37672	3.79257	5.09153	3.91098	3.5945	4.12909	4.08971	6.15027	5.43266	3.43279	3.48789	4.19526	4.49791	5.35043	3.74157	5.91046	5.55751	4.35117	5.37541	5.17192	4.08518	2.74278	4.63024	4.76038	3.82257	3.20123	4.74815	5.97783	4.56274	5.62079	3.73733	3.89553	5.15691
7893146	4.09791	4.94771	3.42236	5.03615	3.53792	4.04689	3.67209	3.71869	3.57889	4.0028	3.98257	3.86883	4.05302	4.0343	3.91644	3.96317	4.43477	4.437	4.85893	4.26538	5.35138	4.33463	4.27797	3.90158	4.20311	4.61976	4.07793	4.34743	4.09486	3.57198	3.83902	3.5717	3.68745	4.25688	4.27976	4.52966	3.89442	3.81366	4.45056	4.08616	3.65338	3.70226	4.22175	4.09104	4.65736	4.15969	4.5312	3.4614	4.26644
7893147	11.6716	11.5303	11.6016	11.6054	11.7393	11.6788	11.6688	11.6714	11.3095	11.6306	11.7206	11.7725	11.703	11.7732	11.612	11.8382	11.7101	11.7764	11.3481	11.7924	11.7601	11.7279	11.8565	11.5939	11.3946	11.7195	11.8162	11.8243	11.6475	11.7718	11.8348	11.7624	11.4823	11.5422	11.7865	12.027	11.7605	11.4235	11.5549	11.3653	11.5406	11.6223	11.7905	11.7136	11.7685	11.5436	11.6926	11.9413	11.629
7893148	7.60883	6.95011	7.72148	7.67796	7.4377	7.5543	7.7329	7.67658	7.60411	7.80857	7.63155	7.97238	7.64197	7.9791	7.40778	7.81549	7.51001	7.75765	7.2739	7.71831	7.43438	7.69601	7.95845	7.4129	7.25317	7.41386	7.51231	7.81248	7.65131	8.15541	8.13234	8.04875	7.51443	7.37101	7.93397	7.96077	7.66038	7.66821	7.4386	7.12719	7.40522	7.68617	7.61469	7.74037	7.86927	7.58542	7.41227	7.97436	7.51483
7893149	3.55963	3.38144	2.55301	2.71931	3.49155	3.50239	3.2119	3.54928	2.68556	2.78176	2.94281	2.93422	2.73431	2.90888	2.41651	2.46914	2.53614	3.8535	2.86337	3.08172	2.52317	3.84462	3.12707	2.5911	3.15235	3.11956	3.44346	3.5283	2.94643	3.32629	2.83416	3.03219	3.03016	3.12502	2.84986	2.45436	3.5941	4.23428	4.01671	2.83629	3.02827	2.89604	3.16784	3.74158	3.21512	4.11029	3.68347	2.9696	3.50953
7893150	6.62277	7.31935	6.75716	6.36031	6.04059	6.33488	6.8153	6.13869	6.68006	6.12018	6.72225	6.94968	6.03346	6.19439	6.32236	6.44285	6.65299	6.40832	5.7895	6.80148	6.59282	6.13884	6.30607	7.05407	6.28849	6.34843	6.50303	7.25529	6.3237	5.81894	5.99942	5.77619	5.74243	6.28461	6.12923	7.03602	7.17753	7.01331	6.24135	5.98944	7.22577	6.848	5.98482	6.50538	7.03204	7.01639	6.5892	6.72786	6.7033
7893151	5.47253	4.95345	5.03595	5.32664	5.47033	6.06876	4.97041	4.71457	5.706	5.30658	5.44942	5.32578	5.09022	5.01924	5.52527	4.81193	5.90439	5.07487	5.46743	4.90713	5.44312	5.54337	5.39343	5.2109	5.414	5.55499	4.99251	5.53746	5.23336	4.42257	5.49139	4.64762	4.83716	5.44911	5.39028	5.38775	4.87644	5.07767	4.93977	5.43466	5.27936	5.90587	5.03021	5.63891	5.16943	5.35586	5.38672	5.4847	4.35763
7893152	9.47508	9.57905	9.60204	9.50242	9.66255	9.57035	9.5012	9.84527	9.4691	9.84756	9.71064	9.47653	9.40866	9.73042	9.67033	9.87719	9.70093	9.64151	9.2919	9.8546	9.48339	9.69487	9.85412	9.27438	9.59815	9.86983	9.14887	9.92356	9.57179	9.44225	9.45625	9.55214	9.42045	9.406	9.58434	9.90781	9.73912	9.61226	9.84779	9.82872	9.69193	9.4499	9.49547	9.85158	9.52068	9.50285	9.56164	10.0956	9.43226
7893153	10.1778	10.4701	10.364	10.3294	10.2403	10.3778	10.2121	10.2356	10.5391	10.1952	10.4731	10.123	10.2171	10.0605	10.1646	10.0012	10.0882	10.1368	10.0159	10.365	10.2431	10.1355	10.1087	10.109	9.92696	9.94283	10.0381	10.0121	10.2137	10.1704	9.94268	10.1177	9.7421	10.1977	9.84429	10.0746	10.0198	10.2379	10.2033	10.3062	10.2547	10.3359	10.4312	10.0711	10.2464	10.0586	10.2749	10.2391	10.3894
7893154	6.70099	7.56492	6.27546	7.08874	6.31348	6.52926	6.67684	5.94966	5.72993	6.09075	6.66887	6.19686	5.7929	6.21806	6.32224	6.59812	7.19539	6.6052	5.73529	6.27173	6.57339	6.65474	6.79986	7.02704	5.99051	6.69495	6.95068	7.28946	5.87885	6.55375	6.42526	6.67506	5.81178	5.93058	6.50093	7.01336	7.10057	6.94989	5.91361	6.73432	6.90516	6.7291	6.08274	7.48319	6.74168	7.05977	6.75158	6.80664	7.09959
7893155	3.85682	4.38978	3.87253	3.31589	3.95662	4.90531	4.41336	3.85711	4.42823	4.79952	4.49699	3.8822	4.8787	4.07899	4.13795	4.01716	5.07592	5.09371	3.56434	5.78659	3.50945	4.9133	4.54406	4.56604	3.79142	4.6421	4.8339	5.04435	4.39352	2.94677	4.59869	4.11678	3.4327	3.7731	4.27371	4.42846	5.04378	4.10877	4.44115	4.2101	3.16416	4.31361	3.88117	3.80394	4.46122	5.55973	4.73014	4.80429	4.84504
7893156	4.21134	4.59383	3.48832	3.82942	4.00304	3.8006	5.10763	4.46657	3.38453	3.33703	4.37449	4.02924	4.10924	3.60719	3.92125	3.4311	5.26051	3.85209	3.64611	4.6264	4.44369	4.40495	3.42274	3.90161	3.69275	3.87168	3.97312	4.22872	4.45143	4.86139	3.97472	3.06091	3.28815	4.22879	3.98114	4.12475	4.92744	5.02367	4.54285	3.67699	4.62484	4.66917	3.57208	4.37445	4.18962	4.78296	4.87291	4.49621	3.97798
7893157	1.82721	2.22774	1.99644	2.3832	2.74987	1.95234	2.02061	1.99889	1.76407	2.56529	2.17156	2.50868	2.13305	2.16378	2.4229	2.29797	2.35125	2.26146	2.22099	2.30481	2.62682	2.38717	2.57141	2.43633	2.66012	2.38876	2.59443	1.96759	2.52989	2.36387	2.54845	2.09382	2.12838	2.51333	2.76079	2.14393	2.50998	1.96145	2.26594	2.12085	1.88739	1.98078	2.58329	2.33695	2.09544	2.84542	1.76888	2.08835	3.0185
7893158	5.40699	5.52327	5.75969	5.8942	5.56866	5.41357	5.64533	6.06879	5.61783	5.24338	5.57879	5.54326	5.59328	5.82951	5.25333	5.77156	5.85897	5.72024	5.46114	5.59035	5.6215	5.75712	5.84354	5.21601	5.04389	5.67295	5.17556	5.58338	4.87458	4.7747	5.48332	5.54503	5.06093	5.54466	5.33585	5.4105	6.27774	5.50864	6.00041	6.24415	5.50912	6.3625	5.51264	5.7373	5.94866	5.44482	5.24981	6.07892	5.78562
7893159	5.04726	4.50818	4.61994	5.25647	4.76346	4.6059	5.39095	4.90317	4.07969	4.86933	4.59744	4.99636	4.82916	5.05288	5.18968	3.94129	4.5765	4.75513	4.11619	5.08237	4.22475	4.06039	4.88618	4.80737	4.92345	5.37206	4.64841	5.31728	4.41088	4.97663	4.91591	4.84622	4.52107	5.2177	5.16949	4.94303	5.33261	5.15119	5.14342	4.78154	4.71973	4.47851	4.98905	4.18583	4.57143	5.41302	5.07067	4.58093	3.89064
7893160	9.05859	9.1224	8.74561	8.68156	8.77171	8.86196	8.7824	8.68728	8.83513	8.74533	8.35279	8.39744	8.96846	8.91093	8.72276	8.76943	9.10618	9.22477	8.87156	9.17673	8.87715	8.92531	8.6649	8.70868	8.4978	8.72833	8.70495	8.71255	8.86138	8.50047	8.73357	8.20894	8.30997	8.47303	8.22386	8.01419	9.06827	8.82634	9.17758	9.06193	8.9673	8.75932	9.41521	8.8647	8.25842	8.34445	9.12837	8.87227	8.89066
7893161	1.8893	1.87069	2.54993	1.8355	2.17807	2.03172	2.30104	1.87919	2.67971	2.48376	2.50646	2.0183	2.0784	2.49139	2.11966	2.11244	2.35144	2.5501	2.40531	2.1385	2.43766	3.03179	2.51534	2.40922	2.53568	2.42154	2.597	1.96562	2.39789	2.49085	2.04659	2.36603	2.22761	2.42886	2.52099	2.09151	2.69639	2.3744	2.38125	2.20234	1.87507	1.97066	2.19977	2.05826	2.20269	2.07823	2.63727	2.23489	2.04796
7893162	4.91215	5.14894	5.31975	4.81126	5.41547	5.19659	4.88454	4.82556	5.24633	4.38273	5.00501	4.92561	4.68302	4.68094	5.24597	4.86709	5.20374	4.5342	4.06771	5.50367	5.58804	5.02899	4.88331	4.96587	4.5105	5.30822	4.55528	4.91446	4.83522	4.2752	5.22736	4.27632	5.01548	4.49732	4.84758	5.57561	5.18474	5.18669	4.94299	5.46635	5.81868	5.12106	5.75151	5.58941	5.2954	5.07612	4.44789	5.24235	5.21191
7893163	2.97176	1.8786	1.95135	3.18532	2.30796	1.92798	2.25518	2.05901	2.03081	2.60871	2.1207	2.73476	2.87489	2.97551	2.66643	2.36163	2.63295	2.28243	2.1437	2.92643	2.20309	2.64396	2.4544	2.62068	2.44789	2.44871	2.4547	2.87301	2.44182	2.21602	2.11566	2.44617	2.15351	2.248	2.69689	2.37026	2.62365	2.15555	3.52231	2.31021	2.07267	2.12799	2.69407	2.19272	2.61782	2.43336	2.08425	2.19082	2.27003
7893164	8.33702	8.57248	8.42362	8.44284	8.80169	8.82798	9.13511	8.93666	8.89978	7.69919	8.63522	8.20527	8.78843	8.23596	8.89822	8.26268	8.594	8.04613	8.44089	8.95871	8.69341	8.60689	8.33295	8.49761	8.59849	8.30814	8.36765	8.83809	8.46533	7.47345	8.4144	7.77171	8.56443	7.81478	8.58363	8.63672	9.27198	8.70914	8.44602	9.15325	8.80771	9.08537	8.07061	8.57968	8.0857	9.10469	8.69099	8.28529	8.36113
7893165	6.30006	6.03277	4.85439	5.9165	6.28732	6.51222	6.32156	5.82118	5.58354	6.24638	6.09542	6.3109	5.63626	5.98361	5.87278	5.601	6.15154	5.89627	5.09801	5.80995	6.0244	6.05784	5.76991	5.6962	4.95602	5.30881	6.01618	6.16911	6.14524	5.9713	6.67304	5.91718	5.70188	5.39016	6.67302	5.84427	6.49158	6.09451	6.38098	5.84793	6.37981	6.2392	4.79486	6.22402	6.14055	6.06853	5.52745	4.60672	6.32751
7893166	2.58504	2.28297	2.20699	2.41268	2.68666	3.09914	3.14899	2.79506	2.34895	2.98496	2.38529	2.65589	2.67448	3.70651	2.9364	2.96712	4.22861	2.88611	3.01026	3.48554	2.92673	4.25614	3.10286	3.37703	2.73032	3.29033	3.05612	2.31604	2.75228	3.13661	3.05839	3.39988	3.75297	3.4144	2.72992	2.52505	2.67029	2.80964	2.22127	2.34478	3.01482	2.92807	3.76832	3.83666	2.96078	2.91741	2.70217	2.45046	2.5644
7893167	3.85483	3.54835	4.79896	3.46142	3.2532	4.74655	3.32928	3.26352	4.55097	5.00815	3.9088	3.51008	4.4585	4.62267	4.40993	3.71846	4.58659	3.96481	3.52158	4.49516	5.16199	4.57231	4.67549	4.22165	3.84495	4.89433	4.40532	3.89346	4.51623	3.74406	3.38382	4.64044	5.19161	4.73064	4.16052	3.5592	4.4519	3.7855	4.19431	4.17387	4.03038	4.5827	3.92255	4.18743	4.2237	4.05411	4.7281	4.24473	3.22512
7893168	6.49049	6.72957	4.97503	5.97761	5.46739	5.79225	6.02316	5.40026	5.88945	6.22291	5.38832	6.7074	6.48319	6.04878	6.08926	6.15833	6.69319	6.94114	5.59285	6.57075	6.21444	6.5026	5.74901	6.08039	6.3225	6.24874	6.62442	5.94305	6.44458	6.33875	6.25335	5.83173	5.59339	5.34083	5.81278	5.60034	6.79037	5.78663	5.94582	6.01195	6.45195	5.99314	5.74341	6.70198	5.71497	6.9127	5.92379	6.61595	6.00327
7893169	5.3378	5.56412	4.66615	5.51781	5.2602	5.41461	4.8056	4.87518	3.71864	4.8249	5.64305	5.56552	6.36539	5.59719	5.22206	5.75943	5.93305	6.44789	3.83698	6.5103	5.23977	5.95012	6.03138	4.98351	4.52182	5.87584	6.08265	5.09456	5.89622	5.57294	6.13929	5.9622	4.93684	4.86475	5.68113	4.63729	4.6187	4.9372	4.83965	5.80164	4.96295	5.50702	5.02088	5.4812	4.89215	5.48505	5.15888	5.65374	5.69784
7893170	6.10083	5.87093	5.00968	5.68257	6.41804	6.77938	6.26596	6.12443	6.75491	7.16062	5.88554	6.27565	7.08847	5.02923	5.34308	4.58378	5.52258	7.36159	6.38583	6.49006	5.80665	5.74799	5.32969	5.50268	6.26812	6.12947	5.7807	5.84714	7.43531	5.37552	6.20479	5.57995	6.43742	6.59642	5.443	6.46854	6.43325	5.85083	6.74811	5.95428	6.29177	5.98512	5.74403	6.35226	5.38881	6.89849	5.33533	5.88127	5.80552
7893171	6.74442	7.1202	6.56859	7.42363	6.83587	7.09147	7.33717	7.16225	6.37886	7.19425	7.09416	7.35851	7.10385	7.43007	7.56479	7.64687	7.53652	7.00133	6.51627	7.42098	7.36217	7.29659	7.14969	7.33168	6.6146	7.26191	7.46377	7.0307	7.00389	7.44245	7.47564	7.1845	6.05309	6.74056	7.50649	7.184	7.40417	6.92088	7.31463	6.8383	7.57221	7.11234	6.63794	7.34789	7.3543	7.19319	6.20828	7.3636	7.1017
7893172	6.9176	7.18616	6.2495	7.20457	6.05187	6.44594	6.81764	6.77543	6.70063	6.07721	6.64016	6.6305	6.17018	6.62913	6.65755	6.40053	7.34597	6.76707	6.22763	6.6293	6.95262	6.84252	6.44128	6.84866	6.51008	7.10819	6.74387	7.46364	6.58722	6.83438	6.5591	6.47089	6.06623	5.81212	6.52231	6.92978	6.84031	6.7336	6.87256	6.68479	7.37184	6.48311	6.6906	7.2132	6.67092	7.1529	6.91697	7.38461	6.49473
7893173	11.7363	11.8956	11.7131	11.7198	11.8787	11.7324	11.3343	11.8629	11.575	11.8891	11.2944	11.7248	11.7824	11.4439	12.0679	11.6986	11.8304	11.8329	11.8902	11.4107	11.6769	11.8389	11.6834	11.3963	11.6829	11.7845	11.9369	11.4554	11.6212	12.0225	11.7712	11.6613	11.8033	11.9146	11.9412	11.3523	11.2882	11.6555	11.2654	11.2764	11.4684	11.5307	11.5287	11.4083	11.7617	11.5495	11.7149	11.6343	11.6632
7893174	2.08009	2.25612	2.15873	2.03973	2.07295	1.98353	2.01156	2.34008	2.41284	2.07665	2.27876	2.19204	2.14006	2.1757	2.38409	2.32132	2.15886	2.04517	2.13165	2.54122	2.13077	2.21899	2.22002	2.01842	2.74951	2.37201	1.99554	1.97057	2.76636	2.02243	2.34725	2.05287	2.47191	2.03138	2.53124	1.85393	1.98066	1.94252	2.00407	2.15772	2.03548	2.17432	2.71071	2.40218	1.99928	1.97084	2.25894	2.28743	2.02998
7893175	4.8797	3.24404	3.26237	5.56717	3.70803	4.31986	4.30413	3.65977	3.8911	3.69881	2.53812	3.98139	2.67966	3.41642	3.57563	2.36472	3.97986	4.90062	4.50509	3.4867	3.27615	4.34074	2.98577	4.3199	4.85574	3.35797	4.26195	4.68201	4.39347	4.69327	4.69799	4.16882	3.13988	4.81506	3.8995	3.07775	5.28823	3.81248	5.0408	4.93308	3.53935	3.5106	5.69932	3.66554	5.3452	2.90028	3.37448	4.25409	5.76093
7893176	3.01565	2.23834	2.05815	2.07071	2.17255	2.67747	3.14955	2.40257	2.42131	2.37694	2.7481	2.80896	2.53347	2.3551	2.54387	2.57486	2.67971	2.46814	2.44951	2.33464	2.56115	2.26245	2.299	2.83121	2.36939	2.21644	2.1053	2.49045	2.22521	2.19161	2.08472	2.64975	2.60065	2.24303	2.30264	2.40096	2.28092	2.24841	2.42047	2.06095	2.05533	2.56025	3.19502	2.43674	2.04042	2.01194	2.54984	2.09888	2.14083
7893177	4.40101	5.53693	5.70614	3.16104	3.4041	5.3803	4.55295	4.47479	3.77135	6.36099	4.86898	4.96444	4.32417	5.71556	3.80279	2.8495	6.4155	5.44919	3.63674	4.84831	3.94155	6.14486	4.53287	5.91359	4.8429	4.37997	6.3682	5.5998	5.34448	4.51449	5.20909	4.6386	2.57298	4.54891	4.72453	4.3748	4.8961	3.22508	2.68406	3.99054	4.31392	4.93513	4.2395	5.30999	2.25431	5.22314	3.7198	4.19788	5.40082
7893178	3.53447	3.81993	3.53248	3.65509	3.82483	4.09012	4.26117	3.9601	4.4291	3.15026	4.10103	3.59774	3.79543	3.95033	3.46772	4.09148	3.21906	3.81299	4.1559	4.0479	3.87095	3.89872	3.50677	3.48249	3.83291	3.64951	4.02498	3.65202	3.81398	3.72292	3.80955	2.45968	3.25572	3.49729	3.91256	3.86536	4.38169	4.09454	3.44756	4.70117	3.6987	3.79387	3.97875	3.22411	4.01943	4.02563	3.44836	3.48513	3.55865
7893179	4.0985	4.60801	5.03741	4.97547	5.12893	4.45048	4.2473	4.78398	4.39793	4.20206	4.29718	4.50297	3.82315	3.94356	4.33771	4.39798	4.38519	5.90858	4.42945	4.28532	4.33147	4.88272	4.7383	4.42132	4.5535	4.27708	4.26815	4.97439	4.3751	3.91581	4.16648	4.727	4.71816	4.25885	5.15321	4.40493	4.64131	4.21269	4.90006	4.86062	4.41804	4.61415	5.28256	4.68287	4.41536	4.79443	5.04053	5.37791	5.15399
7893180	5.56883	5.65298	5.19595	5.18572	4.53299	4.33228	5.33338	4.98042	5.41081	4.84124	5.00801	5.2677	4.95058	4.77665	4.90534	4.17303	5.03719	5.27711	4.41576	5.46625	4.99628	4.53664	4.22786	4.3352	4.52561	4.77488	4.97837	3.96508	4.94118	5.19922	4.81243	4.92242	4.23134	4.79633	4.84644	4.91223	5.60056	4.32027	4.97097	4.85801	5.32007	4.84776	4.93457	5.04694	4.99886	5.17383	5.03438	5.38053	5.27906
7893181	7.58118	7.73468	7.75144	8.18229	7.83037	7.84138	7.33265	7.58335	8.08871	7.6733	8.39818	7.5247	7.5044	7.5017	7.42136	7.5765	7.72622	8.17493	7.58413	7.64518	7.71019	7.43006	7.23109	7.46433	7.70798	7.73022	7.70264	7.42443	7.70237	6.95375	6.96279	7.40651	7.36686	7.61668	7.26589	7.85509	8.16488	8.15199	8.09635	7.91922	8.07423	7.94933	8.34815	8.03227	8.09171	8.01566	8.29027	7.81504	8.53846
7893182	5.04445	5.70403	5.89045	5.62392	5.14365	5.08408	4.84715	5.38013	6.01187	5.20371	4.84774	4.80744	4.99366	4.92174	5.2002	5.14541	5.31825	4.96276	3.74711	4.98639	5.24693	4.9078	4.9104	4.6897	4.7173	5.44195	4.60024	5.325	4.49403	4.23965	4.51023	4.93304	4.72167	4.97921	4.78597	4.70885	5.19914	5.58361	5.6904	5.64961	5.33148	5.23662	5.61465	5.14393	5.0532	4.88048	4.77285	4.65947	4.33475
7893183	3.30608	3.41845	3.83409	4.14044	4.0266	4.10504	4.427	4.28347	4.02144	3.47322	4.06679	3.42391	4.20813	3.09927	3.18343	3.99856	3.41891	3.7909	3.2147	4.70498	3.92551	3.69853	3.47052	4.21679	2.89985	3.80305	4.13149	3.33722	3.45848	2.68268	2.88213	3.84395	2.66539	2.90231	3.44189	3.16499	4.62006	3.69257	4.93036	4.22053	4.34855	3.19036	2.6642	4.37886	3.88328	4.12044	3.75664	4.53854	3.61229
7893184	5.80997	6.61667	5.34326	5.11992	5.13967	5.2143	5.93953	5.3572	5.25081	5.21057	5.14285	4.99314	5.00549	5.46344	4.80766	5.1672	5.21337	6.24237	4.70955	5.52553	5.28709	5.48966	5.8927	5.67017	5.50829	5.14598	5.45566	5.51346	5.74367	4.47207	5.09565	4.22476	5.3646	5.38167	5.08458	4.70147	6.27813	6.36049	5.69192	5.69616	5.75365	6.43595	5.73157	5.31191	5.7059	5.62111	4.67984	6.29376	5.70156
7893185	5.44807	6.53497	5.7614	6.85046	5.61017	5.85335	6.67338	5.77839	5.06247	5.80798	5.88836	5.91872	6.31006	6.11395	5.51543	5.81495	6.24299	6.14102	5.47773	6.46587	6.63272	6.1064	5.62678	6.19243	5.35402	5.58246	6.38271	5.96662	6.54905	5.68644	5.90335	6.07213	5.18015	5.0479	5.91237	5.86123	7.3575	5.49257	6.11588	5.02126	5.39796	5.42909	5.59049	6.79638	5.75995	6.29133	6.02977	6.36935	5.41371
7893186	2.59466	2.64114	2.62533	2.82691	3.09201	2.83326	3.63707	3.57116	2.89435	3.82961	3.20217	2.69984	2.53627	2.81578	2.64521	2.39065	3.94654	2.77285	2.80882	3.15525	3.19374	3.30385	3.05853	3.1274	3.32679	2.34594	3.86452	2.93788	2.84028	2.91634	2.89794	2.25599	2.49981	2.88301	2.56619	2.89615	3.45249	3.38083	3.88062	2.13736	3.8648	3.59352	3.51435	3.30079	2.94301	3.2844	3.19149	3.17963	2.87704
7893187	10.6517	10.1498	10.7628	10.9333	10.6978	10.9935	10.3754	11.1258	10.785	11.0381	10.7795	10.638	10.9294	10.0734	9.8792	10.1353	10.153	10.8902	10.3752	11.0216	10.786	10.9521	10.377	10.1	9.84186	9.80395	10.5048	10.1811	10.8206	9.99508	10.4557	10.4759	9.80098	9.93347	9.9369	9.88755	9.2897	9.65248	10.5258	10.1607	11.0721	10.4921	10.6684	10.2531	9.93833	9.76374	10.1925	10.1506	10.0113
7893188	5.87511	6.70823	5.87413	4.57107	5.77602	5.93713	6.38636	4.63629	5.75479	5.59434	6.09319	5.87253	5.11849	5.68806	5.80193	6.06853	6.05116	5.13425	5.09744	6.13307	5.6871	6.00035	5.66736	5.68159	5.91225	5.80418	6.05267	6.86444	6.0886	5.52064	5.9411	5.73023	4.20391	5.62401	6.52692	6.27816	5.69873	6.39204	5.53269	4.4948	5.96761	5.9797	6.27435	5.43746	5.3825	6.2646	5.04445	5.1536	6.16452
7893189	12.1228	11.9739	12.1292	12.037	11.9144	11.902	12.1318	12.107	12.0374	12.0869	12.1894	12.1869	12.173	12.0511	11.985	12.187	12.1616	12.0084	11.9943	12.0864	12.1979	12.1177	12.2487	12.1566	11.8668	12.0393	12.0696	12.2666	12.0137	12.2036	12.3101	12.2799	11.9365	12.0425	12.2717	12.1472	12.0699	12.011	12.2372	11.9992	12.0794	11.9764	12.0082	12.1659	12.1253	12.1232	12.0596	12.2141	11.8887
7893190	4.15786	3.42191	4.78993	4.11941	4.98087	5.44144	4.47244	4.66975	4.6363	3.67658	4.95244	4.061	3.27483	3.73962	3.65818	4.35072	5.01838	4.74333	3.57085	4.34922	4.02188	4.23876	4.11905	4.40298	3.56433	4.78147	4.8604	4.51138	4.46917	3.40039	3.83261	3.94764	4.4052	3.74084	3.69952	5.08686	5.79821	5.21628	4.85953	5.86077	4.89514	5.11858	4.83832	5.67142	4.63473	6.06399	5.04655	4.61089	4.79636
7893191	9.33911	9.42527	9.53328	9.65541	9.61059	10.2529	9.83388	9.8513	9.76407	10.0798	9.3851	9.54644	9.46496	9.2885	9.53791	9.54646	9.29735	9.7793	9.76134	10.2016	9.72964	9.53233	9.54458	10.1445	9.78341	9.87285	9.38876	9.67365	9.70017	9.20863	9.33634	9.51734	9.62219	10.0836	9.58051	9.40953	10.3682	9.8157	10.2261	9.1799	9.19387	9.75592	9.74432	9.76248	9.2891	9.60808	9.44155	9.32529	9.62235
7893192	3.02254	3.93156	3.10653	3.04786	2.70483	2.42481	3.46546	2.57676	2.82011	2.99281	3.35734	3.5501	2.99974	2.64383	3.28424	4.59618	3.2371	2.97252	2.46519	3.09229	4.62477	3.25993	2.79007	3.83563	4.29707	2.91888	3.64046	2.6276	2.99843	3.05083	3.02883	3.07057	3.57591	2.74573	3.34722	3.04088	2.59195	2.30517	4.01943	2.82927	3.30342	2.5841	3.41197	3.97072	3.82498	2.31613	2.89667	2.2142	4.07813
7893193	3.46255	5.41323	4.40844	5.45747	3.57222	3.37307	2.80648	3.67123	4.9192	2.26035	4.2469	3.44298	3.34641	4.2867	2.81995	3.71017	2.91629	2.99523	2.61602	3.85506	2.44402	2.36376	3.04558	3.13673	4.71253	3.20988	3.52126	3.69655	4.23124	2.93105	4.7404	2.05761	3.35485	2.53829	3.26433	2.39979	2.31218	3.25874	2.75427	4.15036	2.76148	2.56416	2.76573	3.49044	3.68588	4.05008	2.53472	3.90328	3.07119
7893194	9.22119	9.81098	9.12198	8.54109	9.09847	9.02423	8.73962	9.45196	9.94694	9.62015	9.5141	9.37297	9.64363	9.09881	9.6041	8.86061	9.03612	9.88762	9.81157	9.28628	9.19217	9.28166	9.50799	9.00876	10.0496	9.21608	9.11614	9.54637	9.70116	8.97567	9.6747	9.23903	9.41083	9.50813	9.02438	9.35573	9.73488	9.0666	9.47448	9.94005	9.14124	9.57575	9.59944	9.62167	9.4197	9.63199	9.83815	9.81481	9.48635
7893195	4.10123	2.5552	3.39009	3.91749	2.96485	3.90594	3.87144	3.28392	3.98449	5.03458	3.33525	3.56557	4.0595	2.87828	3.42563	3.1984	4.20361	3.17402	3.11281	3.32223	4.73423	3.49064	3.15033	3.08869	3.03916	3.78212	3.05843	3.64973	3.67465	2.69469	3.17341	3.13174	2.99401	3.51939	3.41698	3.36527	2.76988	3.57873	4.07684	3.64316	3.953	3.19919	3.28407	4.59288	2.89732	3.34547	2.57487	3.03054	3.6469
7893196	9.28036	9.57458	9.0935	9.52171	9.61979	9.26598	9.32891	9.59751	9.43294	9.26516	9.19201	9.14668	9.37377	9.09299	9.39085	9.21991	9.23889	9.79133	9.05239	9.21766	8.95503	9.3909	9.03796	8.99972	8.87678	9.36642	8.96359	9.29612	9.69794	8.70216	8.67505	8.62822	8.87238	8.7568	8.92701	9.81423	9.80879	8.72073	9.2042	9.93493	9.60017	9.91905	9.39596	9.50379	9.20564	9.26279	9.36072	9.507	8.96371
7893197	2.03565	1.82993	2.05941	1.9659	1.95751	2.29882	2.33261	2.80811	2.11319	2.54595	2.21148	2.32797	2.13887	2.7767	2.04288	2.29744	2.55286	2.30879	2.29604	2.77349	2.22033	2.72647	2.61586	2.02189	2.55588	2.26892	2.45171	2.47482	2.10697	2.32812	2.40297	2.22135	2.41153	2.22831	2.88951	2.45985	2.11804	2.81242	1.90977	2.11006	1.99958	2.11308	1.84916	2.001	2.07481	2.53783	2.21657	2.03113	2.34338
7893198	2.40103	2.58474	2.95471	2.36281	2.57029	2.51129	2.40086	2.91417	2.4317	2.4454	2.02752	2.19637	2.21451	2.6719	2.23827	2.47873	2.26262	2.16559	1.98856	2.12311	2.06594	2.54821	2.38341	1.97319	2.23712	2.25131	2.39055	2.76426	2.2848	2.17258	2.35436	2.50353	2.03386	2.17435	2.44598	2.40798	2.43777	2.53152	2.72646	3.32827	2.77552	2.80387	2.63327	2.05734	2.68979	2.5842	2.10525	2.52651	2.57366
7893199	1.90367	2.63356	2.15056	1.99115	2.11374	2.27435	2.37171	2.0939	2.47294	2.12432	1.94096	2.25818	2.10848	2.75831	2.1356	2.11511	1.94801	2.65306	2.0568	2.1409	2.08806	2.13715	2.2003	2.41189	1.87598	2.06548	2.27751	2.1899	2.1887	2.07434	1.82871	1.95631	2.11181	2.17505	2.00614	2.15999	2.15021	2.11886	2.63558	2.48286	2.47254	1.76969	1.8599	2.16685	2.4506	2.06003	2.10027	2.07486	2.55589
7893200	2.94246	2.61982	2.16052	2.58982	2.32266	2.44382	2.42004	2.02005	2.23113	2.23368	2.11133	2.21873	2.04034	1.99742	2.45943	2.84253	2.42934	2.4657	2.39699	1.99037	2.286	1.91818	2.26012	2.2437	2.3018	2.26593	2.11993	2.50433	2.05406	1.95604	2.37573	2.05681	2.65181	2.37581	2.59191	2.30307	2.47511	2.31167	2.9351	2.26132	2.02044	2.19262	2.45503	2.41433	2.33988	2.73407	2.43524	2.26104	2.20622
7893201	10.3862	10.2387	9.98497	10.0887	10.0862	10.3003	9.93478	10.2605	10.4923	10.3402	10.5197	10.112	10.4021	9.82658	9.75665	10.0302	9.99932	10.5933	10.4944	10.1098	10.1392	10.3413	10.0736	9.97562	10.2398	10.3014	10.1858	10.4609	10.1988	9.91553	10.2628	10.0491	10.3518	10.1407	9.86725	10.0563	10.0894	10.2518	10.1401	10.5169	10.232	10.7595	10.1139	10.088	10.3262	10.1879	10.6197	10.3054	10.3932
7893202	6.71857	6.72152	6.68157	6.52262	6.69822	7.05488	7.0383	6.91021	6.93333	7.08785	7.1318	7.34415	7.33675	7.51424	6.94571	7.60931	7.77817	7.71946	6.53625	7.87224	7.10205	7.58851	7.4016	7.05098	7.02012	7.31214	7.48884	7.23388	7.82742	7.13955	7.32397	6.93331	6.9253	6.66787	7.33132	6.53919	7.35323	7.07092	6.84701	6.0617	6.89127	6.17242	6.78294	7.26841	6.39462	7.29167	7.65092	6.89855	7.13831
7893203	2.90265	2.10926	2.89496	2.03898	1.81174	1.92496	2.35697	2.02236	2.16723	2.26625	2.07026	2.55811	2.14313	3.16591	2.45239	3.12832	2.20126	3.0521	3.31687	2.94459	2.27657	2.16793	2.34386	2.55144	2.38607	1.97021	2.82789	1.9086	2.19144	1.91752	2.28217	2.67653	2.11692	2.27099	2.20765	1.99837	2.85722	1.82192	1.86678	2.22212	2.64839	2.20036	2.25026	1.89104	2.52582	2.51178	2.17877	1.90347	2.49359
7893204	5.94611	5.50486	5.18619	5.51771	4.98333	5.95871	5.58874	4.37702	5.03949	4.85113	5.37775	5.24753	4.49919	5.32182	4.56577	6.04526	5.76554	5.16602	4.55221	5.56702	6.13665	5.34237	4.87176	4.52842	5.44743	4.96742	4.62979	5.31868	4.98904	3.86494	4.81244	4.53457	4.28218	4.78169	5.08118	5.05688	4.94825	6.07762	5.35734	5.93232	5.7627	6.19787	5.12141	5.91274	5.89963	5.77297	5.38496	4.65689	6.17208
7893205	10.3195	10.2401	10.1512	10.1767	10.2704	10.5023	10.5299	10.42	10.386	10.3207	10.2469	10.3977	10.1527	10.1934	10.2807	10.1346	10.0929	10.2202	10.0929	10.3363	10.0456	10.3358	10.3836	10.3555	10.4258	9.94704	10.0434	10.1148	10.7169	9.92148	9.91489	10.4869	10.0091	10.4162	10.3317	10.1652	10.5268	10.3096	10.7026	10.293	10.5954	10.1977	10.2991	9.80682	10.1875	10.4679	9.59515	10.0351	9.92104
7893206	3.73267	3.84468	4.02683	4.262	4.24093	3.69518	4.66883	4.03868	3.21505	3.47372	3.76903	3.58425	3.43051	4.23363	4.08764	4.27301	3.93811	3.89295	3.28966	4.10434	4.52397	3.27017	3.7493	3.23822	3.60621	3.60654	3.78694	3.69298	4.17391	3.84662	3.10247	3.88958	3.07333	4.04856	3.7548	3.26469	4.02025	3.37784	3.43658	3.57283	3.7735	3.85305	2.95971	3.81024	3.4917	4.00093	2.87159	3.31609	3.6531
7893207	6.07097	5.32186	5.37443	5.77143	6.11715	5.54505	5.8136	6.02931	5.54933	5.08488	6.25405	5.6248	5.52207	4.59412	5.90635	5.24696	5.04349	5.52164	4.5836	5.24721	5.37283	5.00805	5.6599	5.41464	4.94624	5.04291	5.82635	5.65868	5.70395	5.08684	5.36347	5.33662	5.2728	5.60618	5.38413	5.51963	6.11615	5.59951	5.06967	6.68475	5.94708	5.81247	5.96194	5.88711	5.53024	6.33647	5.25085	6.10585	5.89087
7893208	8.40309	6.78707	7.03436	7.4929	7.7112	7.6271	7.2214	7.82053	8.10416	7.95412	8.42437	7.7448	7.78073	7.16363	7.21812	7.18182	7.34824	8.19231	7.35181	7.54539	7.35325	7.68669	6.85098	7.47183	7.60763	7.59017	7.22622	7.90093	7.67706	7.14013	7.99694	7.09343	7.7105	7.63346	7.45938	7.65312	8.21728	8.31764	7.49762	8.15178	8.42518	7.95466	7.4653	7.92184	6.84583	8.40206	8.29103	7.69086	7.57735
7893209	5.02646	5.76994	5.27135	5.73441	5.32536	5.34439	5.44759	6.32144	5.6394	5.52592	5.51115	5.9081	5.11936	4.7504	4.87056	4.54132	5.15619	5.69014	5.02882	5.13596	5.4769	5.51963	5.50235	4.65716	4.9457	5.11175	5.54338	5.96499	5.75882	5.37797	5.29886	4.64594	4.56829	5.08683	5.35397	5.91989	5.54481	4.89697	4.96225	5.02635	5.70187	5.42976	5.89272	5.82398	5.63881	5.96841	5.19085	5.44549	6.17468
7893210	5.39009	6.64818	5.42438	5.56607	5.46256	5.97601	5.62396	5.59675	6.11374	5.79004	5.44297	5.61922	5.8212	6.31053	6.20507	5.89143	5.9344	5.61395	6.07284	6.45261	6.29283	5.67301	6.08986	5.85828	6.25335	5.86881	6.0685	5.8012	5.36554	6.45457	6.21215	6.53034	5.97172	5.87713	5.97867	6.15075	5.89219	5.52573	5.51188	5.31622	5.79024	5.60095	6.27436	5.03579	5.70893	5.71196	6.21238	6.07404	6.10601
7893211	2.1902	2.53985	2.81048	2.50983	2.7872	2.68392	2.63558	2.71081	2.21386	2.74749	2.23628	3.21526	3.55687	2.63742	2.84812	3.06095	2.07932	3.74673	2.89683	3.4761	2.492	2.38974	2.6425	2.44994	2.16299	2.73287	3.1377	3.2444	2.63275	2.57504	2.47408	2.29304	3.42886	2.2131	2.75638	2.19244	2.44244	2.69753	2.30435	3.00234	2.25627	2.29108	2.44299	3.01029	2.87939	3.45612	2.10853	2.45652	3.35873
7893212	4.47436	3.80584	4.23172	4.72804	5.5572	5.06219	5.34144	4.8953	4.55845	5.18623	4.94753	3.47967	3.91751	5.40149	5.31494	5.45335	4.54456	5.0452	4.21098	4.9035	4.11963	4.25406	5.03735	5.21152	4.25823	3.79651	4.43118	5.0558	4.63485	4.9731	5.08306	4.83587	4.48207	4.17955	5.46022	5.24935	5.38032	4.85172	5.33911	5.27138	5.36312	5.30571	4.91343	5.04027	5.04501	4.98262	3.94462	4.93831	3.93313
7893213	2.83397	2.64944	3.85846	3.78571	4.26567	3.72437	4.30261	3.52878	3.66992	3.56262	4.36322	4.08027	3.73126	3.83398	3.70962	3.79379	4.55086	3.60571	4.37981	4.50418	4.27483	4.06843	3.87225	3.7175	3.55621	3.86652	4.78417	4.43347	4.20551	4.04518	3.6678	4.10055	3.19039	4.50234	4.98667	3.35436	4.65369	3.9907	3.33593	4.46946	3.92115	4.98165	4.67274	4.50765	3.5492	4.06576	4.18334	4.15411	4.61474
7893214	3.08667	3.69194	3.19634	3.18777	3.78131	3.03131	3.94128	2.56171	2.74507	3.54685	3.38402	2.86859	2.22376	2.63443	2.8755	3.49816	3.01084	3.12819	2.62126	2.47909	3.91854	3.32847	3.27117	2.4858	3.38934	3.51801	4.00164	2.47627	3.60156	2.819	3.09246	3.03048	3.20568	2.63471	3.17948	3.91023	3.93123	4.18522	2.43605	2.81108	3.08832	2.82516	3.0487	2.83522	2.41453	3.36582	2.0452	3.75873	2.51945
7893215	5.52553	4.0867	4.7367	5.71295	6.04087	4.95006	6.20523	4.62533	4.97108	4.70581	4.52457	4.75685	3.97377	5.67481	4.512	4.85809	5.51222	4.05045	4.84232	4.6707	5.55438	5.27552	4.79956	5.59271	5.15507	4.91104	5.85968	6.11548	4.87825	4.11603	4.13241	3.63166	3.61592	5.04962	4.82623	5.84258	4.92524	5.80723	5.85557	4.91901	3.68174	5.53742	5.40048	5.66062	5.15027	6.01819	4.32496	4.78987	4.72222
7893216	3.89718	3.66591	3.18032	3.94303	3.90284	4.09683	4.22953	4.02417	4.42023	4.51113	3.48516	4.09429	3.43383	3.52107	3.12581	3.22242	4.01976	4.15291	3.35286	5.11195	3.83573	3.70873	3.2931	3.74263	4.30807	3.61672	4.35206	3.75893	4.54099	3.56206	3.90906	3.27983	2.91849	3.85499	3.47015	3.2612	4.94712	4.528	4.62468	4.8457	3.8782	4.38188	3.37691	3.48732	2.75895	4.30529	2.88562	3.24459	3.35616
7893217	8.37647	9.43528	9.05276	8.38203	8.51041	8.6261	8.37506	8.62598	9.07339	9.179	9.58032	8.75655	8.63371	8.57741	8.85251	8.32652	8.49294	8.75275	8.97124	8.47441	8.18106	8.49352	8.8229	8.74593	9.1163	8.59484	8.22011	8.88456	8.75219	8.6318	8.98953	8.89472	9.05253	8.95299	8.46638	8.93217	8.63407	9.04778	9.45711	9.05934	9.20979	9.45494	9.20637	9.04115	9.19921	8.87565	9.08155	9.12411	8.89585
7893218	12.1861	12.0864	12.0824	12.1305	11.9656	12.2323	12.1452	12.0487	11.8172	11.9823	11.7906	11.9919	12.2317	12.0316	12.0464	12.0142	12.0345	12.2654	12.1295	12.0997	12.076	12.0646	11.9532	11.9849	12.054	12.0537	12.0889	11.8883	12.1877	11.9795	11.8764	11.9262	11.8308	12.0594	11.9217	11.8994	12.0754	11.9432	11.8428	11.9766	11.9819	12.0179	12.1347	11.9191	12.0442	11.9663	12.0205	12.0197	12.3344
7893219	5.1047	4.59059	4.95371	4.85914	4.95295	4.36057	4.98805	4.21195	4.3083	4.7419	5.14398	4.44667	4.14627	4.18091	4.89525	3.84297	4.4355	4.91979	4.94451	4.40016	4.62762	4.5452	4.15702	4.10654	4.58904	4.74027	5.47041	5.16479	5.4347	5.40473	4.91219	5.17789	4.19535	4.42802	4.55403	4.69301	4.67613	5.04121	4.24559	5.61179	4.63543	5.03785	4.82167	5.87815	3.95976	5.09784	3.70715	5.29467	4.50067
7893220	8.50407	9.07246	8.77709	8.55774	8.26604	8.225	8.57237	8.83645	8.36937	8.32122	8.3455	8.66158	8.30253	8.41731	8.24397	8.84991	8.56083	8.77735	8.07557	8.52376	8.5425	8.42022	8.75351	8.33289	7.84371	8.69258	8.76839	8.75969	7.96843	8.42993	8.86728	8.57528	8.13757	8.20609	8.41898	8.99764	8.54282	8.05454	8.46536	8.26731	8.01067	8.20963	8.35424	8.61556	8.49006	8.37213	8.36605	8.81646	8.43756
7893221	2.44198	2.39793	2.38755	2.15116	2.59188	2.12559	2.0555	2.40133	2.32936	2.32341	1.99922	2.34254	2.14282	2.68413	2.23001	2.92802	2.61679	2.1254	2.84688	2.78653	2.86555	2.45014	2.38501	2.3152	2.74295	2.2762	2.22636	2.42391	2.10504	2.17661	2.49361	2.1147	1.99903	2.30617	2.04071	2.4053	2.38657	2.13548	2.31137	2.26939	2.68461	2.10321	2.6131	2.38836	2.44061	2.11327	2.10408	2.55606	2.55277
7893222	4.33259	4.15834	3.21329	4.10266	4.68734	4.178	5.16796	3.59835	4.17624	3.60608	5.29646	4.68517	4.31752	4.75665	3.59824	3.50535	4.61506	4.42176	5.28089	4.714	4.10749	4.32663	4.63934	4.22045	3.15289	5.67383	5.24513	4.66699	4.50115	4.45271	4.39261	4.12871	4.32641	4.37048	4.14697	4.28065	4.18758	4.43912	4.99155	4.27394	4.88689	4.84928	4.82653	4.60995	5.14177	5.31932	4.56138	4.47788	4.12543
7893223	3.53486	3.78358	3.50975	4.08595	3.90028	2.93797	3.56637	3.08271	2.97648	3.11362	3.25713	3.33293	3.16422	4.07161	3.24685	3.27732	2.73481	2.60786	3.27185	4.24834	3.80228	2.38236	4.13145	3.0135	3.43927	3.93351	2.91552	3.89573	3.42561	3.80882	3.74956	3.8179	3.67096	3.48103	2.87925	3.32634	3.73613	3.3198	5.63359	3.20235	3.19676	4.20969	3.22157	2.73957	3.86179	3.04968	3.02509	3.14769	3.03523
7893224	3.75625	3.58201	4.19662	4.30399	3.6367	4.60243	4.14947	3.6627	3.11472	3.7616	3.49459	3.8911	4.30836	3.75281	3.67285	3.97923	3.76273	3.50101	3.56225	4.47333	4.00435	4.70759	3.68963	2.89329	4.06876	4.16041	4.55195	4.35623	4.12496	3.88118	4.41902	3.81045	3.65605	3.80732	3.72909	3.8303	4.40087	4.12152	3.65608	3.62362	3.52807	4.87127	3.95749	4.52346	4.25333	3.92555	4.12483	3.42815	3.93926
7893225	5.56615	6.15093	5.16659	6.3312	5.61819	5.98028	5.73818	5.51271	5.30446	5.07034	5.78448	5.16711	4.93191	5.38671	5.01606	5.53851	5.96924	6.03795	5.04297	6.23234	5.56576	5.52699	5.61035	5.70163	5.42721	5.48935	6.09263	5.946	5.67033	4.84338	5.18591	4.69647	4.15134	5.28368	4.87514	5.78381	6.3772	5.66345	6.17418	5.72015	5.84523	5.07589	5.34196	6.32843	5.89811	5.54561	5.76332	5.29704	6.08819
7893226	2.5972	3.85791	3.70729	3.41801	2.79248	3.62404	2.69468	3.03427	3.38001	3.18582	3.40523	2.86236	2.97516	3.7894	2.86835	3.74084	2.7144	3.32967	4.23323	2.74849	3.14904	2.91077	3.28403	3.56784	3.55605	2.88902	2.83631	2.93496	3.14301	4.7228	3.72007	4.3694	3.57811	2.92017	3.37417	2.84395	3.59804	3.46665	3.66197	2.57668	3.05269	2.54092	2.60815	2.26052	3.8875	4.03592	3.72199	2.72144	4.3024
7893227	5.99624	6.35108	6.05117	6.4043	6.72308	6.31079	6.35739	6.43629	6.57728	6.9454	6.23065	6.25827	5.87612	6.50908	6.25393	5.98596	6.70005	6.92535	5.48624	6.83749	6.56233	6.20273	6.6743	6.90951	6.28375	6.5231	7.05638	6.40343	6.48158	6.3697	6.13865	6.49838	6.67232	5.83709	5.72529	6.73382	6.25263	6.65809	6.87641	6.2296	6.49739	6.73332	5.62041	6.67271	6.14315	6.84652	5.19454	6.15101	6.01079
7893228	5.41499	5.76149	5.39485	5.78471	5.37391	5.54688	5.98369	5.56319	5.32595	5.44951	6.05397	5.35244	5.39191	5.46123	5.3638	5.61566	5.74428	6.22743	5.45278	5.59206	5.50157	5.71011	5.66237	5.77454	5.81066	5.4738	5.63269	6.42542	5.31565	5.55333	5.81961	5.44595	5.07254	5.08554	5.30038	5.24564	5.71522	5.55813	6.31552	5.48962	5.74531	6.23459	6.06165	6.11831	6.1224	5.86117	6.26031	5.8587	6.43801
7893229	4.38646	4.76446	5.15901	3.74965	3.59931	4.3125	4.73041	4.00508	4.17198	5.5334	4.16299	4.52578	4.57961	4.77081	5.39255	5.43809	5.54858	4.4607	5.18215	4.64745	4.15431	4.62318	4.6841	5.43287	4.38973	4.67159	4.27968	3.82415	4.96719	5.04073	4.94196	4.67518	5.99399	4.41258	5.1271	5.30165	4.41145	3.60805	3.76087	4.51694	4.73133	3.50059	4.27442	4.03008	4.17918	4.26202	4.74296	4.26665	4.66004
7893230	1.56677	3.19137	2.15284	1.92694	1.98918	1.59013	1.72325	1.89681	2.26273	2.08419	3.96191	2.27374	2.22695	1.80066	2.07171	2.35422	3.02946	2.14621	3.31508	2.41589	2.04755	3.29453	2.60896	1.87249	3.08541	2.07826	2.16307	1.77569	2.20562	2.59589	2.33486	2.20064	1.89702	2.28516	1.67397	3.35803	3.14133	2.43957	3.51553	1.90616	2.74668	2.24895	2.1012	1.77691	2.08379	1.95313	4.04413	2.43002	2.06521
7893231	10.7229	10.4658	10.6518	10.4978	10.8209	10.6048	10.6742	10.8201	10.4367	10.8305	10.4138	10.9279	10.8176	11.2029	10.7971	10.9522	10.8327	10.7359	10.3661	10.9334	10.8258	10.8573	11.0538	10.6412	10.4968	10.7866	10.9341	10.9388	10.7684	10.9157	10.9062	10.8033	10.5201	10.565	10.9354	11.0121	10.6187	10.3224	10.5274	10.2456	10.5602	10.4532	10.7387	10.7634	10.8165	10.8315	10.6634	10.9955	10.5076
7893232	3.43135	3.42531	3.59181	4.00821	3.43605	3.93023	3.88634	3.40837	3.30478	4.18194	3.60309	4.15858	4.67453	3.27021	3.68989	3.4723	3.9408	3.61136	3.84128	3.33087	3.65282	3.39514	3.25992	3.5897	3.15393	3.81764	4.15029	3.01466	4.03866	3.47123	3.90713	2.90449	3.93017	3.66378	2.87985	4.12936	3.58522	3.80311	2.29883	3.06701	3.04559	3.33938	3.51329	3.289	3.18468	3.80701	3.10641	3.23357	3.95269
7893233	3.42936	2.02297	2.86859	2.6025	2.59309	2.39744	3.09792	2.94543	2.55543	2.66594	2.4564	2.4993	2.76568	2.46835	2.04666	3.34418	2.46901	2.57354	2.38682	2.31658	2.80968	3.4056	2.72594	3.47472	1.9312	2.8953	2.48063	2.93748	2.36226	3.01849	2.44713	2.53072	2.72671	2.68802	2.51297	2.74618	2.75102	2.96448	2.87509	2.29378	2.90569	2.81077	2.50141	2.9009	2.86322	2.89027	3.70655	3.14988	2.53713
7893234	5.06842	5.31571	5.20046	4.91744	3.98307	4.52172	5.04807	5.07124	3.7965	4.26134	3.93112	4.83701	4.67448	3.86599	4.50743	5.21853	4.8354	4.87777	4.35891	5.13172	5.29218	5.0896	4.67285	4.49216	4.96017	4.80121	4.69789	5.48859	4.90601	4.62091	5.23593	4.72503	4.50785	4.1205	4.62523	3.92146	4.92712	4.44662	5.1838	5.31708	5.3315	4.81647	4.2705	5.45365	5.49095	4.07439	5.58818	4.70494	4.76085
7893235	6.82967	7.26072	6.45511	7.37986	7.05051	6.85777	7.54511	7.18092	6.36575	5.86235	7.36654	6.98117	6.16591	7.10745	7.0324	6.42189	7.12083	6.76569	6.48764	6.91883	6.99249	6.86338	6.40017	6.536	6.39487	7.06875	6.86113	7.26246	6.61801	6.0778	6.76084	6.31207	5.86269	6.5916	6.2468	5.74425	7.57498	6.99549	7.14976	6.71905	6.48204	7.01526	6.47082	7.01519	6.70977	7.32714	6.96768	6.61725	5.99961
7893236	6.93637	6.51885	7.03495	6.54097	7.00199	6.14508	6.43266	6.46871	6.57114	5.95363	6.48407	5.95698	5.98811	6.36357	6.32809	6.63136	5.11554	5.9586	5.86386	6.74528	6.55412	6.05377	6.57802	6.61889	5.9749	6.05345	5.39766	6.10629	5.04259	5.82341	6.0339	6.08667	6.83473	5.98946	6.17494	6.15538	5.73936	6.9708	6.54704	7.04674	6.33055	6.3955	6.71207	6.43054	6.99226	5.78545	6.40497	6.7335	6.25157
7893237	8.33276	8.56507	8.79447	8.41343	8.35644	8.3384	8.3656	8.68011	8.05014	8.60608	8.47736	8.47702	8.51677	8.74905	8.25761	8.74125	8.04976	8.44294	7.84479	8.6457	8.40173	8.51754	8.83703	8.53434	7.84987	8.31081	8.21828	8.45027	8.34769	8.82739	8.62221	8.99946	8.16736	8.19951	8.4403	8.82657	8.21365	8.30901	8.75084	8.10942	8.22263	8.23378	8.25974	8.70747	8.8416	8.12685	8.21494	8.52796	8.06722
7893238	11.9949	11.0699	11.2849	11.2801	11.4565	11.4131	11.5706	11.7047	11.1799	10.9955	11.1612	10.9589	10.7473	11.2675	11.0782	11.4428	11.1629	10.8375	11.3663	11.5979	11.3373	11.3246	11.3706	11.3808	11.0662	11.3439	11.1549	11.4893	10.2906	11.0336	10.8769	11.2385	11.4389	10.7459	11.0875	11.1211	10.9457	11.336	11.1323	11.4672	11.6542	11.3131	10.8987	11.2158	11.3785	11.2997	11.3628	11.265	11.007
7893239	4.57959	4.14465	3.58666	4.83909	4.37672	4.13293	3.86833	4.37301	3.71898	3.87971	4.20191	4.3278	3.90517	3.38168	3.45278	4.688	4.67127	4.80381	2.97017	4.64986	4.72461	5.12477	3.72361	3.68826	4.13985	4.56738	4.1584	4.18099	3.41099	3.42623	4.42598	3.65422	3.23404	3.79231	4.67496	5.0936	4.95653	3.56203	3.90239	4.29633	4.28975	4.07334	4.23738	3.40268	4.40532	3.94378	3.7508	5.13718	4.0436
7893240	9.4978	9.58635	9.86638	9.79486	9.69512	9.53697	9.50274	9.52487	9.21976	9.03063	9.84384	9.10832	8.84749	9.36687	9.55684	9.49394	9.55439	9.27267	9.26344	8.89373	9.61995	9.09553	9.47259	9.7468	9.44018	9.61406	9.37937	9.73202	9.02284	9.35669	9.21354	9.2446	9.52129	9.34194	9.13546	9.37723	9.29071	9.50288	10.3602	9.7542	9.93085	9.86946	9.97587	10.2742	9.94981	9.65745	10.1586	9.57517	9.6391
7893241	4.53453	4.34193	3.86966	3.38775	5.35505	5.18808	5.39981	4.78758	3.92527	3.8161	4.6273	3.94282	3.86905	4.81754	4.27102	3.89019	4.07713	3.3666	4.75626	5.16469	3.92008	4.42155	3.70093	4.69814	3.03375	5.29053	4.27418	5.01635	4.87898	4.20358	4.77091	4.01491	3.45396	3.7451	5.20869	3.82948	6.06898	5.06375	4.83211	5.35274	4.14117	3.76548	4.07533	4.96397	3.3647	5.2524	4.42737	4.39021	5.91857
7893242	8.26237	8.72268	8.37487	8.57041	8.65103	8.32506	8.73925	8.69711	8.5804	8.42273	8.52357	8.34158	8.09086	8.76337	8.63373	8.63058	8.37428	8.91286	8.06466	8.73722	8.4352	8.4811	8.66462	8.42473	8.60753	8.67474	7.99999	8.53475	8.1726	9.15622	8.66818	8.57043	8.68033	8.44505	8.33516	8.70028	8.59825	8.72037	8.84132	8.70453	8.63829	8.58412	8.22191	8.75172	8.67582	8.29201	8.67268	8.87146	8.39461
7893243	2.96117	3.72704	3.12518	3.02199	2.69195	3.18056	3.26189	3.45807	3.09067	2.98558	2.82172	3.65544	3.18388	3.80318	2.54458	3.46649	3.07716	3.01975	2.38584	3.51406	3.52251	3.82088	2.67305	3.13565	2.74586	3.82572	3.49735	3.68289	4.31866	2.55265	3.27799	4.09038	2.75746	3.16342	2.8639	3.30888	3.44499	3.48519	3.14353	3.00097	2.96115	3.49296	3.16075	3.55176	3.31423	3.12648	3.72991	3.13527	2.61708
7893244	9.02116	9.0454	8.42747	8.82922	8.64078	9.17517	8.98305	8.23918	9.00954	9.27305	9.16014	8.43517	8.13812	8.24018	8.82549	8.75083	8.49911	9.06338	8.941	8.79801	8.56419	8.48762	8.82061	9.05589	9.00033	9.21519	8.55037	9.17808	8.3723	8.09108	8.35944	8.39515	8.62573	9.0073	8.50221	9.8622	9.75626	8.83537	9.94447	8.86638	9.07854	9.24338	9.0495	8.6875	9.35135	9.25715	9.08776	9.11821	9.01195
7893245	3.88904	4.01104	4.25606	3.55614	4.63766	4.38637	4.40305	4.56519	3.37484	3.91149	4.09796	3.51349	3.48411	3.59578	3.95578	4.06223	5.1946	4.19297	3.58366	4.94828	3.70683	4.76672	3.83766	4.13845	3.98314	3.68287	3.72369	3.61849	4.16178	3.61167	4.1544	4.14586	3.91117	3.6781	3.77946	4.056	4.38655	4.45999	5.10382	3.93315	3.97633	3.64294	3.77731	4.02188	3.52432	4.19542	3.19108	4.09172	3.76315
7893246	4.24474	4.9287	4.22657	4.71543	3.98511	4.00023	4.38133	4.88901	4.68985	4.83457	4.75935	4.63055	4.68731	4.34143	4.36667	5.82039	4.96855	3.90766	4.93744	4.29808	5.28548	3.81681	4.48956	4.49821	4.47837	4.49027	4.89049	3.68851	5.05002	4.05647	5.45792	4.4312	4.72139	4.9551	4.17903	3.81027	4.79079	4.23009	4.13378	4.06418	3.92795	4.34667	5.53469	3.89072	4.01542	4.5811	3.92001	5.28703	3.89373
7893247	9.20386	8.92271	9.12431	8.49382	9.19574	9.5418	9.21799	9.31461	9.03094	9.37443	9.38182	9.56333	9.50519	9.4686	9.24277	9.70363	9.28075	9.40699	8.96738	9.58599	9.22651	9.42372	9.70739	8.92512	9.09377	9.41187	9.45413	9.57966	9.36395	9.58174	9.63734	9.29323	8.89772	9.11711	9.70049	9.70352	9.36781	9.22381	9.34449	9.14561	9.06245	9.19339	9.10345	9.31437	9.21115	9.1184	9.01222	9.44871	9.25169
7893248	7.95833	8.38183	8.7533	8.44022	8.60044	8.32532	8.50365	8.25344	8.46682	8.60248	8.40707	8.08212	7.88256	8.24245	8.40295	8.23565	8.51821	8.38526	8.62093	8.3763	8.48371	8.42047	8.34516	8.44726	8.65462	8.14133	8.62013	8.30134	8.15207	8.29071	8.44	8.25754	8.34096	8.57483	8.31629	8.09174	8.64406	7.63405	8.78397	8.40549	8.52288	8.64891	8.59323	8.31972	8.39507	8.22827	8.64253	8.62659	8.11335
7893249	5.622	6.19599	5.72499	5.48229	4.48268	5.89495	4.64862	5.63524	5.85695	5.89219	5.12394	5.03537	5.36164	5.309	5.7876	5.77274	5.16725	5.91412	5.46838	6.03938	5.7874	6.119	5.60076	5.74121	5.77989	5.46075	4.93946	5.3292	5.3043	5.80552	5.39355	6.13304	5.34968	5.6983	5.55211	5.59138	5.84749	5.41314	5.31355	5.79253	5.29994	5.63476	5.29095	5.34062	6.05617	5.12914	5.74995	5.61044	5.13982
7893250	5.27928	5.93601	5.66677	6.25485	5.93568	5.76543	5.89575	5.69267	5.52417	5.14455	5.80466	5.38238	4.65165	5.44498	5.1002	5.91928	5.92337	4.81454	5.43525	5.53746	5.50339	5.85341	4.6516	4.82901	5.93179	5.11676	5.66147	6.62599	6.10023	5.04675	5.26856	4.92424	4.06762	5.25328	5.08123	6.12043	6.13197	7.00847	5.84512	5.77194	6.29153	6.0467	6.34498	6.18898	5.43855	6.08239	5.56845	6.75787	6.4855
7893251	3.34577	3.15206	3.20139	2.24632	3.2596	4.26956	3.03943	3.82678	3.11043	3.98755	3.79597	4.02093	2.88421	3.60816	3.40444	3.3241	2.85796	3.11229	2.84304	4.06457	3.08438	3.51874	3.67755	3.94822	3.14981	3.38066	3.47606	3.42556	4.25398	2.81066	3.49396	3.27843	3.5764	3.04797	3.1129	3.8612	4.09137	4.0109	3.41947	3.26813	4.10272	4.40623	3.89469	3.37071	2.91033	4.10846	2.53013	3.8945	3.93212
7893252	2.35542	3.87311	3.8423	2.9626	3.64129	2.80833	3.60621	2.80082	2.12246	3.20718	3.27591	2.19552	2.67179	3.07007	2.86626	2.86821	3.60713	2.17724	4.74293	3.76621	2.57678	3.18765	3.14254	3.12699	2.98958	3.78358	2.71936	3.03138	2.73286	3.54807	2.97684	2.58953	2.80981	3.50131	2.62741	3.08873	3.60954	2.90432	3.13331	2.47249	3.25525	3.98687	3.50894	3.48331	3.00128	2.90305	2.97517	3.00773	3.5561
7893253	4.92425	4.41993	4.21558	4.72357	4.52445	4.99054	5.18456	3.37718	4.71162	3.73126	4.23628	4.81783	4.29931	3.77234	3.90444	4.92121	4.21929	3.82986	4.37495	4.51499	4.54051	4.1848	3.86288	3.80338	4.17152	4.16183	4.77392	5.16785	4.82484	3.38876	4.03513	3.84569	3.14863	4.22336	4.20911	4.07641	5.28515	5.14586	4.5651	4.14945	3.54296	4.8758	3.64903	4.5113	4.6798	4.28731	4.31666	4.6716	5.06844
7893254	5.56286	4.73393	5.58165	4.83302	5.76516	5.18235	5.90199	5.82964	5.74576	4.80264	6.12254	6.10656	5.23298	5.75434	5.75593	5.84955	5.94348	5.04912	5.66617	5.33013	5.98058	5.66068	5.68398	5.45161	4.89736	4.93659	6.33913	5.72253	6.03464	5.73077	5.53108	5.92716	4.69512	5.09917	6.55058	4.86316	5.22334	6.10231	5.63941	5.32502	5.28575	5.24565	5.29782	6.26576	5.54435	5.77536	5.50354	5.06534	4.92261
7893255	4.831	3.96363	3.92806	4.78098	4.40995	5.72679	4.54302	5.25341	4.88126	4.12797	4.78601	4.97554	4.01966	4.74192	5.01688	4.1727	4.36166	4.27957	3.67408	4.2829	4.97985	4.55559	4.59312	4.75989	4.11116	5.00895	4.74878	5.24189	4.76487	4.34485	5.06872	3.79348	3.49529	4.7433	4.99686	4.14002	5.6171	5.01066	4.44272	4.42176	4.74803	5.12176	4.08763	4.67319	4.27164	4.89174	4.57823	4.82295	4.48995
7893256	3.51936	4.02597	3.86399	4.53972	3.74432	3.52304	3.81978	3.15823	4.03899	3.21396	3.4497	3.63046	3.59007	4.50998	3.26004	3.03873	3.46497	4.32337	3.83812	3.50914	3.66526	3.83428	4.10896	3.54873	3.85779	3.99564	3.70842	3.68528	3.57485	3.33527	3.7319	3.4938	4.05407	3.7551	3.8311	3.53304	3.45203	3.90005	4.17194	4.03765	4.82582	4.36533	3.64349	3.26364	4.10643	3.24801	4.20299	4.1156	4.13757
7893257	6.73727	5.85168	6.95722	7.34754	7.34321	7.19563	7.65607	7.00889	6.80785	6.99832	6.50491	6.95693	7.28234	6.87487	6.94741	6.38536	7.21779	6.85908	6.42887	7.73767	7.08048	6.61972	6.29185	7.42088	7.11026	7.0012	6.78985	7.03192	7.14962	7.0526	6.81501	6.44631	7.1751	7.18383	7.06348	6.69715	7.50161	7.0956	7.23424	6.59135	6.92881	7.17648	6.70741	7.17737	6.65373	6.96286	6.69898	6.91801	6.75853
7893258	8.25828	8.13285	7.87741	8.14928	8.2825	8.2213	8.22773	8.63363	8.22096	9.15916	7.68233	8.77707	9.07434	8.61234	8.44895	8.82223	8.88974	9.66764	8.86197	8.92879	8.98682	9.00899	8.48457	8.68134	8.74259	8.85092	8.9698	8.16335	9.51364	8.43036	8.70597	8.85406	8.82533	8.69758	8.89876	8.02901	8.5326	8.02282	8.18776	8.35977	8.10041	8.2656	8.05694	8.17638	7.50359	7.84004	8.35204	8.30482	8.28209
7893259	7.99519	6.7385	7.77256	7.25261	7.95749	7.48228	7.55843	8.01289	8.25909	8.50964	7.93875	7.8353	8.22716	7.58231	7.5501	7.33649	7.05	8.2152	7.76386	7.70556	7.45644	7.55569	7.55675	7.53457	7.59705	7.18406	7.09013	7.78372	8.10799	7.3637	8.1041	7.72187	7.95059	7.67909	7.84931	7.52898	7.87551	8.13714	7.74085	8.192	7.9739	8.1882	7.26251	7.85632	7.70502	8.04138	7.85609	8.06922	6.70102
7893260	2.86429	3.5187	3.69169	3.49778	4.03144	3.85594	4.0977	4.4478	2.92036	3.29248	3.78388	3.63836	3.10209	3.07849	3.3554	3.21192	3.5516	3.39533	3.07115	3.52832	3.04032	4.03311	3.39583	3.65749	2.88583	3.30523	3.18127	3.92631	3.4739	3.80911	3.3145	4.07846	3.84415	3.60265	3.39197	4.334	3.47576	3.66258	3.1657	2.77344	2.99757	3.20403	2.51378	3.59456	3.26048	3.78388	2.82621	3.03715	3.31406
7893261	11.0311	11.214	11.219	11.1067	11.1893	11.1047	11.0507	11.0935	10.9177	10.8703	10.8473	11.0355	11.2421	11.0919	10.8988	10.9368	11.0681	11.1417	10.6242	11.3157	10.9103	10.8773	10.9857	10.8776	10.5907	10.9617	11.1875	11.1019	11.1367	10.9642	10.8548	10.8455	10.4946	10.851	10.7436	11.0136	10.6557	11.1279	10.8246	11.0793	10.9987	10.9827	11.0254	11.0058	10.8474	10.8232	10.8206	11.011	11.0189
7893262	11.2163	10.9387	10.8412	10.8647	11.0762	11.2537	11.2176	11.1863	10.604	10.7747	10.8656	10.5789	10.589	10.9318	10.7433	11.1281	10.7593	10.4251	10.8101	11.3362	10.9618	10.9715	11.1456	11.0784	10.6727	11.0402	10.985	11.1541	9.98115	10.8091	10.7131	10.9141	11.1327	10.4957	10.7059	10.7601	10.6306	11.1255	10.9716	11.1046	11.2148	10.8353	10.2218	10.9427	11.4479	10.7946	11.0629	10.8011	11.0426
7893263	4.07942	3.41945	3.56508	3.71644	4.16253	4.71975	4.34159	3.53048	4.44261	5.0328	3.91284	3.82938	3.68932	3.55706	3.6459	4.35794	3.90416	3.71607	3.95697	4.22253	3.83459	3.78905	3.94209	4.41552	3.45824	4.0435	4.43926	3.82072	4.2398	4.97538	4.31691	4.12581	4.753	3.42615	3.82911	4.19795	4.36728	3.90624	3.84738	4.33334	4.5683	4.27247	4.17067	3.94739	4.2178	4.35688	4.66622	4.12618	4.10705
7893264	11.2492	11.0346	11.2658	11.3571	11.3353	11.4715	11.2855	11.291	11.34	11.5707	11.1072	11.1426	10.9517	11.4412	11.2781	11.4303	11.2561	11.4456	11.2713	11.551	11.473	11.323	11.4075	11.6923	11.29	11.6193	11.1879	11.3093	11.1894	11.1312	11.1171	11.27	11.274	11.4501	11.1249	11.2751	11.8163	11.1509	11.7897	11.207	11.3934	11.3945	11.1473	11.2889	10.9815	11.0447	11.0498	11.0341	11.0301
7893265	3.85344	4.06589	3.20033	3.59008	2.46937	3.18812	2.54568	3.10476	2.96463	3.03296	3.97534	2.98395	2.5516	2.7687	2.98862	2.89376	3.2137	3.86844	2.80318	3.15899	2.83274	3.95026	3.10739	2.5401	2.44414	2.79809	3.2724	2.97611	3.35048	2.64836	3.41482	3.00433	2.43331	2.85791	2.83337	3.655	3.2487	3.82283	3.03928	2.90779	3.20221	2.92614	2.78722	2.76378	2.87544	3.52751	2.93609	2.98655	2.85984
7893266	10.3054	10.0514	10.5207	10.2959	10.3959	10.4623	10.6309	10.6188	10.3251	10.4793	10.1308	10.4414	10.2343	10.3879	10.5145	10.6528	10.4162	10.4167	10.3276	10.5144	10.4308	10.6491	10.3306	10.7983	10.6379	10.4699	10.5184	10.2088	10.446	10.2516	10.4942	10.2993	10.5015	10.2211	10.5172	9.71505	10.5587	10.2327	10.2476	10.4302	10.1226	10.3255	9.91284	10.6082	9.92245	10.1022	10.0668	10.0289	10.1859
7893267	4.19745	4.82855	3.69238	2.94343	2.91822	3.29046	4.56697	3.25911	3.62092	4.26769	4.82661	4.16302	3.60078	2.92881	2.98897	3.88238	3.89098	4.59448	3.35935	3.46336	4.28032	3.62365	3.73843	4.56337	4.04991	3.61164	4.11623	3.26985	4.44103	3.0009	3.36411	2.9506	3.54686	3.0727	3.34204	4.93395	4.51979	3.1005	4.30466	4.28848	4.74704	2.79048	4.09644	3.07331	4.94349	4.21024	4.73234	2.72436	3.13683
7893268	6.6286	7.1596	7.48877	7.2857	7.10373	7.80337	6.56426	6.41826	7.63379	8.39135	6.68854	7.67518	7.91987	7.02128	6.99538	6.89929	7.14205	8.63868	7.48617	7.72922	7.43061	7.6475	6.8369	6.87159	7.7452	7.1095	7.27117	6.97432	8.67612	6.56431	6.75817	6.91811	7.22377	7.67022	7.3611	7.04192	7.99209	6.97379	8.1726	7.62635	7.27268	8.13636	7.58374	7.60963	6.90414	7.25911	7.82084	7.23989	7.93583
7893269	4.28318	4.1452	4.16484	4.14052	4.48221	4.48934	4.56874	4.05065	4.79632	5.15632	3.86376	4.21915	4.43825	3.68302	4.84953	4.13348	4.05807	4.63086	4.28221	4.12092	4.5679	4.73943	4.69262	4.20227	4.11429	3.64785	4.48786	5.19346	4.86823	3.71837	5.09378	3.83092	3.95605	4.25832	3.32347	4.65337	4.09581	4.43322	4.14066	5.24733	3.95712	4.90809	4.69422	4.90459	4.86135	4.84202	3.82656	4.45587	3.73249
7893270	11.7153	11.3554	11.6961	11.4838	11.5102	11.8311	11.9097	11.6458	11.4903	11.7892	11.6654	11.7053	11.5188	11.7099	11.8894	11.9549	11.7439	11.2857	11.412	11.78	11.5708	11.6663	11.6046	11.7443	11.4019	11.5557	11.4061	11.7392	11.7305	11.5892	11.7266	11.8686	11.8725	11.5403	11.896	11.6257	11.6545	11.8244	11.6634	11.5172	11.9644	11.5626	11.1678	11.5811	11.3205	11.7591	11.3714	11.3441	11.5699
7893271	9.04425	9.74944	9.22842	9.09958	8.65953	8.98895	9.04513	9.06869	9.55586	8.9696	9.68273	9.37025	9.52052	9.26848	8.96787	9.41603	8.9688	9.4777	9.30671	9.60951	9.46659	9.20414	9.46779	9.2368	9.38206	9.68284	9.19053	9.28675	9.30378	9.30789	9.0261	9.24143	8.91261	9.03232	8.73088	9.27822	8.75788	9.26302	9.26765	9.2593	8.94149	9.25278	9.64954	9.41049	9.57055	9.21212	9.72557	9.50339	9.53291
7893272	10.4842	10.645	10.4913	10.6479	10.674	10.8451	10.5119	10.7325	10.4123	10.3275	10.336	10.0146	10.4588	9.9516	10.4732	10.3319	10.4646	10.3842	10.2951	10.5782	10.4111	10.368	10.1688	10.1637	10.2925	10.4825	10.2831	10.516	10.4049	9.86468	10.0988	10.2123	10.1834	10.12	10.3926	10.4291	10.5144	10.4393	10.4981	10.6491	10.9115	10.659	10.2325	10.6984	10.5458	10.5659	10.417	10.5557	10.5979
7893273	4.862	6.36603	5.4781	6.51632	5.75532	5.45583	5.89479	4.94504	5.8846	5.38939	5.71708	5.63931	5.89937	5.97647	5.33637	6.26274	5.57754	5.45507	4.91287	6.25129	5.90993	5.7111	5.37091	5.43346	5.60896	5.72695	6.03285	5.89541	5.38885	5.96397	5.56855	5.3912	5.11901	4.87678	5.54937	5.72955	6.21825	5.33831	5.69959	6.06588	5.1911	5.28031	5.29763	6.69816	5.66529	5.72141	5.96301	5.99837	5.30239
7893274	2.12188	1.90214	1.82335	1.84621	1.95396	1.93156	1.94956	2.56105	1.95155	1.77212	2.71843	2.03594	2.11692	2.15439	1.97124	1.93626	2.16148	2.40973	1.94108	1.89021	2.10218	1.92024	2.00236	1.75722	1.82318	1.8719	1.81549	1.87253	2.00063	2.0103	2.38928	2.2401	1.93564	1.91738	1.98659	2.73357	1.98846	1.86586	2.30146	1.72316	2.0357	2.35552	1.89314	2.02735	2.20251	1.92127	1.95579	2.83481	2.04878
7893275	3.63711	2.86634	3.6592	3.20746	3.71836	2.61922	3.38597	4.0421	4.10537	4.24335	3.52422	3.97759	2.88047	3.94099	2.87223	3.53816	4.02342	3.87361	4.29634	3.69367	3.73473	3.87855	3.77192	2.71662	3.51661	3.65088	3.7301	4.24513	3.14222	2.66834	3.60135	3.4909	3.43238	3.43927	3.57298	3.41523	3.78264	4.27063	3.63027	3.70799	4.25974	4.20252	3.96123	3.58422	3.63599	3.38623	4.3794	3.50744	2.86272
7893276	2.1168	2.34425	2.32913	2.67335	1.8344	2.42218	2.07562	2.5087	2.36178	2.88606	2.43562	2.68246	2.52925	2.76325	2.27807	2.41694	2.62389	2.97921	2.56064	3.10076	2.84298	2.59367	2.82895	3.13526	2.66426	2.54398	3.26438	2.53998	2.99016	2.79476	2.55299	2.71777	2.83371	3.06392	2.56211	2.56971	2.52024	2.576	2.63873	1.7865	2.14419	2.38974	3.16016	3.63402	2.21665	2.77501	2.36163	2.64832	2.29755
7893277	5.28708	4.27671	4.07868	5.59144	4.3835	4.29211	4.60433	4.63607	4.72002	3.55677	5.51396	4.15402	3.98259	4.47865	4.97382	4.58733	5.19081	4.57058	3.65199	4.05953	4.99606	4.34632	4.05907	4.34131	4.71703	4.07048	4.15675	4.65626	4.35696	2.73028	4.95135	4.06348	4.25807	4.33732	3.76245	4.61732	5.30789	4.67226	5.00865	5.31948	4.72893	4.61092	3.86698	4.41554	3.42308	4.30948	4.56102	4.50322	3.82317
7893278	4.9698	4.9628	5.79562	5.15253	5.28283	5.16087	5.68403	5.26073	5.29794	3.93574	4.96783	4.45706	4.20696	4.49432	5.10601	5.03053	4.22492	5.00343	4.70075	5.30186	4.47995	5.55057	4.93354	4.95729	5.73192	4.77096	4.90197	5.60375	4.63026	4.42536	5.22089	4.39243	4.21487	4.71846	5.34154	5.21566	5.23784	5.75405	6.3775	6.18895	4.91057	5.05446	5.33562	6.06087	4.83	5.60831	5.53927	5.07728	5.32339
7893279	2.55741	3.27728	2.77215	3.02081	2.19436	2.99085	3.6829	2.03595	3.64628	2.46423	3.29391	2.43952	2.80573	2.75742	2.73597	2.41135	3.08432	3.52693	3.07722	2.38027	3.54188	2.91548	3.09775	2.55028	2.4948	2.36199	3.07306	2.7298	3.23567	2.40787	2.9091	2.27633	2.7561	2.37868	2.70933	2.2775	3.33735	2.57214	2.90619	2.29977	4.22884	2.80723	2.45246	2.8064	3.00458	3.75552	2.86921	4.00955	2.52912
7893280	2.98816	3.66018	2.67703	2.70662	2.76042	2.92926	2.69484	2.76318	2.50239	3.20327	2.66817	4.09648	3.90722	2.98587	3.39988	3.30224	3.07516	2.63489	2.40991	3.69712	3.11325	3.3952	2.34152	2.43746	2.36753	2.79655	2.75985	2.72161	2.90731	2.87188	3.1573	2.63267	2.53378	2.2631	3.50002	2.83356	2.70838	2.08966	2.5582	2.4031	3.83759	4.63172	2.76612	2.65648	2.40905	3.77879	1.98828	2.53572	2.17013
7893281	10.745	10.7837	10.5237	10.6707	10.575	10.7535	10.9823	10.8333	10.3936	10.7052	10.7245	10.9331	10.7853	10.9839	10.5881	10.9604	10.8753	10.8763	10.3248	10.9142	10.7686	10.9217	11.0172	10.7692	10.5124	10.8719	11.044	10.9219	10.851	11.0459	10.9624	10.8723	10.4768	10.6527	10.9239	11.1746	10.7508	10.5619	10.4896	10.3789	10.442	10.7898	10.7512	10.7776	10.8767	10.5482	10.7957	11.0256	10.7908
7893282	2.90654	3.09157	2.52673	3.3832	3.0954	3.32293	3.86158	3.39389	2.62842	2.95662	3.04219	3.07316	2.33855	3.6554	2.96712	2.28936	3.48738	3.79392	2.64789	3.37803	2.99318	3.61146	3.40014	3.16925	3.48054	3.27322	3.07347	3.08267	2.96239	3.33532	2.15844	3.42891	2.73789	2.90623	3.21833	2.63749	3.73496	4.5897	3.48467	3.44838	4.34193	3.13378	2.81893	3.69993	2.59353	4.1374	2.89708	3.26673	2.23136
7893283	8.44209	8.3608	8.46087	8.64285	8.36783	8.22563	8.53682	8.50948	8.42541	7.80991	8.54461	7.95653	7.91516	8.25129	8.04808	8.57985	8.27235	8.25994	7.92173	8.35808	8.30223	8.2195	8.58403	8.37163	7.98402	8.16206	8.05182	8.28316	7.59733	8.25065	8.39547	8.47106	8.04977	7.84444	7.95199	8.68356	8.75962	8.65144	8.63351	8.4781	8.55978	8.3339	8.3188	8.79388	8.86393	8.0785	8.18322	8.82646	8.29268
7893284	4.48089	3.73126	2.93572	4.44963	3.83522	3.86645	4.50462	3.81499	3.52202	3.43814	5.35935	4.58461	3.36273	3.97211	3.67323	3.67337	4.6219	3.65393	3.25844	4.85993	4.14387	3.59832	3.77805	3.82318	2.87655	4.57737	4.93658	4.66827	4.40219	3.30146	3.80449	4.03947	2.86009	3.37382	4.70795	4.411	4.19635	4.0198	2.87694	4.40113	3.16723	4.42859	4.19077	4.37449	4.2028	4.86593	4.42078	4.61629	4.53921
7893285	4.6408	5.13562	5.49331	5.33763	5.06833	4.90522	5.3721	5.80796	5.00846	4.85583	5.38562	4.55835	4.00987	4.52418	4.38364	4.42507	5.02744	5.21709	4.62643	4.87072	5.05067	5.42651	5.2363	5.2166	4.91049	5.14646	5.55058	4.86577	4.85753	4.96563	4.92753	5.46544	4.0831	4.76991	4.81996	4.84191	5.45463	4.47711	5.18443	5.47497	5.26625	5.3996	5.4384	5.37011	4.85673	5.17804	4.63159	4.80208	4.73565
7893286	5.09214	5.89661	5.40697	5.61754	4.10969	5.93048	5.09902	3.66353	5.56647	4.57706	4.88881	5.49019	5.06846	4.63004	4.31748	5.64699	5.68374	5.73076	4.64738	5.6349	5.59443	5.20388	4.91262	5.05914	4.8604	5.22206	5.31178	5.43907	5.2371	5.24695	5.15624	3.97531	5.26138	5.09188	5.3214	4.69462	5.2774	4.66892	5.9189	4.89257	5.05412	4.74949	5.5133	5.11366	5.1831	5.23665	4.3833	4.76312	5.63697
7893287	2.6514	2.28323	2.27829	2.60791	3.4171	2.61048	3.2047	2.48208	2.70772	2.21461	2.47276	2.23073	2.17322	2.0285	2.0911	2.48328	3.26639	2.62761	2.06257	2.87826	2.00344	2.81341	2.34335	2.21059	2.39498	2.48769	2.34002	2.65402	2.46484	1.83731	2.10396	1.78982	2.49699	1.98365	2.22919	2.08329	3.4829	3.17791	1.99702	2.4676	2.20534	2.0427	3.43674	2.34036	2.582	2.64291	2.44165	3.26396	2.23815
7893288	7.29475	7.07823	7.49193	7.38065	7.50755	7.15388	7.51475	7.57736	7.11662	6.79747	7.36759	7.26492	7.0333	7.55917	7.29486	7.62007	6.77271	6.68993	6.74437	7.22348	6.90681	6.97909	7.67121	7.121	6.24876	7.23093	7.19014	7.31998	6.95758	7.30184	7.20443	7.30626	7.17166	6.86756	7.22843	7.21227	7.49663	7.01654	7.31566	7.38088	7.33558	6.8754	7.2448	6.98969	7.22691	7.40368	7.39474	6.77096	7.12715
7893289	10.0622	9.87959	10.0153	9.84358	10.0482	9.82236	10.095	10.1074	9.80366	9.95673	9.99113	10.2186	9.92393	10.0427	10.1302	10.2323	9.98113	9.9483	9.67153	10.1393	9.97528	10.1239	10.2005	9.96437	9.72302	10.0671	10.1367	10.2437	9.85555	10.1659	10.2713	10.2178	9.90076	9.8287	10.3299	10.2662	10.0984	9.55871	9.69097	9.78281	9.96191	9.74789	10.1107	10.0052	10.1729	10.1811	10.0789	10.3199	9.95221
7893290	4.26921	3.74124	4.72531	4.05359	4.54667	5.25423	4.11464	4.60349	4.86433	5.17305	4.51536	4.52604	4.98928	5.13724	5.39982	4.40614	5.16602	3.95516	4.91549	4.70142	5.2326	5.22493	4.58235	4.39366	5.03775	4.68786	4.58388	5.25997	4.7226	5.5206	4.85553	4.63527	4.738	4.83446	5.35593	4.9159	4.88963	5.39016	4.68865	4.93211	5.28366	4.45353	4.93584	4.93838	4.29138	4.35856	5.35484	5.21691	5.4626
7893291	4.09393	3.82535	3.932	3.2248	3.6769	2.90398	3.5603	3.34295	2.84225	3.707	3.25105	3.6295	3.70725	3.17001	3.14161	4.8453	4.00362	3.38016	3.34638	3.77413	3.67862	4.07383	3.90457	3.36023	3.72669	3.53317	4.31516	3.79801	3.49511	3.69715	3.75988	3.98901	4.72936	3.1385	3.8219	4.13811	3.21551	3.89759	3.55504	3.99568	3.24732	2.91758	3.04857	3.93863	3.36598	3.35101	2.94887	4.67903	3.81581
7893292	2.51959	3.13855	2.04714	2.58458	2.35306	2.75201	2.36499	2.47589	2.43292	3.44275	2.74231	2.92063	2.28941	2.25807	2.30032	3.42951	2.65152	2.52578	2.35319	2.59071	3.3497	2.55665	2.4946	2.62867	2.69926	2.79893	2.99618	2.72206	2.69843	2.79586	2.86045	2.3198	2.00495	2.56126	2.75038	2.23465	2.73009	2.50713	2.16476	2.54805	3.34113	2.86364	2.75045	2.51185	2.37325	2.42073	2.15806	2.62231	2.46563
7893293	2.49083	2.98121	2.21014	2.21976	2.74807	2.70631	2.2254	2.42147	2.38181	2.40884	2.27096	3.12352	3.16973	2.50446	2.26522	2.4423	2.3533	2.83746	2.89523	2.66454	2.21837	2.53147	2.5164	2.43764	2.57932	2.60792	2.69352	2.71409	2.60947	2.6305	2.65674	2.94286	2.71022	2.83153	2.43195	2.44212	2.35232	2.78719	2.05223	2.27857	3.21828	2.07133	2.50314	2.2103	2.9972	3.16054	2.44518	2.39593	2.42333
7893294	6.77989	6.68189	6.86636	6.51184	6.7217	6.47693	7.11627	6.60878	6.60665	6.50582	6.83881	6.91586	6.71866	7.01472	6.76031	7.13504	6.78992	6.91884	6.85173	6.64591	7.05222	7.13952	6.90759	6.78219	6.48142	7.06021	6.67642	6.8487	6.25957	6.70998	6.76433	6.78462	7.20965	6.70515	7.22712	6.53378	7.34494	7.04664	6.91146	6.93627	6.93016	6.90947	7.04624	6.78418	7.03901	6.5535	6.69896	7.04615	7.15828
7893295	2.85299	2.69514	2.35884	3.06276	2.32695	2.6762	2.92734	3.09615	3.81818	2.31675	3.04492	4.04976	2.18342	2.19002	3.29482	3.23196	3.16958	3.00695	2.85613	2.42274	2.85061	2.21052	2.83661	2.8751	2.53566	3.21391	3.1398	2.63936	2.96658	2.58972	2.44622	3.35745	3.18144	3.23588	3.10947	2.59983	2.82343	2.81543	2.76247	2.80225	3.3036	2.87623	3.02656	2.70949	3.41935	2.36872	2.43696	3.00033	2.42997
7893296	4.52011	3.63977	4.51201	3.99337	4.14886	3.88642	3.85511	2.69054	3.3795	3.94814	4.50641	3.9755	3.81119	3.36648	4.3842	2.59653	4.01925	3.12662	3.48613	3.96603	3.79968	3.78774	4.09018	3.66941	3.29036	3.63898	4.13637	4.35107	5.49437	4.22784	3.47235	3.65282	3.03661	2.85096	4.08583	4.30363	4.88291	3.57592	4.06734	4.05622	2.74794	3.87803	4.27547	3.05866	3.27835	4.85388	3.64144	4.28896	4.12034
7893297	8.86816	8.43686	9.00843	9.00809	8.67364	8.97234	8.45524	8.91467	8.86118	8.38481	8.07651	8.54204	8.68616	8.39551	8.28612	8.13337	8.98484	9.30577	8.72201	8.2133	8.67884	8.84939	8.22777	8.68879	8.96997	8.59875	8.75	8.31079	8.9139	8.85325	8.44328	8.43962	8.85515	8.5837	8.49981	8.43813	8.66793	8.43521	8.5658	8.60586	8.74882	8.29816	8.11941	8.52466	7.63965	8.36519	8.2512	7.86357	8.59354
7893298	10.1522	9.87685	9.56566	9.35646	9.53065	9.89644	10.1393	10.0408	9.95725	10.1476	10.1853	10.0821	10.1073	9.48376	9.97883	10.0156	9.71038	10.024	10.0668	10.0569	9.79797	9.70228	9.67498	9.76949	9.37634	9.50082	9.79711	10.388	9.98559	9.34228	10.2367	9.9361	10.2112	9.77901	9.89548	9.63043	9.69555	9.90628	9.53149	9.93202	10.2708	10.2435	9.44801	9.54612	9.91358	10.4229	10.3411	9.93843	9.92607
7893299	3.39604	4.58174	4.9199	4.30841	3.93265	4.71879	3.82035	4.28011	5.18219	4.57277	3.98448	4.67079	4.38684	5.44865	4.2979	4.64221	4.38727	5.25343	5.67918	4.96647	4.72221	4.06482	4.20712	4.36339	5.35701	4.86984	4.64909	4.83302	4.61701	4.98369	4.56189	4.46412	4.74571	4.14621	4.39077	5.10635	3.65949	4.61769	3.57279	4.17077	4.00174	3.76782	4.23222	2.93763	4.19947	3.84225	4.08615	4.10841	5.14002
7893300	4.90905	4.44441	3.87844	5.84987	5.21907	4.69892	4.88687	4.90591	3.63767	4.89444	5.25143	4.97758	5.34674	4.87383	5.48651	4.26523	4.78808	5.35523	4.30544	4.84282	3.80031	4.21949	4.55439	4.4218	3.94889	4.32307	5.5598	5.02062	4.83163	4.84656	5.48532	4.759	4.38086	5.22058	5.05993	4.3891	4.83774	4.96029	4.07476	5.07077	4.85777	4.37184	4.92037	5.01667	4.6704	4.78752	4.96386	5.44787	4.65509
7893301	2.05308	2.12916	1.88783	2.09547	1.98834	1.67151	2.04027	2.30197	2.07869	2.22873	2.46331	2.14114	2.19826	2.0728	2.44427	2.54374	2.41517	2.31892	1.89204	2.20811	2.07604	2.30837	2.13815	1.91353	1.67418	1.79682	1.71773	2.04469	2.07842	2.0311	2.10735	1.74575	2.22193	2.05322	2.17141	1.95344	1.89345	1.89034	1.95777	2.30047	1.76141	1.90608	2.05592	1.88134	2.10394	1.77719	1.79381	2.27046	2.13654
7893302	4.34329	4.83519	4.08788	5.40581	4.82912	4.87726	5.71026	4.77518	4.75832	4.35066	5.33133	4.19427	4.30827	3.96581	4.42156	5.27629	4.7168	4.33255	3.8063	4.69855	4.69781	5.35628	4.48819	4.23101	4.8429	3.79742	4.39517	4.33069	4.50675	4.41036	3.97355	4.79335	4.37001	3.66827	4.76926	5.2169	4.99138	4.18084	4.67899	4.32154	5.05767	5.21297	5.49854	4.55557	4.98178	4.91057	4.82969	4.90433	4.36424
7893303	2.2548	2.34368	3.02163	2.97664	2.34262	2.55678	2.23304	3.09518	2.97137	2.66499	2.73887	2.26452	2.4522	2.53816	2.54642	2.80902	2.45415	2.66209	3.37723	2.41186	2.36717	2.40526	2.52369	2.53171	2.19301	2.79107	3.08762	2.59404	2.4967	2.51673	2.84005	2.44956	2.6117	2.56346	2.65613	2.8249	2.33733	2.59631	2.76859	2.42398	2.6687	2.10461	2.10942	3.45661	2.16522	2.01355	2.21528	2.20728	2.6503
7893304	5.45317	5.38341	5.57682	4.88211	5.64746	5.98696	6.24269	6.47468	5.8669	5.58966	6.89724	5.07345	4.47529	5.45515	5.5659	5.92445	6.6024	6.27956	5.52546	6.21318	5.91814	6.42393	5.20117	5.4155	6.16454	6.12439	6.29818	6.63314	5.74922	5.65613	6.10263	5.36792	5.97561	5.32569	5.90716	6.09105	6.95387	6.30971	5.79108	6.88152	6.84386	6.92341	6.09796	6.68546	4.86576	6.26428	5.98833	6.35199	5.39421
7893305	3.49459	3.21529	3.51415	3.26847	3.72382	3.96668	3.76981	3.32667	5.10557	3.87045	4.50805	3.50727	3.86696	3.07188	3.86358	3.66315	4.32499	4.0945	3.28574	4.85511	4.34558	3.47062	3.20967	4.41208	4.69853	4.05523	2.94673	4.19493	4.23491	2.90708	3.84812	3.20631	4.33504	3.9747	4.17699	3.89387	4.56678	3.75182	4.40525	3.11732	3.92303	3.8533	3.13744	3.30617	3.28014	4.77834	4.01761	3.56696	3.0627
7893306	5.17134	5.36454	5.32547	4.49159	5.10129	5.13213	4.61614	5.01099	5.80742	6.91282	5.82312	6.96607	6.61223	6.5277	6.98521	5.62403	5.81348	5.96144	6.37033	5.61591	5.86114	5.83216	5.97681	5.90054	6.36986	5.72164	6.02728	5.43475	6.75091	6.84459	6.96	6.85726	6.10484	7.09319	6.89186	5.32768	5.4484	5.83989	5.61978	5.52066	5.09496	5.32078	4.94053	5.07235	5.52188	6.0916	5.74974	5.99295	5.38418
7893307	4.50178	4.61738	4.02401	4.44972	4.00833	4.26703	5.10639	4.48367	4.5856	4.20123	5.47167	4.472	3.88337	4.61034	3.7898	4.44359	5.04448	4.61057	5.08027	5.13268	4.56774	4.83732	4.41219	4.38182	4.86413	4.76237	4.97425	5.5191	4.60972	4.01719	4.37428	3.74203	3.99622	3.79927	3.65631	4.19393	4.58856	5.14066	4.75767	4.56653	5.25751	4.98498	4.16066	5.72431	4.33033	4.99958	4.87718	4.46414	4.22108
7893308	4.79302	4.96827	4.0061	4.42074	4.23269	4.81274	5.17749	4.94646	4.26867	3.9074	4.46235	4.37037	4.31576	4.57344	3.69586	4.25542	5.77605	4.42638	3.78921	4.10588	4.93614	4.12735	4.49809	4.46781	4.57976	4.7722	5.0157	5.22229	3.82602	3.93488	4.40239	4.54942	3.60522	3.84971	4.52527	4.97816	4.43661	5.69031	5.3522	4.66076	4.50712	5.20898	4.18107	4.63174	4.44385	4.79911	4.82877	5.5214	5.37955
7893309	5.75568	6.12446	5.46741	5.57175	5.46229	6.1442	6.09366	5.91386	6.95161	6.8938	7.02577	6.76942	6.72139	6.15357	6.08379	6.189	5.81287	6.08969	6.21291	5.94856	6.35869	5.80645	5.99089	6.11633	5.96154	6.3421	5.98935	6.76383	6.90277	6.27917	7.13366	6.6403	6.31021	6.61153	6.81529	6.74973	5.72193	6.66684	6.71363	6.82154	5.90104	6.97266	6.32406	5.74162	6.02121	6.80159	6.09404	6.27047	5.93368
7893310	4.1653	3.50089	2.68368	3.79896	3.82871	3.10272	4.10383	3.97734	3.35338	3.1154	3.21733	3.86196	3.85068	3.74085	3.71982	3.04565	3.80339	4.09891	3.99769	3.79815	4.47492	3.29816	3.29133	3.16483	4.1698	3.734	4.54487	3.37311	3.47832	3.97402	3.52203	3.92394	3.18214	3.74876	3.7289	4.54409	3.69826	4.38437	3.44151	3.06009	3.61136	4.67107	3.43414	3.23616	3.60004	3.14211	3.03089	4.23222	2.93278
7893311	8.66439	8.25477	8.097	8.90602	8.75841	8.70509	9.05557	8.70794	8.50778	8.69977	9.31467	8.7837	8.39412	9.03522	8.79097	8.63012	8.91942	8.65311	8.1981	9.12801	8.45108	8.57398	8.7958	8.60235	8.32578	8.6889	8.69415	9.39879	8.27568	8.38425	8.68059	8.25756	8.18637	8.59202	8.83363	9.09579	9.36253	9.12274	9.21713	8.95882	8.61498	9.27458	8.48906	9.19698	8.82997	9.23226	9.1343	9.16996	7.99138
7893312	2.45747	2.34269	1.65996	2.55376	1.97262	2.13221	2.45115	2.01966	1.8279	1.7924	1.55382	1.81745	1.97672	2.14186	2.11864	2.06216	1.9463	3.01453	2.11848	2.04336	1.81168	2.13583	2.07668	2.21954	1.83671	1.95435	2.10777	2.52933	2.39095	2.11316	2.112	1.86752	1.67127	2.03989	1.85177	2.03001	1.9415	1.58695	1.45327	1.79824	2.36522	1.59188	2.80498	3.04484	1.6124	1.52609	1.78644	1.81327	2.69785
7893313	8.549	8.44985	8.57772	8.8101	9.0154	8.96932	8.91155	8.61924	8.21714	8.93249	8.07721	8.44171	8.9167	8.60161	8.77854	8.37218	8.55272	8.60116	8.17187	8.64742	8.32931	8.49043	8.36591	8.50904	7.69778	8.57076	8.58302	8.48558	8.70182	8.41136	8.38318	8.2962	8.79701	8.33164	8.72717	7.72541	8.76138	8.37754	8.57146	8.6576	8.73528	8.36503	8.19406	8.26524	8.06992	8.48245	8.16889	8.37807	8.69111
7893314	7.09317	7.34478	4.4182	6.7719	6.80997	6.8563	7.18586	6.92756	5.73455	7.16051	7.16555	7.07289	6.9814	6.33806	6.41261	6.6316	7.17071	7.04333	6.35461	7.50873	6.70553	7.13494	6.47783	6.70143	6.07299	6.97465	6.97737	7.14893	7.09228	6.28765	6.65878	6.73595	5.34666	6.40616	6.62735	6.90024	7.26925	7.03251	7.28397	6.53826	7.19574	6.93637	6.90609	7.15091	6.86926	7.41827	6.41411	7.35167	7.41421
7893315	4.75793	5.8271	5.1584	5.83818	5.08309	5.90716	6.01901	5.75709	4.80469	4.96674	5.67678	5.25917	5.2947	4.76317	4.44531	5.36145	5.83458	5.19765	4.9359	5.21676	4.60333	4.61286	5.27952	5.15284	4.44305	5.35571	5.49997	5.95308	5.56427	4.75087	5.12107	4.33598	3.92559	4.36892	5.2164	5.00552	5.95582	5.80483	4.8481	5.9741	5.38468	5.08085	5.30461	5.65127	4.64899	6.54428	5.75371	5.36636	4.76724
7893316	10.9766	10.5498	10.7424	10.7109	10.7854	11.3309	10.9475	10.85	10.6778	11.4498	10.3894	10.7844	10.6391	11.2007	10.9716	10.7925	10.7374	11.2392	10.8412	11.2826	10.8889	10.8615	10.9557	10.9476	10.7385	11.1392	10.8221	10.7756	10.8029	10.652	10.7293	10.8931	10.6885	11.2431	10.747	11.0994	11.3156	10.7583	11.2366	10.6943	10.7765	10.876	10.7319	10.5818	10.3934	10.6327	10.369	10.6209	10.4587
7893317	2.72244	2.64769	2.14282	1.9856	2.02822	1.83903	2.12635	1.955	1.83483	2.34111	2.31721	2.0135	2.1792	2.42229	2.13512	2.62159	2.38657	2.37133	2.47708	2.37412	2.48237	2.05776	2.15357	2.13169	2.12274	2.62722	2.21024	2.35103	2.01784	2.49754	2.65848	2.49578	2.34724	2.29654	2.66677	2.20885	2.43427	2.08663	2.55311	2.41856	2.09445	2.28997	2.19551	2.01909	2.27668	2.05799	2.29154	2.16829	2.32833
7893318	4.76118	5.64107	5.55648	4.61418	5.22213	5.07973	5.0871	4.9932	5.00921	5.18335	4.58049	5.50532	5.04998	5.69574	5.10731	5.2654	5.23354	4.42719	4.88836	5.03313	5.13057	5.58522	5.39643	5.08451	5.05833	5.76225	5.78235	5.28875	4.955	5.19766	5.46287	5.37455	5.4182	5.28103	4.86624	3.82712	5.07336	4.21887	5.0983	4.99651	4.64272	4.94032	5.04815	5.5371	4.49541	4.72828	5.51577	4.5628	4.99587
7893319	7.09317	7.34478	4.4182	6.7719	6.80997	6.8563	7.18586	6.92756	5.73455	7.16051	7.16555	7.07289	6.9814	6.33806	6.41261	6.6316	7.17071	7.04333	6.35461	7.50873	6.70553	7.13494	6.47783	6.70143	6.07299	6.97465	6.97737	7.14893	7.09228	6.28765	6.65878	6.73595	5.34666	6.40616	6.62735	6.90024	7.26925	7.03251	7.28397	6.53826	7.19574	6.93637	6.90609	7.15091	6.86926	7.41827	6.41411	7.35167	7.41421
7893320	5.89329	6.09128	5.33224	5.6613	6.12175	6.17477	6.5151	5.98523	5.55541	5.71014	5.97552	5.80686	5.5916	5.82937	4.77242	5.3428	6.56312	6.34363	5.06538	6.39601	5.56198	6.15833	5.53471	5.81881	5.45549	5.75391	5.59966	6.35608	5.93338	5.02143	5.70854	5.06144	5.03084	5.149	5.01055	5.59977	6.87104	6.30614	5.61487	6.0507	6.43286	6.50125	6.49202	5.34563	5.77141	6.36219	5.74342	6.64131	5.97399
7893321	10.5971	10.6011	10.5866	10.6149	10.6666	10.5736	10.6335	10.8029	10.3312	10.6297	10.5387	10.7492	10.6768	10.6963	10.5516	10.9602	10.661	10.686	10.2686	10.8218	10.7602	10.8348	10.9571	10.6347	10.3704	10.6728	10.6727	10.8393	10.7979	10.9104	10.8282	10.906	10.3323	10.4476	10.7673	10.9974	10.9288	10.0156	10.3664	10.3247	10.4253	10.4453	10.5217	10.748	10.7352	10.7371	10.6457	10.9648	10.6634
7893322	3.45239	3.57007	4.51764	3.87099	3.62849	3.97387	3.34253	5.1647	4.92975	5.10544	5.39166	4.71966	3.58412	2.60356	3.39507	4.98389	4.68313	4.35572	3.53451	4.02102	5.74177	4.19252	3.61375	3.68305	4.56274	3.61478	4.17405	4.81088	5.10544	5.55974	5.75366	5.2761	2.95363	3.42502	4.15568	5.19435	3.07594	4.77799	4.2808	2.32004	3.68594	4.4612	2.95477	5.28169	3.64126	4.37234	2.96842	4.14514	4.60007
7893323	2.01842	2.21478	2.33877	2.5623	2.26159	2.76304	3.18014	2.21714	3.13188	2.736	2.43721	2.73958	2.47728	2.41712	2.23611	2.24357	2.24736	2.74705	2.51857	3.10429	2.29587	2.43499	2.19024	2.70168	2.86154	2.26098	2.42744	2.16917	2.88044	2.16237	2.18809	2.80053	2.24453	2.17281	2.15843	2.14739	3.00657	2.70147	2.92912	2.50613	2.07949	2.37581	2.80204	2.94987	2.44314	3.26354	2.49737	3.75225	2.34261
7893324	4.29132	4.72718	5.35054	4.38374	4.67761	5.27427	4.98529	4.89529	4.80551	4.76661	4.30285	5.1154	4.75212	4.66229	5.34769	4.32677	5.58658	5.11728	5.27798	5.03417	5.41962	5.01424	4.47023	4.18937	4.03961	5.22462	4.35166	4.86748	4.24627	5.05101	5.03251	4.95202	5.06134	5.20146	4.63674	4.78503	4.72913	4.782	5.08146	4.74763	4.10524	4.88073	4.64501	6.12182	4.66502	5.23453	5.15754	4.15624	4.70331
7893325	5.21211	5.65775	5.385	4.84751	5.53842	5.62031	5.66241	5.51489	5.35379	5.00677	5.83529	5.81582	6.04042	5.51221	4.92814	5.57932	6.05526	5.53607	5.6809	6.00407	5.42445	5.5893	5.49533	5.48948	5.66084	5.13973	5.37717	5.12153	5.95101	5.25274	5.78408	5.17879	4.94746	5.46233	5.29316	5.78658	5.90134	5.36714	5.37334	5.82472	4.1901	5.67528	5.89582	5.50631	4.45874	5.48158	6.05041	5.31843	5.38044
7893326	3.22671	2.30625	2.56363	2.63001	2.06067	2.53706	2.87269	2.48179	2.29597	3.18344	2.30227	3.08365	2.33051	1.95228	2.46584	2.34691	2.25514	2.33733	1.86531	2.73581	2.28723	3.18565	2.42473	2.15126	2.42572	2.17701	2.23478	2.57616	2.76777	2.60397	2.54251	2.24932	2.4353	2.75182	2.41847	2.8248	2.03997	1.97216	2.30064	2.37935	2.8123	2.87854	2.29039	2.65837	2.92849	2.30145	2.98526	3.17431	2.02787
7893327	2.3996	1.8654	2.30473	1.8638	2.21576	2.52086	3.13409	2.26052	2.6307	2.53479	2.52563	2.5535	2.79211	2.51343	2.18217	2.78114	2.74066	2.91669	3.32967	2.6575	3.61515	2.55028	2.3439	2.73019	2.57645	2.67012	2.83024	1.92467	3.2001	3.00846	2.03042	2.53136	2.06579	2.64637	2.80004	2.41874	2.31355	2.17352	2.14053	2.50916	2.0687	2.13521	2.6672	3.02448	2.39622	2.18104	3.30569	3.25124	2.39977
7893328	2.01775	1.88918	3.23047	3.46915	2.68631	2.02701	2.37588	2.06959	1.99257	1.8483	1.81283	2.18376	2.56539	2.26017	2.07129	2.47308	2.60748	2.37421	2.13053	2.1802	2.71573	2.4731	2.08833	2.05337	2.19195	2.3502	2.61544	2.15192	2.22631	2.0411	3.01447	2.22738	1.99863	2.17005	2.14563	2.87038	2.13793	2.31219	2.53957	2.00573	2.38459	2.06868	1.9588	1.92868	2.67448	2.24549	2.2278	2.16109	1.99473
7893329	5.18802	5.13248	5.19288	5.5103	5.07756	4.51894	4.94114	5.28668	5.2591	5.07194	5.69171	5.03646	5.49863	4.61976	5.28612	4.71397	5.35448	5.19141	4.34762	5.59254	5.28611	5.28551	5.17498	5.3853	4.93371	5.14407	4.80334	5.14844	5.10392	5.25873	4.97821	4.97486	4.84247	4.9835	5.05218	4.4395	5.50718	5.43078	5.44952	5.87644	5.24527	5.18841	4.59065	5.14064	5.29111	5.65376	5.38971	5.26958	5.31042
7893330	2.66633	3.46017	3.34691	2.45542	2.08804	2.48979	3.69167	3.14353	2.84951	2.55934	3.13587	3.5089	2.54966	3.12059	2.69176	3.46296	3.11061	3.15583	3.39919	2.76837	3.20845	3.06585	2.7737	2.43148	2.71195	2.91088	3.38852	2.64639	3.09048	2.47237	2.97348	2.68277	3.19919	2.88482	2.6065	2.69463	2.67554	2.79782	2.75133	3.12593	2.4635	3.09728	2.64298	2.39296	2.82055	2.66257	2.98651	2.72515	2.73493
7893331	2.53042	3.4729	2.96997	2.97286	2.77074	3.19804	3.2261	2.80322	2.75461	2.72175	2.44684	3.08995	3.59633	2.74144	2.47718	2.73208	2.60925	3.06361	2.796	3.00843	2.52165	3.05809	2.96282	2.2882	2.87589	2.90813	3.54163	2.71366	3.63156	2.93654	2.78589	3.38084	2.19602	2.91188	2.76426	2.84635	3.16112	2.76317	4.21188	2.88633	2.13008	3.44798	3.37946	2.51545	2.67592	3.01675	2.38534	3.07235	2.65911
7893332	6.35251	6.23073	6.25736	6.03974	5.47109	5.72922	5.91126	5.32609	6.35025	6.60229	6.02689	6.60226	5.82231	6.85972	6.7977	6.6337	6.47222	5.90905	6.51681	6.18485	6.26273	6.15744	6.37384	6.16847	6.77023	5.93613	6.28243	5.78841	6.09388	6.44815	6.49869	6.55183	6.6077	6.7072	6.63491	5.86871	5.76916	5.8927	6.22513	6.0235	6.06023	6.08805	6.21752	5.41608	6.28378	5.57063	6.17399	5.50727	6.4597
7893333	8.38231	7.61939	7.73211	7.6074	8.01408	8.47586	8.43073	8.14461	7.68696	7.57327	8.04786	7.70947	8.01775	7.79303	7.9327	8.36497	7.24592	7.97095	8.03197	8.26592	8.08533	7.60787	7.81309	8.06036	7.48497	7.98449	7.95095	7.89803	8.17063	7.09127	7.79437	7.92632	8.27403	7.99263	7.67841	7.57163	8.16951	8.3441	8.17573	8.09393	8.07689	8.4306	7.28956	7.74747	7.78227	8.32296	7.87727	7.64155	7.83627
7893334	8.39946	8.56984	8.9708	8.37448	8.61209	8.36374	8.81068	8.67577	8.01837	8.31782	8.06554	8.62258	8.14592	8.60021	8.65159	9.1401	8.6706	8.46683	8.06132	8.96382	8.63479	8.80041	8.55401	8.49712	8.4184	8.77154	8.74149	8.74441	8.2218	8.49928	8.94762	8.72895	7.9755	8.3983	8.90423	8.7703	8.66732	7.98931	7.77383	7.59672	8.38936	7.95264	8.65212	8.67446	8.56549	8.6195	8.56565	8.72029	8.39198
7893335	7.29251	6.64515	7.37594	7.37294	6.84127	7.12832	7.07637	7.3337	7.62188	7.65145	7.4191	7.43844	6.98063	7.90217	7.50696	6.92239	7.49069	6.67762	7.2794	7.54817	7.17631	7.4792	7.07272	6.92435	7.32463	7.77943	7.23769	7.18884	7.36895	6.77399	7.39842	6.91103	7.17614	7.25526	7.17749	7.02438	7.93246	7.32908	7.44899	7.69673	6.52438	7.40635	6.80205	7.87251	6.89861	7.67699	7.08611	6.79456	7.2032
7893336	9.04445	9.09774	9.20593	9.08381	8.92633	8.96839	9.22617	9.0925	9.31128	9.15542	9.20427	9.28111	8.92561	8.88847	9.56599	9.55536	9.12749	8.76674	8.51126	9.39044	9.30023	9.13159	9.01196	9.30058	8.91712	9.17509	9.32396	9.45935	8.80603	8.97293	9.49988	9.07782	8.91824	8.88292	9.50644	9.34885	9.34669	9.11581	8.72208	8.96701	9.47995	9.13815	9.45853	9.23258	9.06739	9.42535	9.3443	9.45072	8.89833
7893337	7.3251	7.37839	7.49492	6.76267	7.23521	7.41129	7.4207	7.36176	6.97456	7.60065	7.08222	7.87353	7.50334	7.75354	7.28673	8.04304	7.45061	7.41656	7.20235	7.57162	7.66107	7.45005	7.78865	7.12552	7.0822	7.21348	7.65404	7.6801	7.42579	7.70148	8.17137	8.00418	7.15275	7.3115	7.98618	7.58287	7.03073	7.03486	6.93089	6.46127	7.03565	7.27277	7.20763	7.20174	7.6068	7.37488	7.09575	7.81847	7.29352
7893338	7.27044	7.05262	6.66089	6.82361	6.90553	6.70985	6.87244	7.13026	6.69019	6.61992	7.10649	6.94151	6.69424	6.6516	6.65199	6.99177	7.07763	7.07248	6.55405	7.21279	7.09679	7.2681	7.035	6.91419	6.65272	7.29578	7.09344	7.06791	6.87452	6.98637	7.24062	6.87473	6.50203	6.56172	7.22232	7.22811	7.59968	6.93153	6.95872	6.93237	7.09497	6.77992	6.8971	7.05535	7.1625	7.05775	6.48826	7.1641	6.41413
7893339	8.34784	8.72892	8.75465	8.78497	9.15436	9.15865	9.45264	8.40367	8.82233	9.05968	8.88913	8.9183	9.34253	8.63512	8.10491	8.35779	8.23356	9.40199	8.35573	8.66416	7.96398	8.63352	8.51238	8.05267	8.48954	8.48403	8.94107	8.98472	9.32617	8.79531	8.83413	8.43653	7.87549	9.01729	8.34203	9.43854	8.51069	8.58451	8.79037	8.61293	8.18275	8.94158	9.34537	8.29192	8.81131	9.40582	9.26888	8.36482	8.76911
7893340	7.63161	8.07865	7.45406	7.66661	7.39335	7.5707	7.443	7.65811	7.60097	8.21851	8.31898	7.24273	7.36701	7.48076	7.3054	7.40162	6.76135	7.85563	7.60598	7.66419	7.22952	7.53922	7.35703	7.39293	7.61318	7.49266	7.06038	7.72232	7.28801	7.41496	7.57433	7.50545	7.86442	7.32255	7.12528	7.74859	7.72367	8.07348	7.9748	7.97612	8.03446	7.86775	7.163	7.74653	7.8464	7.67164	8.17199	8.31168	7.54583
7893341	5.90486	6.44795	5.99663	5.92729	6.21046	5.80711	6.07863	5.83534	6.16404	6.09842	5.98065	5.79965	5.70933	6.13713	5.93602	6.45222	5.82266	6.12298	5.49263	6.33623	6.13575	6.08165	5.92867	5.85067	6.04007	5.98482	5.61767	5.71059	5.95566	5.9501	5.88978	5.98552	5.82783	5.7591	6.18149	5.88818	5.70737	5.65367	6.00291	5.83857	5.87706	6.11158	5.95238	6.32695	5.84264	5.89573	5.60706	6.06963	6.1026
7893342	3.53585	3.88102	3.30494	3.95591	3.12157	3.26577	3.35686	3.92805	3.47912	3.61718	3.56068	3.94122	3.59261	3.58006	3.28182	4.07682	4.1689	3.93701	3.99885	4.10797	3.53855	3.47386	3.60499	3.5746	3.99898	3.67106	3.58655	4.31209	4.10323	3.64192	4.32329	3.76861	3.51788	3.51379	3.96805	4.03074	3.93327	4.00225	2.89682	3.46388	3.66931	3.99687	4.10667	3.58326	3.49698	3.5039	3.70979	3.46442	3.75143
7893343	8.14016	8.35636	7.93332	8.20768	7.86194	7.75589	8.06713	7.93949	7.67596	8.00237	7.86986	8.13305	8.00559	8.47211	7.96133	8.75254	8.18373	8.13836	7.7575	8.44521	8.36044	8.39654	8.27182	7.9598	8.16083	8.14296	8.26228	8.29227	8.08635	8.0575	8.40503	7.93439	7.69562	7.87739	8.21885	8.12881	8.09209	8.42314	7.99865	7.34594	8.18069	8.45702	7.58636	8.13341	8.41047	8.28462	8.06595	8.71574	8.21682
7893344	7.63637	7.96474	7.7627	6.76099	7.86156	7.8424	7.68201	7.78307	8.10627	8.51497	8.59162	7.69584	7.88893	7.6048	7.82073	7.68821	7.50802	8.3668	7.86596	8.41853	7.5564	7.82094	7.99676	7.53366	7.84254	7.7376	7.48034	7.7371	8.31328	7.14512	7.65708	7.50043	8.23728	7.68645	7.36383	7.96535	7.91218	8.45058	7.80296	8.29767	8.04423	8.32582	7.87089	7.66032	8.18338	8.11844	7.8728	7.88156	8.20707
7893345	12.4041	12.0762	12.4127	12.3746	12.4144	12.233	12.3837	12.407	12.1747	12.3981	12.0434	12.3876	12.354	12.4529	12.4116	12.325	12.4993	12.2845	12.3498	12.4322	12.4706	12.4643	12.3627	12.5486	12.2959	12.3409	12.3172	12.3211	12.3523	12.2238	12.3456	12.4225	12.4444	12.3286	12.5311	12.0948	12.2256	12.2237	12.352	12.3301	12.4131	12.1362	11.9368	12.298	11.8685	12.2446	12.0023	12.0614	12.0483
7893346	8.96117	9.12864	8.70443	9.16479	8.86953	9.31943	9.03129	8.76499	8.65472	8.1169	8.74926	8.88815	9.11379	8.58047	8.39055	8.77695	8.83387	8.59561	8.66895	8.56082	8.81326	8.68042	8.87062	8.61973	8.23776	8.90612	8.62682	9.00081	8.84399	8.66629	8.697	8.85596	8.62596	8.73714	8.87377	8.62589	8.49056	8.84776	9.08204	9.00156	8.97716	8.88674	8.85532	8.97287	8.90843	8.9272	8.55962	8.36925	8.90285
7893347	2.23619	2.15394	1.90518	1.86798	1.91154	2.14081	2.03834	1.85357	2.09875	2.50266	2.12037	2.07396	2.03937	1.8284	2.20008	1.89388	2.28299	2.05512	2.18444	2.17962	2.41079	1.92027	2.19073	2.16823	2.07405	2.62996	2.61592	2.26733	2.13099	2.31028	1.84405	2.04423	2.07327	2.32314	2.03254	2.21557	1.9839	2.62245	2.5135	1.96228	2.14362	2.00462	2.3394	2.26872	2.0536	1.98694	1.82351	1.90329	2.17749
7893348	6.00103	6.4175	6.32731	6.05244	6.02305	6.04132	5.85642	5.9498	6.32751	6.32598	6.1062	6.09016	6.17968	6.16693	6.17098	6.18591	6.0174	6.27503	6.35738	6.08795	6.1591	6.32609	6.42767	6.17655	6.43305	6.00458	5.90668	6.05872	5.90633	6.46762	6.25325	6.55768	6.63352	6.24933	6.18668	6.50686	5.91106	5.92289	6.2887	6.17088	5.99755	6.22552	6.44336	6.12224	6.528	5.98033	6.23297	6.50199	6.18307
7893349	7.1884	6.36091	7.36697	7.18198	7.55822	7.60049	7.61444	7.31433	7.17934	7.86482	6.67905	7.52952	7.66816	6.89547	7.33927	7.02432	7.17785	7.192	7.36173	7.66715	7.09267	7.33167	6.79332	7.17917	6.96268	7.03885	7.48693	7.11126	8.0462	7.25034	7.41822	7.62317	7.25856	7.78552	7.67212	7.25163	7.34735	7.15337	7.43832	6.95257	6.6378	7.19005	6.92792	6.89696	6.49074	7.05375	6.70669	6.88762	7.01485
7893350	5.42397	5.5448	5.58758	5.76281	4.89565	5.17751	5.55342	5.06441	6.84323	7.27619	5.23693	6.26802	5.71544	5.99864	5.55208	6.25531	5.65623	6.98408	5.52109	7.51509	6.42415	6.59764	5.98089	5.83774	5.93339	6.75029	6.49386	5.80926	6.88022	6.00904	5.84136	5.01144	4.95453	5.61436	5.88984	5.86053	6.95953	5.6468	5.04696	6.42889	5.74737	6.29299	5.87101	6.01405	5.73565	6.73012	5.95565	5.95244	5.65707
7893351	9.0591	8.36247	8.55641	8.46456	8.68378	8.99946	8.86168	8.78167	8.22212	8.69746	8.58714	8.85929	8.56289	8.78557	8.81119	9.1742	8.72814	8.48128	8.08262	8.91457	8.8695	8.85261	8.99736	8.65509	8.21608	8.72444	8.87902	8.81237	8.59293	8.78127	9.13353	8.90698	8.30286	8.31146	8.78395	9.05376	8.7899	8.31088	8.40068	7.98591	8.23497	8.96642	8.5517	8.76085	8.94483	8.46121	8.81244	9.06986	8.41887
7893352	3.53437	2.5427	2.69439	2.88339	2.76913	2.82848	3.12239	3.12898	3.13786	3.25985	3.60606	3.03568	2.81733	3.83365	3.59669	2.86651	3.41922	2.97056	2.597	3.51535	3.46788	2.90628	2.9183	3.23854	3.01687	3.17703	3.4392	3.5095	3.08454	2.90985	2.94792	3.01236	2.57695	3.13155	3.48373	4.19903	3.68446	2.93303	2.99315	3.73197	3.24373	3.07144	3.01594	2.83706	3.13404	2.96629	3.98757	3.21758	3.27596
7893353	6.03122	6.45436	5.69715	5.94698	6.52578	5.93385	5.84697	6.12219	6.11782	5.62582	5.79061	5.83786	5.55525	4.93524	5.46799	5.82325	5.64411	5.88524	5.07018	5.30033	5.48795	5.79187	5.88549	5.91458	4.68123	5.4616	5.33202	5.75973	5.23987	5.80351	5.44786	5.38941	5.11309	5.20925	5.68686	5.34632	6.00409	5.47864	6.3381	6.16815	4.84785	5.82617	5.8736	6.58726	6.2326	5.97023	5.51708	6.14748	5.7077
7893354	9.42925	9.56758	9.29479	9.31618	9.38494	9.4589	9.56416	9.61726	9.32144	9.87712	9.47427	9.58161	9.80984	9.90916	9.5146	9.82242	9.72883	9.95382	9.31989	10.0238	9.68083	9.65363	9.63939	9.61847	9.64087	9.50178	9.57204	9.57826	9.877	9.54749	9.51237	9.46591	9.38361	9.35882	9.55107	9.28395	9.63943	9.5464	9.44544	9.24664	9.38407	9.37829	9.72274	9.31889	9.4311	9.65497	9.5714	9.56021	9.64692
7893355	3.33477	4.63635	4.40428	4.75369	3.53981	4.5045	4.22544	4.2	4.6722	4.07051	4.16073	3.84707	3.41583	3.42261	2.94825	3.14033	3.1911	4.35567	3.55826	4.75504	5.21684	4.30562	3.88697	4.47941	3.6706	3.63233	4.724	4.10913	3.49814	2.30817	4.91035	3.54013	3.76771	3.71685	2.89996	3.33269	4.08674	3.56361	5.11976	4.68029	5.2444	3.57353	4.2538	3.54453	3.17823	3.2622	3.00782	3.3313	3.52687
7893356	7.87484	7.54345	7.44225	7.1952	7.72686	7.5072	8.05499	7.35481	7.64602	7.98598	7.23269	7.82053	7.57562	7.69462	7.9072	8.31267	7.52062	7.80333	7.94965	8.18799	7.54756	7.60838	7.64221	8.188	7.72477	7.63546	7.49915	7.75458	7.89383	7.55316	7.86124	8.3572	7.94805	7.79998	7.55134	7.53058	8.37845	7.13967	7.86347	7.55837	7.66107	8.13478	7.9069	8.08419	7.69738	7.84612	7.43849	7.40048	7.64331
7893357	10.2262	10.5393	10.549	10.6448	10.2527	10.3075	10.3795	10.2302	10.2782	10.3043	10.2759	10.1304	10.614	10.1475	10.1149	10.2141	10.3621	10.6572	9.94074	10.3822	10.4285	10.2849	10.2842	10.0559	10.1928	10.2561	10.4138	10.2942	10.4529	10.2347	10.2241	9.93319	9.98865	10.0647	10.0794	10.4333	10.3429	10.0562	10.2931	10.5231	10.3015	10.2394	10.3673	10.6271	10.3936	10.2961	10.384	10.5563	10.4415
7893358	3.30073	4.5577	2.84	4.29543	3.73673	2.513	5.48522	2.60841	2.97043	4.1284	3.02851	5.33356	3.181	2.95677	4.24287	2.93003	2.80646	4.91045	3.47709	3.4486	4.53091	2.68684	3.86922	3.86529	4.64009	3.39468	2.93316	3.84804	4.21689	4.04069	3.29005	2.51363	2.67131	3.4907	2.79254	3.39104	4.04987	4.40319	3.13362	2.97095	3.85596	3.24821	3.68835	2.21304	3.10116	3.94446	1.8183	4.07305	3.96708
7893359	5.4749	6.09443	5.70068	6.7447	6.12822	6.7255	4.62003	5.42585	7.10792	7.3167	6.13475	6.34603	7.03931	5.35124	5.22303	5.68847	5.81042	8.03235	6.41273	5.94669	6.54889	6.54232	5.53376	5.78562	7.34324	6.1775	5.86041	5.91752	7.62869	5.99315	6.09039	5.91838	6.26012	6.82083	5.39368	6.0437	6.84025	6.45467	7.57633	6.25852	6.1013	6.24604	6.44424	5.6301	5.92165	6.44223	6.56579	5.38302	6.82908
7893360	3.96893	3.12098	4.04565	4.86766	4.91644	4.07466	5.70662	5.09081	4.56416	3.89748	4.45899	4.33397	4.14725	4.35806	3.68158	3.40246	4.73323	4.58877	2.85558	5.03625	3.91075	3.86745	3.73664	4.08306	3.52694	3.83569	3.53244	4.69713	4.29197	3.47162	3.68457	3.36695	3.96929	3.76753	4.92793	3.70841	5.07616	3.52647	4.995	4.22048	4.17342	3.43003	2.97376	5.12244	3.70392	4.25897	4.17455	4.18074	4.66527
7893361	5.41783	4.8424	5.54082	5.59772	5.28556	5.41267	5.64733	5.32484	4.93754	6.0371	5.83693	5.26734	5.2342	5.72184	5.94742	6.17503	5.31047	4.98648	5.22875	5.72291	5.42502	5.79939	5.58796	5.76086	5.31191	5.07733	5.0631	5.33449	5.62846	6.35161	5.73444	6.21399	6.26619	5.82286	5.93477	4.96671	5.41629	5.76605	5.44535	5.55511	5.23258	4.73262	4.97278	5.25823	5.3605	5.05716	5.31447	5.58742	5.68649
7893362	9.93102	9.77542	9.85805	9.61112	9.741	10.1791	9.81281	9.64256	9.95598	10.1359	9.82329	9.76018	9.49345	9.57839	9.68671	9.56607	9.70579	9.90139	9.92762	9.66879	9.85473	10.015	9.53576	9.85605	9.86826	9.40121	9.44999	9.57113	10.0289	9.67503	10.0498	9.8067	9.80607	10.1355	9.69471	9.57022	9.55427	9.65843	10.3735	9.69676	9.57681	9.97673	9.72477	9.50311	9.58106	9.66332	10.1759	9.65048	9.56266
7893363	9.30953	9.38073	9.28647	9.31302	9.04207	9.28868	9.02886	9.26178	8.73399	8.59389	9.67145	9.04343	8.98791	9.31779	9.23501	9.28107	8.98373	9.25981	8.42405	9.26097	9.11397	8.85003	9.39952	9.0632	9.29845	9.36645	8.40399	9.09487	9.0851	9.14285	9.31294	8.90879	9.04187	9.06621	8.8947	8.61906	9.16853	9.17465	8.96199	9.06898	8.94135	8.88916	9.19357	9.86185	9.12084	9.42229	9.30274	9.20972	8.59814
7893364	10.0087	10.2655	10.5265	10.6267	9.92914	10.0851	10.2316	10.1616	10.2613	9.49408	10.3754	9.74718	9.835	9.64582	9.76863	9.97834	10.0006	10.0704	9.74126	10.4038	10.1137	9.91827	9.92634	10.0903	9.76078	10.2411	10.1388	10.0562	9.86309	9.61202	9.52591	9.53274	9.52042	9.54512	9.54327	10.0432	10.0624	10.3354	10.3034	10.3712	10.1637	10.2989	10.0709	10.5819	10.2834	10.024	10.1677	9.91255	10.3539
7893365	3.58279	4.45246	3.00838	2.68555	3.40327	2.68511	4.11338	3.23546	4.3503	3.92555	3.53333	3.66521	4.70093	3.46954	2.69032	3.17561	4.25561	4.09883	3.61106	3.57238	3.39217	4.85757	3.57195	3.38497	3.12731	4.00443	3.8682	3.33037	4.42093	3.36396	3.57732	3.31507	3.45303	3.9426	3.77632	3.77553	4.69756	3.19238	4.19295	4.32649	3.3146	4.00874	2.77791	3.87487	3.16622	4.12496	3.62025	4.66319	3.8251
7893366	5.64914	5.79154	5.8177	5.6527	5.18031	5.198	5.79135	5.09333	5.47818	5.10392	5.77657	6.17837	5.64918	5.73558	5.42911	5.54097	6.01295	5.6283	5.04257	5.93927	6.22163	6.27332	5.53339	5.90558	5.72176	5.72066	5.35252	5.73297	5.95536	6.03582	5.95017	5.96899	4.96544	5.34881	5.92284	5.53918	6.01042	6.2153	5.15706	5.41706	4.36025	5.93731	4.58552	5.50605	5.12483	5.68184	4.8428	5.20505	5.0639
7893367	8.28012	8.40085	7.34356	8.10572	7.97523	8.48649	8.94243	8.03566	7.99052	8.05433	8.36635	8.36533	7.69815	8.10592	7.89718	8.19203	8.60729	7.68165	7.72774	8.33403	8.05143	8.25387	8.10268	7.88858	7.24642	8.1797	8.36072	8.78496	8.04384	7.61264	8.40519	7.6308	7.82325	7.48984	8.43543	8.01747	9.0396	8.30791	7.55314	8.35337	8.46166	8.34191	7.82521	8.40827	7.73819	8.67314	7.89161	7.6902	7.76454
7893368	1.94818	2.05609	1.97094	1.89796	1.89054	1.91537	1.91304	1.89334	1.94713	1.95585	1.91719	2.02932	1.92011	1.93064	1.89259	1.9951	2.02992	1.96343	2.10317	1.9495	2.00244	1.97013	1.9496	1.9346	2.0603	1.98739	2.01784	1.91536	1.93128	2.07352	2.00657	2.04153	1.96803	1.98271	2.00687	1.97173	1.98308	1.88599	2.00219	1.96535	1.95383	1.9593	1.97998	2.00025	1.98052	1.83632	1.98691	1.94659	2.05042
7893369	6.05256	6.62817	6.08327	6.4205	5.77601	6.45368	6.1494	6.38783	6.10615	7.1798	6.1044	7.04258	7.03581	6.73816	6.6084	6.77555	6.73681	6.99704	6.3573	7.14324	6.6085	7.09318	6.41734	6.01801	6.11921	6.4308	6.861	6.63333	7.0589	6.26874	6.55365	6.60371	5.72192	6.70672	6.5993	5.8714	6.65824	6.33618	7.28201	6.32098	6.35251	6.41642	6.41165	7.26072	6.33766	7.02394	6.20442	6.43411	6.53627
7893370	4.15109	4.31391	4.37578	3.69323	3.98257	4.26695	4.34708	4.58633	4.20755	3.70946	3.82292	4.38215	3.94277	4.10068	4.06913	4.56544	4.58377	4.26427	4.05041	3.99272	3.67571	3.46733	3.96745	3.97532	3.88056	4.52525	4.11057	4.69781	4.04087	3.92464	4.21645	4.2456	3.92647	4.0852	4.38086	4.3159	4.33155	4.67928	4.55095	4.5661	4.38296	4.40352	4.09618	4.7177	4.03048	4.52345	4.06021	4.64963	4.17537
7893371	12.0018	12.1276	12.0683	12.146	12.0147	12.1741	12.0035	12.0453	11.974	11.7026	12.1341	12.0726	11.9306	11.7715	12.0546	11.8226	12.0855	11.6074	11.8906	11.9099	11.9775	11.9277	11.7823	11.893	11.8406	12.0982	11.9796	11.9204	11.7521	11.9759	11.9528	11.8699	11.8314	11.8537	12.0431	11.844	12.1369	11.9935	12.0886	12.1549	12.4195	12.0958	11.9186	12.2205	12.0449	12.0858	12.1753	12.129	12.0193
7893372	1.93097	3.0089	2.28917	2.17731	2.02185	2.64332	1.95396	2.05511	2.9124	2.60633	1.86235	2.82125	2.23238	8.57649	2.15733	2.49065	2.22747	2.48241	2.30555	2.51448	2.50917	2.12485	3.33516	2.21574	2.47705	2.57571	2.53854	2.61414	2.99441	4.00676	2.39348	2.33034	2.47115	2.17383	3.11324	3.93363	2.12627	1.69276	2.15651	2.26254	3.21089	2.28069	2.56423	1.65564	2.60713	3.12904	3.16452	1.96791	2.10461
7893373	4.9627	4.86885	5.05099	4.68243	4.99032	6.09454	5.53529	5.83284	5.811	4.08306	4.89032	5.65223	5.3099	4.51472	4.68594	6.06983	5.68559	5.30894	4.6256	5.37998	5.3414	5.37265	5.34925	5.69434	4.74071	5.75556	5.65142	5.44577	3.89597	5.27069	5.39941	5.71577	4.21709	5.21124	5.35427	5.50928	5.11214	5.24322	4.82891	4.72011	6.11467	5.76818	3.69422	5.95221	5.84837	5.61919	5.84858	4.91039	4.79567
7893374	11.0073	11.0143	10.8843	11.0943	11.1889	10.9345	10.4914	10.9873	10.5848	10.8215	10.8859	10.6095	10.9091	10.9512	10.828	10.5212	10.6058	10.8088	11.6128	10.7836	10.6677	10.8206	11.1038	10.6179	11.4089	11.1193	10.7087	10.9042	10.6348	10.8311	10.8786	10.7135	10.3953	10.7432	10.7005	10.5972	10.4424	10.9693	10.7783	10.9934	10.7985	10.8122	10.667	10.8562	10.5863	10.8526	11.0775	11.0552	10.4038
7893375	3.26148	3.42193	3.85739	3.14482	3.13658	3.39515	3.12229	3.0229	2.96421	3.58687	3.34881	3.39325	3.09416	2.55	2.57249	3.39049	3.12852	3.79034	2.9739	2.98928	3.24455	3.37792	3.06755	2.78138	2.70088	3.63783	3.80511	3.8001	3.16763	2.74356	3.7567	3.52608	3.30656	3.29921	2.75925	3.20028	3.68837	4.15347	3.65945	3.35907	3.28954	3.86211	3.7438	2.97341	2.74179	2.65689	3.91944	2.95382	3.73717
7893376	4.05467	4.17049	3.69943	3.72796	3.92272	5.17518	4.407	5.0941	2.72045	3.54864	4.20313	4.27533	3.56144	4.04059	3.91623	3.23466	4.25625	4.09887	3.03267	4.7649	3.89088	4.29528	3.25437	3.86894	2.71811	3.47536	3.73883	4.3429	4.53954	3.17803	4.46558	4.47925	3.76966	4.01517	4.26382	2.89416	3.87807	3.88787	2.79823	3.57716	3.80354	3.04324	3.21778	3.17017	3.92822	3.75827	4.61247	4.32676	3.47473
7893377	2.03127	1.97673	1.89097	2.04763	1.89646	2.5697	2.12279	1.92602	2.34848	2.2946	1.71922	2.45599	2.14693	2.3045	1.94839	1.90936	2.49117	2.37247	2.30618	1.9836	2.43616	2.4354	2.42195	2.55547	2.0359	2.32959	2.46125	1.95823	2.29202	2.06564	2.21222	2.40461	2.13788	2.12781	2.72751	1.81869	2.41791	2.16886	2.00195	1.92025	2.01659	2.64551	2.41497	2.00739	2.24587	1.76855	1.77209	2.08613	1.92042
7893378	2.54524	2.12944	2.60233	2.08015	1.78501	1.79408	2.81671	2.07298	2.01636	2.92004	2.82726	3.13	2.58065	2.80707	2.42739	2.16488	2.08663	2.28765	3.15387	2.74185	2.92019	2.1568	1.90161	2.24365	2.01556	2.08103	2.57502	2.44585	2.78076	1.95652	2.91892	2.37255	2.97732	2.1382	2.04649	2.7141	2.95835	3.6794	3.20856	2.09499	2.59231	2.06101	3.21383	2.36051	2.77429	2.97133	1.93644	2.06237	2.2179
7893379	1.8158	2.08247	1.82252	2.00208	1.69634	2.14927	1.71295	2.47301	1.81009	1.94963	1.91717	1.86886	1.81364	1.87091	1.89084	2.38389	2.08591	1.97808	2.01329	2.86942	2.05598	1.90989	1.83457	2.42148	1.82271	2.06594	2.41214	2.00891	2.10577	2.34604	1.82209	2.15367	1.96065	2.07576	2.23858	2.01054	1.92394	1.8056	1.79932	2.08988	1.9368	1.94952	1.97927	1.88972	1.96369	1.92114	2.09624	1.96027	2.0126
7893380	3.96871	3.55684	2.54654	3.92169	3.21633	3.48894	3.6564	3.72887	2.72936	3.25097	4.25834	2.77841	2.4762	4.03026	2.99819	3.39817	3.11309	3.34029	2.61481	3.47285	3.32446	3.00822	3.10012	2.66469	2.83692	3.463	2.66121	2.9739	2.85163	3.96823	2.51925	2.64829	2.44589	3.13549	3.22983	3.23492	4.0795	4.04213	3.46154	3.00379	3.30785	4.31078	3.78111	2.77591	3.10995	3.86873	3.05322	2.95784	3.70326
7893381	2.90779	3.33798	2.86013	3.62305	3.08684	2.92213	3.50478	2.83425	2.85968	2.63344	3.01371	3.22389	2.78987	2.21426	2.38107	2.92567	2.72549	3.04029	2.54989	3.25802	2.78992	2.82047	2.4582	2.27289	2.3733	2.49753	2.73566	3.43849	4.03121	2.72783	2.87051	2.70764	2.44573	3.40062	3.39419	2.94721	3.31541	2.94531	2.87378	2.35048	3.11637	2.85924	3.34729	2.4768	2.911	2.93927	2.91474	3.15215	2.54701
7893382	9.88975	10.0234	10.3736	9.98988	10.2449	10.8386	10.4722	10.4173	10.4349	11.066	9.96171	10.3784	10.7536	10.378	10.6769	10.2942	10.4111	10.7134	10.6248	10.8472	10.4174	10.6369	10.3359	10.5114	10.8178	10.2466	10.1241	10.2813	10.705	10.6245	10.6526	10.3725	10.6034	10.4787	10.5299	10.0575	10.8221	9.94062	10.4055	10.5847	10.2835	10.698	10.2183	10.2808	10.1171	10.2478	10.3344	10.1027	10.2001
7893383	5.2386	5.08087	4.44325	4.16813	4.68239	4.95716	5.40559	3.84966	4.74373	4.76745	5.09254	5.09031	4.71462	5.44388	4.85837	5.63863	4.01577	4.19697	4.50652	4.98105	5.00136	5.43458	4.85492	5.58787	4.68767	4.78754	4.51506	3.93897	4.80124	3.96417	4.64891	5.43632	4.80251	4.01222	5.23557	5.40947	5.43251	5.07332	4.78448	4.96968	5.21781	5.10994	5.39859	5.3617	5.14107	4.95414	4.69587	4.93045	4.40849
7893384	4.98164	5.21523	4.95852	4.1935	4.43835	5.19263	3.85575	3.92351	4.76443	5.3169	3.81261	4.89991	5.37925	6.03319	5.36217	4.60562	5.19393	4.65101	4.54032	4.61081	4.55872	5.20039	4.31402	5.23233	4.57078	5.1292	4.34136	4.9582	5.19191	5.40018	5.19565	5.54331	5.07803	5.09046	4.91722	5.10593	3.88366	4.93653	5.04701	4.76856	3.84579	4.89682	5.33566	4.30229	4.16735	4.51602	4.48507	5.20252	5.37448
7893385	10.5442	10.1267	9.89903	10.2687	10.1669	10.4981	10.6652	10.5816	10.2697	10.6272	10.6891	10.1858	10.332	10.1049	10.0509	10.5192	10.1749	10.6417	10.5437	10.7243	10.1994	10.7827	10.4435	10.4441	10.4226	10.3476	9.97243	10.6849	10.2628	9.68921	10.5005	10.101	10.7049	10.1407	10.0949	10.3373	10.5026	10.6051	10.2326	10.3431	10.6965	10.5696	10.1771	10.393	10.3758	10.8018	10.3097	10.5292	10.4259
7893386	12.2796	12.0809	12.0281	12.2836	12.2947	12.387	12.2365	12.3651	12.1629	12.4538	12.3667	12.131	12.3907	12.3124	12.2928	12.1464	12.33	12.4981	12.1378	12.3257	12.1072	12.3968	12.0143	12.2274	12.1517	12.1718	12.2359	12.2759	12.373	12.0721	12.2016	12.1552	12.3669	12.305	12.2544	12.2348	12.417	12.3838	12.1524	12.3162	12.4898	12.546	12.2315	12.2635	12.2583	12.4909	12.3657	12.3455	12.5458
7893387	4.35297	3.58153	3.63252	2.99829	3.65801	4.17897	4.01366	3.13249	3.73381	4.23921	4.06008	4.3232	3.58266	3.99847	3.90936	4.55934	4.1242	3.52857	4.06292	3.72894	3.08777	3.97516	3.50857	3.93139	3.3327	3.82826	3.89835	3.77999	4.09214	3.079	3.69675	3.94388	3.2695	3.00121	4.29279	3.85918	3.65587	3.95474	3.37391	3.30528	3.96092	3.46533	3.70381	3.64269	3.19128	4.20351	2.83183	3.58523	3.25155
7893388	3.62349	3.25234	2.91024	2.97008	2.95785	3.22325	3.99334	2.61614	2.67885	3.23388	3.6692	3.57602	3.39225	3.00647	3.43674	4.22826	4.04378	3.4878	2.82359	3.18164	4.10118	3.28281	2.76336	3.21308	3.30603	4.202	2.83701	3.0627	3.82191	2.16433	3.21102	2.7271	3.13869	3.63611	3.14431	3.06409	3.40678	2.66806	3.3856	2.84667	2.40959	3.29526	2.84996	2.71088	3.28179	3.41796	3.8599	2.49371	3.48319
7893389	2.10017	1.83934	2.41983	2.00291	1.96743	1.97026	2.11793	1.68413	1.97852	1.92526	1.77267	1.84943	1.81525	1.79879	1.85185	2.10366	1.98071	1.72539	1.88248	1.81762	1.71988	1.85564	2.03984	2.02783	2.21255	1.84069	2.09795	1.98505	1.90721	2.42053	1.91954	1.97047	2.17152	1.78641	2.01745	1.9042	1.8338	1.81476	1.64566	1.77777	1.8624	1.76705	2.30698	1.99853	1.89488	1.95828	1.86178	1.97288	2.26164
7893390	9.26401	9.73803	9.36961	9.24093	8.98832	9.2265	9.09525	8.80077	9.72225	8.35149	9.17581	9.21984	9.13968	8.66221	8.87209	8.72148	9.51383	9.04788	9.12603	8.97724	9.27709	9.10543	8.89649	9.07088	9.28502	9.57959	9.17905	9.00069	9.13853	8.86151	9.09923	9.05395	8.88962	8.8926	9.3667	8.74694	9.6007	9.63941	8.82063	9.25669	9.79955	9.13622	9.03709	9.16096	9.55591	9.74876	9.18718	9.30891	9.68995
7893391	8.02783	7.93963	7.96493	7.76845	8.04856	7.65341	8.44492	8.30665	8.06215	8.11012	8.00809	8.56903	8.05186	8.44252	8.35019	8.40163	8.224	7.84499	8.07569	8.22648	8.48495	8.21305	8.54312	8.21735	7.89962	8.44336	8.28166	8.42528	8.20295	8.07136	8.48347	8.88111	7.56706	7.71956	8.59227	8.53844	8.22043	7.96874	7.92002	8.25248	8.45701	7.70675	8.07594	8.66635	8.69703	8.33955	8.42327	8.73133	7.66677
7893392	3.86959	4.88094	3.22717	4.22196	4.0316	4.72015	4.19558	4.92706	3.92439	4.31725	4.77777	3.93646	4.39015	4.37063	4.80478	4.76563	5.29311	5.43829	4.0129	4.13174	4.50024	4.49832	4.19049	4.77242	4.48221	5.07327	5.06623	4.38542	5.30988	3.89972	4.59446	4.04337	4.69829	3.61005	4.27571	5.00798	5.43976	4.46066	4.50145	5.0886	5.14845	5.32804	4.88684	4.62485	4.58796	5.34031	4.29194	4.25105	4.03605
7893393	10.3094	9.855	10.4362	10.2542	10.3829	10.3712	10.3375	10.428	10.1084	9.74619	9.84122	9.77428	9.98196	9.99921	10.0821	9.95184	9.97397	10.3285	10.074	9.80211	10.1887	10.3609	10.0381	10.0266	9.80332	9.73777	10.1617	9.64605	9.62574	9.90578	9.87435	9.91387	9.94921	9.78662	9.74984	10.2833	10.2943	9.7049	10.0201	10.2153	10.0204	10.1697	10.5077	10.3404	10.0815	10.0113	10.0717	10.2276	10.1025
7893394	10.3513	10.099	10.6815	10.4398	10.3893	10.6025	10.8131	10.7085	10.465	10.6929	10.1718	10.8997	10.6813	10.9458	11.0599	10.9502	10.857	10.6477	10.46	10.6197	10.534	10.8914	10.432	11.0472	10.7473	10.7908	10.9262	10.3368	10.8271	10.7832	10.7037	10.6325	10.7347	10.6323	10.8992	9.84085	10.5997	10.3928	9.88465	10.6016	10.3455	10.3515	10.3233	10.4861	9.41532	10.3895	9.89505	9.95704	10.1928
7893395	6.05369	6.39396	6.23684	6.16354	5.96108	6.00415	6.03616	6.19381	5.31331	5.59009	6.09136	5.91323	5.63181	6.03921	5.61632	6.01939	4.77189	6.40248	6.22764	6.21238	5.90633	5.58437	6.0464	5.71413	5.991	5.7371	5.85291	6.09789	5.97442	5.87341	6.38586	6.48093	6.17076	5.97996	6.14777	6.68096	5.69204	6.08575	5.96672	6.23668	6.28958	5.95912	5.98663	5.26926	6.42637	5.78519	6.11303	6.44975	6.54196
7893396	5.80748	5.44407	5.65323	6.43905	6.09147	6.00205	5.9927	5.82139	5.84681	5.94829	5.71123	5.8789	5.40082	6.07657	5.62085	5.5755	6.24088	5.82513	4.83066	5.93256	5.68552	5.41206	5.90385	5.08985	5.65463	5.77232	5.51058	5.96232	5.65693	5.36734	6.30665	5.69708	5.11791	5.7427	5.55379	6.17907	5.50993	6.06448	6.39707	6.07077	6.00826	6.27175	6.12093	6.37568	6.77939	6.20307	6.00439	6.29721	6.21479
7893397	4.07799	2.51992	3.14414	3.59098	3.59414	3.72489	4.24012	2.5512	2.54673	2.59318	2.78355	2.41068	2.63474	2.87368	2.88834	2.23053	3.74489	2.89762	3.78747	3.60877	2.93503	2.57161	2.66726	2.52423	2.61222	2.57398	3.51903	3.7252	2.60622	2.63777	3.23109	2.81177	2.3494	3.22437	2.51652	3.48403	2.79442	2.75489	4.08709	3.82631	4.11335	3.21361	3.30973	2.92467	2.41093	3.47572	2.98145	4.08729	2.8487
7893398	2.4806	2.60281	3.85467	3.24639	2.73593	3.0602	2.91591	2.51097	3.14446	2.10878	3.86905	3.32157	2.66422	2.99349	2.50758	2.2259	3.5367	2.34977	3.05739	2.39377	2.81617	3.1513	2.64373	2.7482	3.76472	2.56533	3.24624	2.56136	2.56027	2.55589	2.76155	2.4181	2.57572	2.32817	3.95176	2.64112	2.20328	2.69672	2.41071	2.61906	2.98299	3.20837	2.88923	2.86104	3.58639	2.73636	1.76621	2.26295	3.31413
7893399	7.92196	7.95338	8.25863	8.0795	8.00411	8.21621	8.18123	8.19538	8.26824	8.0729	8.23358	8.15726	8.30127	8.24746	7.87851	8.13045	8.25497	8.63996	7.91506	8.32677	8.15073	8.06843	7.84828	8.02696	8.3034	8.20279	8.07331	8.00484	8.3242	7.64703	8.0548	7.67181	7.89702	7.92855	7.94816	8.10601	8.22663	8.10173	7.87464	8.13721	8.13785	8.19073	8.11114	8.15651	7.71394	8.14742	7.65601	8.06363	7.89052
7893400	2.63841	1.83937	2.0153	2.85574	1.95907	2.9483	2.1798	2.35466	2.21593	2.26027	2.11258	2.32647	2.10001	2.66865	2.053	2.32051	2.87845	2.33937	2.42023	2.35138	2.15461	2.5718	2.12755	2.03467	3.01523	2.46139	2.79575	2.43171	2.49306	2.65691	2.85513	2.26235	2.23019	2.63676	2.68458	2.3368	2.36483	2.1922	2.61875	2.80721	2.3629	2.45985	1.96415	2.09927	2.30176	2.72937	2.07024	3.22648	1.98908
7893401	3.75624	3.13171	2.82029	3.24762	2.36059	2.89862	3.25808	3.26933	2.96242	3.66158	2.23124	2.81287	2.80317	3.08339	2.85127	4.68614	3.16698	3.01775	3.20674	3.28712	2.77452	3.17684	2.86899	3.10051	2.67145	3.25904	2.80902	2.80243	3.27857	2.34289	3.34923	2.91351	3.13623	2.57128	3.11188	2.40372	3.33497	3.45333	2.67127	3.11267	2.27281	3.86903	3.00016	3.3515	2.46543	2.72315	2.99292	2.75319	3.97373
7893402	7.88869	7.45443	7.43895	8.10721	7.88553	7.72072	7.21217	7.9418	7.72107	8.06905	7.84066	8.30626	8.1689	8.38128	8.23817	8.36298	7.99205	8.06794	7.71076	8.29345	7.99139	8.14654	8.26734	8.0444	7.76656	8.04362	8.09403	8.17584	7.90968	8.33293	8.44766	8.0532	7.83309	7.82273	8.40368	8.17761	7.99948	7.87265	8.0853	7.85411	8.11534	7.6034	7.69173	7.92915	8.06068	7.71368	8.09716	8.38751	7.78139
7893403	6.08416	5.77171	7.4878	7.13377	6.6114	6.7391	7.01177	6.78695	6.40943	7.43836	7.14973	7.27404	6.6938	7.54256	7.4147	7.98022	7.52644	7.58666	6.55949	7.46016	7.3696	7.29532	7.33193	7.58085	7.39532	7.3986	7.26874	7.49588	7.01072	7.45827	6.90257	7.53855	7.42713	7.01056	7.24785	6.19081	6.88608	7.28656	7.13564	6.93611	6.91506	6.73075	6.74625	7.63684	6.86711	6.77607	7.05069	6.96944	6.4286
7893404	2.75429	2.36447	2.60007	3.18765	3.28595	3.42181	3.91186	3.07902	3.58111	3.65321	3.04285	3.71093	3.50976	3.69282	4.12942	3.23965	4.81131	3.55152	3.65118	4.38258	3.90649	3.61457	3.96587	3.8608	3.62738	3.56748	3.58707	3.70593	3.25937	3.8532	4.36057	3.64352	3.4302	3.6484	3.64654	3.67266	4.01521	3.59716	3.5467	4.07661	3.612	2.63363	2.87216	3.4116	3.06514	4.12403	3.28092	3.67703	3.7467
7893405	4.91366	5.65758	4.85569	5.19165	5.31261	5.23217	5.55306	4.68274	5.0292	5.19603	5.19084	5.09931	5.05965	4.75669	5.32089	4.97618	5.50365	5.51424	4.98735	5.73916	5.34962	6.06404	5.68611	5.28847	5.03964	5.1286	5.07945	5.67037	5.21529	5.42444	5.76584	5.15325	5.11331	4.8338	5.66594	5.30363	5.39306	5.11846	4.36663	5.574	5.91589	5.66462	5.09436	5.76942	4.96967	4.85386	4.01611	4.77117	5.4086
7893406	1.9714	1.52142	1.98586	1.67165	1.76713	1.90771	1.70269	1.50959	1.69258	2.23055	1.6489	2.2328	2.08742	2.09341	2.27475	1.92792	2.21466	2.50089	2.97582	2.14143	2.00887	2.28058	1.92472	2.05207	1.80524	2.25407	2.59692	2.03016	2.30327	2.62518	2.31576	2.05032	2.37688	2.10005	2.14585	1.51135	1.52216	1.84519	1.72257	1.70307	1.56452	1.90718	1.65602	1.59947	2.14206	1.62288	2.12835	1.57214	2.70566
7893407	9.2064	8.33142	9.06126	9.05697	8.62895	9.05778	9.40424	9.24281	9.15661	7.92788	8.95781	8.87082	8.54162	9.28567	9.09477	9.40356	9.11298	8.82843	8.75604	9.57236	8.66563	8.92382	8.78806	9.43541	9.04008	9.11679	8.88892	9.10102	8.75738	8.27741	8.62167	8.23047	8.89926	9.02221	8.96228	8.40629	9.60115	8.86275	8.38865	9.04813	8.65536	8.93235	8.3922	8.70618	8.19131	9.16405	8.32371	9.16136	8.2799
7893408	4.76127	3.92746	3.75786	4.61506	4.60991	4.39418	4.49025	3.88882	4.64668	4.26378	5.31963	4.53467	3.97678	4.3742	4.27141	4.63914	4.52037	3.49776	4.26883	3.7872	4.74393	3.7452	4.38872	3.22043	5.49243	4.56638	4.08369	4.58098	4.01579	4.21954	3.94259	4.94206	3.8947	4.29731	4.29136	4.15419	4.88783	4.32189	3.68913	3.98345	5.00535	3.86252	4.62738	3.84642	4.77409	4.13289	4.07205	4.25978	4.45847
7893409	3.34004	3.65749	3.56559	3.46825	3.47625	3.44606	3.29549	3.36065	3.5274	3.62124	3.32061	3.3876	3.48284	3.48363	3.42117	3.4783	3.37418	3.5977	3.52169	3.4979	3.50642	3.51005	3.58092	3.49791	3.61525	3.36783	3.39497	3.36676	3.34803	3.76179	3.44948	3.60709	3.76072	3.50512	3.42551	3.55905	3.38712	3.45036	3.60221	3.42438	3.55128	3.48574	3.62107	3.3691	3.68178	3.30123	3.53578	3.52176	3.53614
7893410	6.1704	5.38777	6.1462	6.28523	5.81515	6.07022	6.36459	6.12665	5.90034	6.59796	5.03143	5.72471	5.5793	6.80123	6.45387	6.90414	6.39698	5.86886	5.94768	6.87492	6.03518	6.37823	6.45635	6.70644	6.23511	6.44037	6.02837	6.14445	6.20409	6.75774	6.21358	6.83555	6.79917	5.93187	6.64293	5.20045	6.29675	5.75358	6.34254	6.14228	5.87433	5.64268	5.98455	5.41534	6.02316	5.4447	5.987	6.40764	5.98462
7893411	4.70198	4.82376	5.24614	5.3721	4.77856	4.89421	4.68748	4.89536	4.89236	4.88649	4.7237	4.61879	4.71352	4.64948	5.17725	5.45467	5.12752	4.67743	4.66658	4.95114	4.57018	4.88562	5.0906	5.20919	4.82151	5.0834	4.91293	5.13469	4.50757	4.20561	4.59848	4.66233	4.11854	4.6417	5.13139	4.94671	4.42259	4.6273	4.81717	4.85221	4.62772	4.6057	4.48816	4.69795	5.15775	4.74643	4.87392	4.86309	4.44308
7893412	2.72165	2.70754	1.94844	2.07209	2.61114	2.71796	2.09152	2.55498	1.87302	3.14101	2.44603	2.83566	2.62455	3.41283	2.20709	2.16538	3.01188	2.4602	2.85855	2.75872	2.67146	2.61689	2.83002	2.3747	1.92173	2.58193	2.56157	2.57952	2.24145	2.37379	2.30093	2.78371	2.42895	2.36827	3.14877	2.20418	2.96075	2.4238	2.28291	2.28288	3.349	2.64378	2.81391	1.9811	2.45988	2.35154	2.79602	3.36826	2.27297
7893413	5.95916	6.38768	6.5964	6.63687	6.65458	6.15994	6.26796	6.57521	6.92492	6.41025	6.19936	5.94203	6.1244	6.43227	5.63026	5.64178	6.28583	6.57744	6.36889	6.23419	5.90826	6.46992	6.4174	5.62186	6.15887	6.29928	6.09667	5.82581	6.03125	6.30283	5.94292	6.65794	6.1452	5.88025	6.0118	6.66991	6.38866	6.2695	6.02953	5.46782	6.57259	6.19639	6.6834	6.97209	6.69027	6.36612	6.26309	6.37933	6.62114
7893414	11.1258	10.9641	10.8155	11.2522	11.1594	11.0794	11.1019	11.2903	10.7599	11.06	10.9366	11.0849	11.1117	11.2175	11.1168	11.528	11.2655	11.2272	10.9023	11.2369	11.1802	11.3129	11.2657	11.2571	10.8211	11.2682	11.2113	11.2472	10.9714	10.9687	11.1688	11.2143	10.8377	10.7909	11.104	11.4106	11.3123	10.9795	10.8686	10.8473	11.0971	10.9416	10.9685	11.2521	11.2839	11.2132	11.0874	11.2444	11.0244
7893415	5.63042	5.51762	4.8481	5.57407	5.85105	5.84865	5.39911	5.59112	5.90233	5.29874	4.96985	5.42526	4.30185	4.43958	4.78039	5.23911	5.1596	5.11396	4.63658	5.56448	5.44747	4.71574	5.35742	4.94501	4.75927	5.80503	5.35676	5.50907	6.02789	4.16905	4.94795	5.09042	3.88592	4.85954	5.41557	5.34546	5.34292	5.25294	5.13816	5.70781	5.53134	5.29518	5.56652	4.85522	5.66757	4.67062	5.90096	5.58135	5.65306
7893416	4.83364	3.61183	4.40835	4.13931	4.38526	4.06538	5.38975	5.26625	3.51569	3.38631	4.01213	4.29082	3.2682	3.68896	3.61451	3.52234	4.76985	4.78811	3.68275	3.45948	3.90433	3.56077	3.64605	4.67922	4.30029	3.89677	4.07418	4.43741	4.47925	5.25649	4.36297	3.66827	4.06772	4.37084	3.66975	3.86001	5.21291	5.23726	4.00099	4.88895	3.82922	4.44633	3.84744	4.88056	4.63431	4.88532	3.55648	3.84855	3.28775
7893417	2.09145	3.14557	2.44811	2.52252	2.14113	1.96158	2.08402	2.60196	2.15325	2.54894	2.20251	2.58817	2.61364	2.79292	2.3055	3.731	2.67397	1.92313	2.24535	2.26834	2.21189	2.29272	2.55378	2.68407	3.15135	2.30616	2.08174	1.94683	2.53126	3.12036	1.95625	2.48411	2.57822	2.66136	2.62466	1.91311	2.44723	1.7089	2.41465	2.95264	2.05355	2.54452	2.33128	1.96186	3.14449	1.92672	2.47678	2.5875	1.99771
7893418	7.0172	7.35667	7.27252	7.17395	7.42569	7.00551	7.17123	7.57135	7.16636	7.50567	7.40766	7.37232	7.35517	7.43891	7.41957	8.03532	7.48508	7.45603	6.87408	8.01304	7.54686	7.63345	7.75974	7.49267	7.13557	7.40218	7.47743	7.31193	7.13081	7.6021	7.6633	7.73141	7.59053	7.09931	7.5499	7.98233	7.40374	6.73525	7.44014	7.01546	7.45322	7.06541	7.48184	7.25318	7.36843	7.50795	7.16744	7.77587	7.14635
7893419	11.4835	11.4621	11.4856	11.5114	11.4344	11.7488	11.6341	11.5957	11.7019	11.5535	11.551	11.463	11.5438	11.268	11.3747	11.346	11.4598	11.8074	11.3902	11.5965	11.6417	11.5065	11.4289	11.4887	11.6137	11.4747	11.5434	11.4845	11.8132	11.3078	11.3399	11.4063	11.5255	11.3516	11.3702	11.5417	11.7908	11.5056	11.3457	11.5786	11.7382	11.5425	11.6894	11.5704	11.35	11.7577	11.5457	11.5071	11.6623
7893420	7.54422	6.95822	7.40601	6.95051	7.44662	7.79446	7.66692	7.41613	7.19827	7.70386	6.48487	6.86727	7.57361	7.18945	7.56535	6.56518	7.32316	7.49773	7.66834	7.89258	7.16411	7.65911	7.03403	7.12985	7.3077	7.06036	6.84506	7.24148	7.55377	6.8988	7.07831	6.65906	7.29467	7.2426	7.40448	7.20379	8.07839	6.74839	7.07781	7.50654	7.19037	7.96817	7.52826	7.4761	6.8101	6.66558	7.44063	7.10619	7.34264
7893421	6.51464	7.03311	6.87241	6.72473	6.68065	6.5791	6.81513	6.40583	6.5638	6.72038	6.60482	6.57226	5.97518	6.87186	6.91948	6.92426	7.17135	6.67364	6.31729	7.00329	6.9595	7.09922	7.05696	7.35458	6.84517	7.25705	7.23832	7.45225	6.38748	6.62698	6.68243	6.39894	6.31877	6.08609	6.73209	7.11639	7.2866	6.9794	6.77113	6.63781	7.17237	6.78542	6.99868	7.67323	6.68143	7.36654	6.48053	7.33021	7.69485
7893422	10.949	10.5493	10.9935	10.9808	11.0587	11.0852	11.2476	11.1421	10.9069	10.8632	11.0089	11.0056	10.9518	10.7253	10.7007	10.7776	10.9884	11.2588	11.0024	11.0118	10.8759	11.1057	10.9979	11.0255	10.9951	10.9881	10.8859	11.0038	11.1014	10.5509	10.7165	11.0344	10.7074	11.1301	10.9322	10.8691	11.3151	11.157	10.9392	11.07	11.1929	10.9536	11.1434	10.9297	10.917	11.0577	10.6674	10.7574	10.7227
7893423	4.00322	3.26739	2.78638	2.81015	2.19866	3.08748	2.08203	2.00156	2.52434	3.33665	2.85602	3.1726	2.25185	2.37537	2.66964	2.41925	2.2599	3.44744	2.19037	3.23602	2.98638	2.47869	2.38963	3.15459	2.14336	2.89446	2.97319	2.45451	2.84586	2.2019	2.72515	2.89389	2.89952	2.65698	2.24639	3.28556	3.52797	3.24289	1.97283	2.83677	3.09124	2.8898	2.3661	2.26651	2.57589	2.87561	3.01449	2.65775	2.40197
7893424	11.1189	10.5924	10.759	10.6604	10.8201	10.7933	10.974	11.1879	11.0002	10.7036	11.1623	10.8477	10.8629	10.8648	10.9006	10.8652	10.4445	10.6152	10.5762	10.7597	10.9222	10.5513	10.5342	10.4736	10.6876	10.609	10.7002	10.9775	10.795	10.165	10.868	10.4063	10.4281	10.6488	10.8493	10.9135	11.1675	10.7183	10.6804	10.8794	11.0357	11.1049	10.6436	10.8563	10.556	11.2223	10.7697	10.9752	10.4078
7893425	1.8158	2.08247	1.82252	2.00208	1.69634	2.14927	1.71295	2.47301	1.81009	1.94963	1.91717	1.86886	1.81364	1.87091	1.89084	2.38389	2.08591	1.97808	2.01329	2.86942	2.05598	1.90989	1.83457	2.42148	1.82271	2.06594	2.41214	2.00891	2.10577	2.34604	1.82209	2.15367	1.96065	2.07576	2.23858	2.01054	1.92394	1.8056	1.79932	2.08988	1.9368	1.94952	1.97927	1.88972	1.96369	1.92114	2.09624	1.96027	2.0126
7893426	2.20796	2.40285	2.31017	2.22902	2.18725	2.24412	2.25089	2.21849	2.26438	2.245	2.23913	2.26061	2.243	2.26024	2.21186	2.286	2.3276	2.26327	2.43716	2.25365	2.31023	2.25533	2.29784	2.2069	2.32288	2.27259	2.36624	2.29157	2.20807	2.419	2.34085	2.31674	2.31652	2.28581	2.27862	2.25434	2.259	2.20794	2.3574	2.27033	2.32253	2.28787	2.40584	2.24457	2.33059	2.16223	2.28549	2.23453	2.41427
7893427	4.38549	4.24828	3.70612	3.033	2.99603	3.98087	3.09371	3.8646	3.60484	3.11442	2.91196	3.5765	3.84039	3.85288	3.08916	3.12327	3.94813	3.02997	3.08316	3.2737	3.13866	3.3956	3.37655	3.23032	2.65623	4.24049	2.75214	3.19087	3.77398	3.26069	4.41395	3.27709	3.28443	2.80118	3.55926	3.27134	3.49021	2.45433	4.06585	3.63095	3.56873	3.26367	3.23426	3.13325	3.96301	3.24978	3.07814	3.6989	3.10928
7893428	7.90863	7.68042	7.65862	7.82379	7.85968	7.65302	8.313	7.50448	7.08546	8.27216	8.12941	8.41662	8.15246	8.53615	8.21317	8.71254	7.84625	7.85107	7.50695	8.47528	7.64792	7.84312	8.21973	7.82079	7.60439	7.48435	7.73784	7.77578	8.10221	8.17187	8.29686	8.27425	8.13087	7.76126	8.18023	7.50097	8.24383	8.64035	7.7916	7.78581	7.57807	7.96337	7.73098	7.7406	7.9873	8.1198	7.50437	7.70158	7.90324
7893429	2.81199	2.97762	2.99255	2.52711	2.85632	3.1008	2.90081	2.77433	3.53873	3.53274	3.35775	3.50702	3.39647	4.41562	3.13298	2.92794	3.72323	3.03103	3.41942	3.0068	3.28097	3.50558	3.24556	3.03995	3.20735	3.63837	3.7385	3.32972	3.65552	3.25481	3.59544	3.47669	3.10633	3.64184	2.93521	2.99159	3.13618	2.87389	3.00751	3.92624	3.44593	3.37009	4.30154	3.37412	2.47421	3.05996	2.83045	2.66693	4.26537
7893430	2.29939	2.75555	2.36605	2.54656	2.3393	3.07528	2.14575	2.47879	2.52108	1.98123	2.1363	2.29994	2.05319	2.0089	2.6703	2.2267	2.84375	3.02174	2.59545	2.53009	2.86086	2.15943	2.26209	2.34528	2.53511	2.67288	2.21755	1.89061	2.33433	2.35894	2.28199	2.66189	2.17647	2.33672	2.43192	2.08197	2.97743	1.99406	2.36361	2.00041	2.30306	2.53979	2.57483	2.67122	2.38007	2.50619	2.02984	2.39573	2.18397
7893431	2.71975	3.71917	3.84491	3.24464	3.63479	2.73667	3.2494	3.31159	3.28362	2.77854	3.27278	3.46096	3.07562	4.0924	3.3231	3.56374	2.57518	2.5504	3.07018	2.68912	3.33031	2.24763	2.62811	3.7007	2.82342	2.58932	2.9895	3.04737	2.687	3.01186	3.06552	3.07941	2.82664	2.86986	3.19798	3.24665	3.73997	3.42598	4.08239	3.20733	3.1064	2.40035	2.76469	3.11327	3.08709	2.62961	2.92774	2.62282	2.77432
7893432	5.9861	6.18793	5.98324	5.93148	5.58218	5.849	6.10021	5.96166	5.92569	5.28059	6.42195	6.1686	5.92356	6.02501	6.22691	6.04634	6.57328	6.42769	5.70339	6.32067	5.89764	6.15918	5.64685	5.83136	6.11802	6.4421	6.25942	5.76876	6.01486	5.95453	6.36828	5.65674	5.83544	5.83877	5.94198	6.1823	5.81657	5.74902	6.17717	5.76732	5.50018	5.19699	5.98772	5.30941	6.36113	6.06698	6.47501	6.36067	6.23072
7893433	3.82489	2.93321	3.78904	4.13714	4.05459	4.42688	4.49497	4.12764	4.03049	3.67577	3.25443	4.58996	3.90133	3.5821	3.94253	3.8191	4.16239	4.51814	4.2514	3.69805	3.6814	3.78348	3.69207	3.91981	3.91053	4.00664	4.29402	3.93104	4.00586	3.63093	5.05149	4.51887	3.95624	3.76136	3.96503	3.90552	4.22746	4.43971	4.65975	4.22735	3.6989	3.71542	4.59845	4.04062	3.86671	3.71187	4.12656	4.07949	3.51361
7893434	2.48938	2.27557	2.00456	2.10995	2.0263	2.02815	2.04707	2.02658	2.29932	1.96966	2.25159	2.13736	2.06947	2.27774	2.05261	1.99891	2.15305	2.53111	2.09435	2.13058	2.22049	2.11092	2.17895	2.19106	2.35096	2.30644	2.16556	2.0824	2.52203	2.09219	2.12864	1.83962	2.08042	2.17988	2.46479	2.30363	2.2521	2.12025	1.86205	2.18518	2.42234	2.5829	2.09239	1.81022	2.33606	1.95849	2.45352	2.04608	2.48191
7893435	7.36841	7.4712	8.09842	7.27253	7.32846	7.63969	7.86904	7.60682	7.38972	7.65667	7.29058	7.5687	7.73435	7.94195	7.58033	7.7986	7.47294	7.42409	6.97329	7.79872	7.64034	7.54249	7.59925	7.73084	7.13581	7.54454	7.58075	7.87606	7.5124	7.87083	7.93182	7.85568	7.49857	7.23617	7.95373	7.6654	7.78628	7.63202	7.47786	7.12339	7.50271	7.26908	7.48726	7.51801	7.86931	7.38859	7.46804	7.76809	8.08113
7893436	5.57015	6.54697	6.16263	6.94441	5.53611	6.07312	6.41061	6.20348	5.38333	5.7104	6.43961	6.13578	5.70516	5.8096	5.4263	5.86926	6.38336	5.46961	5.16056	6.38082	6.06115	5.20052	5.84777	6.49115	5.72887	5.89183	6.22567	6.14963	5.76418	5.69011	6.12325	4.88326	4.42425	5.24184	5.89817	6.15564	6.33908	6.45173	6.54289	5.81411	5.45987	6.08023	6.74054	6.01007	6.15573	6.88441	6.3879	6.1739	6.67297
7893437	2.11498	3.1163	2.87269	4.35184	2.78178	3.92164	4.29099	3.17386	3.30865	3.05267	3.7884	3.57955	2.92736	2.39914	3.20712	2.97296	3.50007	3.89968	2.96357	3.29222	3.35846	2.9344	2.84309	3.47706	2.62335	3.47032	4.5325	3.8725	3.74984	2.0846	2.34784	2.5413	2.40743	2.4506	3.07102	3.08185	4.843	2.22287	3.97728	3.20823	4.36438	3.75788	3.00693	4.94484	2.51318	4.38284	3.15703	4.26454	2.39759
7893438	6.88334	6.21422	6.47079	6.40282	7.04256	6.54838	6.41951	6.65863	6.96138	7.4652	6.46642	7.2705	7.04251	7.35278	7.37672	7.42448	7.1259	7.0034	6.54704	7.10603	6.98013	7.23256	7.28042	7.0801	6.72234	6.57675	6.88284	6.91515	6.96636	7.33789	7.33859	7.24536	7.51923	7.32949	7.61683	7.24259	6.80534	7.01564	6.63845	6.47043	7.16645	6.62881	6.96427	6.52623	7.04421	6.38409	6.32281	7.21073	6.77518
7893439	8.91702	8.94205	8.68438	8.91362	8.85994	8.79399	8.84364	8.91944	8.82821	8.68597	8.62245	8.79121	8.3848	8.70908	8.69579	8.88453	8.82406	8.98653	8.83774	8.89336	8.76157	8.58742	8.80611	8.73227	9.0472	8.80619	8.57142	8.75436	8.91201	8.63925	8.60642	8.47211	8.45932	8.65628	8.59722	8.9253	9.2454	8.62124	9.10405	9.0198	8.92602	8.9335	9.34072	8.99275	8.72517	8.42054	8.95898	9.19747	9.01031
7893440	2.19891	2.15106	2.51252	2.29074	2.7183	2.64918	2.45599	2.41649	2.49915	2.50072	2.69407	2.94169	2.64498	2.12823	2.50491	2.73125	3.03563	3.39863	2.14321	2.57464	2.49527	2.61576	2.67177	2.71794	2.68876	2.65455	2.76609	1.91096	2.84282	2.52153	2.74954	3.0739	2.30311	2.2591	2.71014	2.32971	2.38333	2.18948	2.74426	2.97423	3.53231	3.50029	2.72311	2.6476	3.33503	2.64492	2.37457	2.29968	2.54662
7893441	7.1293	6.53784	7.29218	7.81981	8.22979	7.87148	7.75762	7.83473	8.01435	8.54451	7.41488	7.89963	8.5104	8.24304	7.59614	7.987	7.85941	8.97353	7.66717	8.54445	8.03753	8.33873	7.78414	7.9579	7.52744	8.02799	8.24185	7.28627	8.91398	8.10764	8.20753	7.66293	8.46571	8.30919	7.80293	7.29966	7.77068	7.66312	7.3229	7.64155	7.28461	7.72978	7.56981	7.38789	6.96849	6.98442	7.92425	7.58285	7.35898
7893442	7.91992	8.14996	7.40666	8.4262	7.91327	8.14353	8.53823	7.85886	7.21073	8.17931	8.14491	8.22452	7.7163	7.94709	8.08002	7.74369	8.76522	8.06495	7.40962	8.08787	7.95533	8.31708	7.7619	7.87846	7.0871	8.26322	8.29635	8.68779	8.08613	7.89351	8.27765	8.00294	7.37821	7.62353	8.31835	7.9331	8.70605	8.22913	8.16908	7.84644	7.83538	8.60775	7.80486	7.8235	7.97063	8.33503	7.90894	8.40955	7.86751
7893443	4.61922	5.44003	5.29865	4.58134	5.25323	4.9844	5.04178	5.39583	5.75241	5.17176	5.68442	5.06398	5.67308	5.19792	5.07276	5.88032	5.49021	5.21904	5.22301	5.32651	5.65756	4.878	5.47862	5.5937	5.3859	5.08122	5.09982	5.48098	5.03803	4.97842	5.79366	5.67071	4.97842	5.40909	5.57688	5.44086	4.51726	5.15632	5.55747	5.23617	4.41255	5.26526	5.51952	5.64768	5.57533	5.26953	5.38649	5.32931	5.95129
7893444	6.27797	5.46975	5.69677	5.61803	4.91972	5.09687	6.66776	6.29948	5.6815	5.54692	6.43919	5.6687	4.98704	5.40773	6.10061	6.29348	6.48255	6.32378	5.95124	6.01142	6.19629	6.30843	5.8519	6.10393	5.86411	5.88271	6.60084	6.48151	5.78058	6.30135	5.56338	5.71405	6.29693	4.99007	6.11971	5.93585	7.05064	6.84775	6.33558	6.51473	5.92606	5.38693	5.47122	6.05157	5.55811	6.66599	6.08994	6.4467	5.63861
7893445	5.29586	4.10951	3.93579	3.96832	4.55395	5.31243	5.19107	4.65946	4.07619	3.58177	4.50896	4.92078	4.39879	3.64338	3.91839	4.07497	4.98712	3.87218	4.74558	4.25054	4.80913	5.89225	4.7988	4.20769	4.60341	4.88655	4.25213	4.05324	4.98097	3.18615	5.50643	4.33273	3.25968	4.79659	4.80327	4.92333	4.80546	3.82044	5.72837	4.45729	3.87167	4.12408	4.83838	4.47165	5.21763	5.04474	5.10917	4.23886	3.50334
7893446	3.51588	4.06934	3.52035	3.30221	3.42258	3.59697	3.58791	3.51791	3.70679	3.22404	3.66568	3.59169	3.38253	3.21567	3.69634	3.69987	3.69092	3.28133	3.70293	3.64068	3.26728	3.1759	3.59644	3.43081	3.58298	3.2901	3.5479	3.91119	3.66152	3.3367	4.15938	3.82619	3.73229	3.3736	3.77412	4.24259	4.12427	3.5461	3.73165	3.35246	3.43366	3.82236	3.44168	4.12311	3.69735	3.36182	3.58554	3.7093	3.72828
7893447	8.01432	8.62327	8.8336	8.05751	8.11833	7.92789	7.27491	8.14496	7.88482	8.34528	7.68361	7.77737	8.37835	8.39876	7.74195	8.26609	7.90295	8.64079	8.50311	7.90378	8.27902	8.68992	8.71306	8.3498	8.43143	7.89236	7.82742	7.87093	7.44114	8.38719	8.17359	8.85012	8.81586	7.99417	7.72606	8.23373	7.79226	7.52082	7.97345	7.87278	7.43129	7.90324	8.146	8.55667	8.74785	7.24166	7.81802	8.52904	7.81339
7893448	8.4124	8.30891	8.15536	8.5102	8.14694	8.0408	8.1523	8.91476	8.45082	8.02719	8.75907	8.16304	7.88322	8.05229	8.00404	8.04428	8.13561	8.08886	7.72836	8.33005	8.25198	8.46703	8.56314	8.408	8.29384	8.23376	7.61627	8.47663	7.96075	8.47937	8.42134	8.34927	8.16958	7.86587	8.32694	8.26936	8.34544	8.83567	8.85357	8.67198	8.23084	8.24025	8.20584	8.74248	8.77551	8.31295	8.22611	8.44018	8.25961
7893449	7.34373	7.57964	7.96326	8.45902	7.92238	7.76624	7.42397	8.13305	7.98651	7.852	7.98374	7.88254	7.77835	7.56176	7.9624	7.45167	7.96559	8.12651	7.66118	7.8457	7.75042	7.93498	7.94219	7.80456	7.50384	7.42565	8.2045	7.63316	7.76554	7.55482	8.07729	7.82629	7.68303	7.67608	7.93625	7.57678	7.94682	7.80703	8.39369	8.22409	7.26353	7.6071	7.19029	7.96481	7.57861	7.97308	7.95114	7.58132	7.95001
7893450	2.63599	2.23166	2.54489	3.80366	3.01878	2.30661	2.97916	2.77515	3.22272	3.53069	3.58253	3.18335	2.51322	2.82598	3.26802	3.87011	3.30566	4.14192	2.7336	2.79224	3.61631	3.45244	3.1603	2.75187	3.49378	3.3544	3.13954	2.79383	3.23294	3.10062	3.04637	3.0988	2.91928	2.87336	2.93804	2.81128	2.38878	2.13857	3.19386	2.73757	2.33592	2.29072	2.69638	2.44368	2.83529	2.91123	3.13858	2.77753	3.05185
7893451	2.17806	3.37598	2.93443	2.40527	2.20104	1.99674	2.22919	2.87062	2.05519	2.12785	2.38133	1.98242	2.26396	2.49124	2.64747	2.10118	3.18707	2.85833	2.37428	2.53517	2.26375	2.30562	2.38087	2.38386	2.16358	2.00031	2.81411	2.29534	2.44883	2.37256	2.3629	1.90445	2.44126	2.15287	2.95504	2.68267	2.3055	2.09198	1.93686	2.65869	2.24205	2.38726	2.56001	2.05079	2.26013	3.0959	2.19729	2.36218	3.00221
7893452	3.54113	3.81643	3.1941	3.02883	4.37128	4.12397	4.98931	3.36377	3.57014	4.31705	3.60895	3.8553	3.00165	4.08729	4.34928	4.02554	4.48074	2.01206	2.95437	4.588	4.31575	3.42252	3.48901	3.26181	2.97705	4.01817	4.61107	4.21901	2.96001	4.15124	2.96599	2.97755	4.06291	3.82655	4.47878	3.45357	2.94635	5.08858	3.03188	2.37916	4.21517	4.11337	3.03802	3.40942	4.04405	3.50439	3.08553	3.23449	3.00359
7893453	7.06398	7.37029	7.64007	6.95403	6.71552	7.63141	7.13794	6.79724	7.14586	6.46606	6.95566	7.24165	5.87587	6.7218	7.36106	6.3124	7.37482	7.06129	6.6549	6.58845	7.51333	7.45008	6.60343	6.39122	7.10032	7.11286	7.25	7.25292	6.63636	7.34027	7.46071	6.06112	6.48668	6.515	7.01933	7.37812	7.64084	7.1795	7.27624	7.28931	7.45055	7.23304	6.68132	7.05235	7.0461	7.56555	8.0174	7.41255	7.27061
7893454	7.89698	7.23558	7.81827	7.7189	8.07443	7.09675	6.86912	7.84646	8.13632	7.79095	7.85696	7.72928	7.53366	7.22585	7.18875	8.14819	7.59453	7.73675	8.3071	7.97725	7.55734	7.67065	7.85164	7.95846	7.8041	7.96364	7.7214	8.08312	7.30062	7.47614	7.86309	7.77855	8.26182	7.69804	7.53098	7.72205	7.4603	7.76896	7.79445	7.86579	7.11762	7.84752	7.47345	7.52066	7.85106	7.78881	7.69534	8.02558	7.24871
7893455	6.39282	6.04875	6.22738	5.56753	6.09325	6.40167	6.21926	6.40098	7.05056	7.73787	7.46042	7.13814	7.28856	6.76146	7.17616	6.5133	6.55092	7.08527	7.09747	6.90631	6.08479	6.51902	5.77093	6.36046	7.14812	6.24613	6.1096	6.80766	7.53487	6.0892	6.90284	6.33873	6.74738	7.25894	7.19571	6.29956	6.53399	6.70808	6.3416	6.95221	6.55185	6.4234	6.91628	6.23053	6.12174	6.74086	6.46143	5.60411	6.8971
7893456	3.6758	2.70551	3.47727	3.19579	3.29113	3.99118	2.99636	3.02004	3.66789	2.81195	3.67308	2.40877	3.22	3.02102	2.5786	2.59861	3.53137	2.72102	2.69479	3.2537	3.40982	3.21265	2.48674	2.89032	3.46847	2.86176	2.92355	2.88399	2.60928	2.84492	3.33457	2.81835	2.35776	2.45637	2.78547	2.82756	3.40638	3.17425	3.81036	3.73537	4.4645	3.77394	2.69973	3.77638	3.06987	3.26853	2.94013	2.84967	2.88161
7893457	2.15569	1.87631	1.97049	1.9188	2.11205	1.74097	1.93137	2.1379	1.75227	2.0606	2.02265	2.8336	2.7718	1.95666	1.92863	2.02363	2.28648	1.94371	1.88493	2.33215	1.74182	2.56896	2.38053	1.68669	1.87253	2.15201	2.07837	2.65719	2.41138	2.18196	2.37629	2.01519	2.02006	2.40083	2.19606	2.85557	2.01802	2.32232	1.93901	2.0795	1.87416	2.31707	1.90047	2.14648	2.16193	2.41178	2.09581	1.95899	2.73443
7893458	10.3702	9.59775	10.0389	10.4184	10.3669	9.99125	10.0581	10.4638	10.245	10.0021	9.64708	9.83738	10.1121	9.72976	9.65618	9.46525	9.80373	10.3704	9.62323	9.89243	9.75566	9.66602	9.533	9.72075	9.78731	9.87003	9.76151	9.85389	10.1883	9.46455	9.72465	9.70611	9.70921	9.8432	9.85215	9.63996	10.2839	9.87042	10.1975	10.2579	10.1562	9.95817	9.91579	10.1693	9.71244	10.0667	9.54878	9.7184	10.0354
7893459	5.27078	3.4098	3.34577	5.26312	4.12333	5.07065	5.23075	4.37887	3.77565	5.27944	4.45731	5.32179	4.34357	4.34946	5.48576	5.01539	4.64793	5.32895	5.07764	4.84303	4.11872	5.14554	4.87865	5.56748	4.40265	4.00865	5.52656	5.09515	5.12924	4.63058	5.13407	4.87365	3.91926	4.42752	5.26494	3.94347	3.56729	4.2055	4.43946	3.26855	4.90616	3.70774	3.41151	3.74334	3.89203	4.83668	4.85885	4.50156	3.70776
7893460	9.86738	9.33029	9.85325	10.0168	10.0763	10.4583	10.1723	9.88511	10.1481	10.3755	9.90374	9.96675	9.85351	9.9666	9.7907	9.51292	9.92634	9.91745	10.0416	10.0885	9.92875	10.2602	9.66798	10.1102	9.88835	9.80341	9.87051	10.071	10.336	9.86334	9.97962	9.83057	9.92221	9.95482	9.9271	10.0452	10.366	9.88262	9.84719	10.0692	10.2635	10.1971	9.88391	9.94044	9.22119	9.9626	9.85927	9.53822	10.0784
7893461	8.3559	8.68172	8.01758	7.37621	8.31775	8.43604	8.16737	8.53769	8.44697	8.30326	8.64855	8.37125	7.90469	8.33171	8.87152	8.43243	8.59633	8.05866	7.85759	8.83132	8.14653	8.77128	7.92542	9.0711	8.70514	8.39435	8.27267	8.41907	8.32401	8.12543	8.70229	8.20716	8.41859	8.31931	8.78178	8.03062	8.57335	8.22561	8.14751	8.51219	8.29522	8.07167	8.3495	8.5815	6.994	8.7743	8.14689	8.28326	7.8722
7893462	4.54403	5.48158	3.74984	5.35573	5.73701	5.0347	5.15294	4.66497	4.24003	4.02347	3.69768	4.42081	3.86692	4.26066	5.23257	5.37427	4.92956	4.70924	3.587	5.31117	4.0755	5.05516	4.0064	4.99462	4.06599	5.3959	5.49425	5.54867	4.86248	3.71402	4.25782	3.77786	3.86822	3.86474	5.0425	4.84663	5.61285	4.41618	4.51582	4.23399	5.67937	3.97113	4.46559	4.42865	4.41846	5.15586	4.80238	4.8307	4.31949
7893463	4.76745	4.74435	4.61051	4.37658	4.21956	4.97551	4.76217	4.27927	4.47374	5.57965	4.17481	4.88161	4.23485	5.07727	4.9197	5.20658	5.33375	4.64697	4.87929	5.0822	4.85812	5.05645	4.57949	4.80167	5.48324	4.36647	4.75732	4.59556	4.32693	4.78179	4.76356	5.53337	5.18134	4.87276	5.35913	4.71908	4.58741	4.72405	3.96919	4.97789	4.55429	4.68287	5.10844	4.84851	4.46555	5.40498	4.88697	4.99256	4.62706
7893464	5.561	5.28954	5.24153	5.27578	5.42148	5.49414	5.44723	5.3306	5.29955	5.50254	5.59754	5.64036	5.34105	5.43363	5.65906	5.49298	5.48228	5.30049	5.01717	5.44903	5.65416	5.60766	5.61252	5.58518	5.27051	5.39024	5.47971	5.73829	5.4595	5.45615	5.77602	6.18314	5.4645	5.36608	6.0155	5.856	5.86417	5.35311	5.33974	5.16023	5.44751	5.26504	5.47115	5.47993	5.46519	5.56537	5.76012	5.55219	5.25368
7893465	3.26182	3.89642	3.01075	3.48602	2.96625	3.27574	2.74243	2.93653	3.82055	2.69851	3.09836	2.7449	3.36795	3.30479	2.51306	2.54	3.0565	2.51327	2.0619	3.06658	2.35915	2.56777	2.70244	2.18274	2.73592	4.19529	3.09656	2.9742	2.81804	2.51865	3.46229	3.55624	2.06747	3.44676	2.84529	2.32008	3.14868	3.93713	3.34647	2.68802	4.33141	3.18018	2.72662	3.58788	2.9613	3.53128	2.46972	3.67192	2.83956
7893466	11.4407	11.4268	11.6706	11.5446	11.7396	11.5822	11.4271	11.4885	11.6408	11.6639	11.4032	11.5632	11.4919	11.5224	11.5755	11.4415	11.7084	11.8476	11.7149	11.512	11.574	11.7101	11.4642	11.6311	11.6855	11.4423	11.6803	11.4268	12.0339	11.6731	11.3947	11.6707	11.287	11.8819	11.6091	11.5525	11.6772	11.3998	11.7661	11.6504	11.5296	11.3039	11.8997	11.5778	11.1935	11.5084	11.3245	11.4728	11.4263
7893467	6.78687	7.66312	6.62287	6.97688	6.98455	7.47604	6.31587	6.35597	6.66318	6.35712	7.17591	7.29479	7.42856	7.33217	7.46705	6.52405	6.79064	7.18624	6.63624	6.94198	6.82402	6.89492	7.08473	6.04387	7.64216	6.76755	6.78941	6.66514	6.55129	7.15987	7.10462	6.64904	7.61924	7.48037	6.88502	7.29983	6.19086	7.34412	7.28847	6.93951	6.15359	6.98372	6.8118	6.80907	7.5366	7.83081	6.96461	7.93427	6.80525
7893468	6.55455	7.05308	6.54414	6.62772	5.98976	6.69278	7.35656	6.70439	6.45918	6.10179	6.89145	6.69254	6.6018	6.91271	5.83574	6.55015	6.26532	6.86129	6.19671	7.2641	6.67163	6.97866	6.81844	6.64142	6.83596	6.65867	6.73632	6.60171	6.99843	6.42693	6.65426	6.47201	5.23306	6.08142	6.30083	6.6175	7.57085	6.80487	6.12957	5.94674	6.61526	6.79223	6.67561	6.80427	6.49699	6.76558	6.19764	6.50049	6.33527
7893469	9.76377	9.73918	9.75687	9.46886	9.78263	9.18568	9.44841	9.80653	9.82615	9.94394	9.50976	9.70889	9.45939	10.1776	9.55546	9.93082	9.73743	9.96919	9.80678	9.83924	9.69721	9.76917	9.89976	9.55569	9.61521	10.0426	9.79442	9.92887	9.50639	9.60513	10.021	9.70958	9.44343	9.71749	9.84777	10.074	9.90264	9.77698	9.44854	9.85535	9.78602	9.69226	9.80609	9.71836	9.80584	9.14889	9.88426	10.1332	9.87598
7893470	3.39753	3.63956	3.72759	3.21594	3.60615	3.35958	3.87731	3.40667	3.67372	4.28332	4.03	3.70586	2.89975	2.76273	2.97817	3.36053	3.93254	3.83846	3.37327	3.89176	3.08118	4.21581	2.82768	3.32843	4.07943	3.42084	3.79762	2.86158	3.38513	3.23276	2.36552	3.06609	2.99268	3.00717	4.06601	4.42823	4.18696	3.72182	3.79934	3.52908	3.14648	3.46096	2.89434	3.95018	3.24377	4.80132	3.51343	2.96312	4.22497
7893471	7.9353	7.12845	7.20898	7.32342	7.86736	7.3211	8.31464	7.79051	7.59163	7.59051	7.76582	7.78123	7.76965	8.08697	7.63628	7.85848	7.95341	7.79554	7.17754	8.52757	8.03936	7.72215	7.7056	8.0446	7.03021	7.98224	7.95146	7.78781	7.60967	7.39131	7.72741	7.35444	7.12892	7.32769	7.79037	7.1103	8.4241	8.0605	7.48548	7.30592	7.72715	7.83702	7.82123	8.15612	7.19739	7.85666	7.63715	6.76765	7.86847
7893472	6.58219	6.59295	5.81261	7.00364	6.44219	6.75107	7.60799	6.94413	6.87602	7.18164	7.33277	7.27171	6.94166	6.57225	6.6085	6.04439	6.96463	6.79074	6.2286	7.62768	6.61472	6.48808	6.7187	7.11971	6.09251	7.18117	6.87357	7.14273	7.22223	6.3318	6.7501	6.25452	6.35378	6.26317	6.56959	6.30506	7.5899	6.72486	6.96307	6.57441	6.34319	6.77803	5.81087	7.06639	6.58455	7.59436	7.01347	6.84529	6.81377
7893473	4.18175	4.27387	5.0698	4.03367	4.27771	5.09219	3.85389	4.28045	4.54938	4.51376	4.5151	4.30281	4.22105	3.85788	4.48406	4.38398	2.66969	5.20186	4.78046	4.06013	4.07558	4.28956	4.19021	4.82313	4.36331	4.62256	3.89834	3.83792	3.44444	4.88363	3.24508	5.56418	4.55678	4.75529	3.97554	4.58217	5.33377	4.40898	4.81419	4.50814	4.37426	4.43616	3.6849	5.63761	3.765	3.42258	3.41802	3.14167	5.18102
7893474	3.27389	4.47969	3.07882	3.13419	3.47471	3.99666	3.65057	3.54264	3.44517	2.97302	4.05592	3.51979	3.88613	3.03714	3.01207	3.15226	3.22357	3.60814	2.95015	3.27375	2.99576	3.49917	3.57371	3.24766	3.74437	3.28986	3.56994	3.16532	2.881	2.94494	4.27572	2.75413	3.23022	3.03351	3.58343	3.44956	3.3976	3.64045	3.84937	4.23679	3.58301	3.87556	3.2003	3.35896	4.30836	3.92617	3.5604	3.32311	4.07175
7893475	4.39644	4.71194	5.098	5.202	5.01354	4.34767	4.77165	4.60511	4.59966	4.04031	4.09206	4.61691	3.85629	4.81843	4.58669	4.45123	4.621	5.20298	3.65592	4.46612	4.29361	4.67689	4.14074	4.05281	4.23586	4.80702	4.99774	4.95073	4.37458	3.61818	4.78955	4.60051	4.70494	3.89164	4.64911	4.28757	4.55438	4.82298	5.09407	5.04897	4.24549	4.67471	4.66858	4.43059	5.24717	4.66029	5.18646	4.84536	5.13448
7893476	8.73688	8.71437	8.83705	8.58937	9.02184	8.79585	8.82088	8.65333	8.3992	8.42387	8.88187	8.28845	8.47646	8.81682	8.16972	8.40033	8.20533	8.98788	8.5468	8.89416	8.411	8.26592	8.47092	8.34018	8.34509	8.81215	8.33602	8.27161	8.50827	8.14329	8.51824	8.37787	7.90117	8.25893	8.27369	8.71893	8.71267	9.00219	8.95605	8.65222	8.69676	8.79054	8.55629	8.25603	8.8294	8.25052	8.44914	8.07843	8.97496
7893477	8.70788	8.12596	8.51279	8.489	8.89386	9.01913	8.68871	8.78226	8.28845	8.5584	8.17419	8.52162	8.19918	8.39039	8.43637	8.49268	8.51557	8.47762	8.4465	8.83149	8.46976	8.60796	8.33355	8.49718	7.8975	8.33118	8.54144	8.44247	8.46095	8.29193	8.25729	8.31386	8.30118	8.57869	8.39758	8.45421	8.80422	8.42641	8.28907	8.81512	8.42336	8.54681	8.5428	8.33216	7.97225	8.40765	8.7966	8.14355	7.98553
7893478	5.29641	5.23093	6.02497	5.91996	5.58708	5.34291	5.62684	5.42414	6.0269	5.34633	5.35041	5.51825	5.16622	5.35723	4.6507	5.65549	5.68274	5.55629	4.9882	5.98148	5.57385	5.38926	5.77189	5.68799	5.09021	5.49156	5.16442	5.79157	5.59234	5.91527	5.62245	5.47815	5.41352	5.3308	5.60578	6.18392	4.7588	6.39928	5.97073	5.75419	6.06494	5.70011	5.31831	6.21216	4.95555	6.27191	5.46827	6.12593	6.06978
7893479	2.21577	2.24503	2.26156	2.05848	2.23656	2.4275	2.39097	2.11612	2.55395	2.15843	1.80001	2.07734	1.91674	2.11165	1.79035	2.4107	3.02366	1.85662	1.86223	2.45627	2.02027	2.25204	2.12701	2.77256	2.25046	2.06425	3.1263	2.44444	2.08046	1.82741	2.16052	2.16578	1.75135	1.96097	2.44325	2.09125	2.20262	2.57181	2.3911	2.59971	2.10968	2.63093	2.47598	1.99677	1.80081	2.50706	2.71965	2.45947	1.85582
7893480	7.16058	5.84009	6.50414	6.955	7.35879	7.22598	7.4549	6.96631	7.18739	6.0621	6.72063	6.72174	6.3993	6.20009	7.218	6.83559	6.98812	5.20882	6.5309	6.41894	6.39317	6.37196	6.5539	7.31866	7.03534	7.2094	6.71325	7.7227	6.29387	6.3031	6.37769	5.96091	6.48027	6.74332	7.76985	7.0279	7.20183	6.51744	6.96637	7.39333	7.61002	6.63398	6.64856	6.48202	6.11153	6.79127	6.3689	6.5961	6.36375
7893481	5.97332	6.27026	6.24015	5.68577	5.70651	6.43181	5.73833	5.54909	6.06874	6.43842	5.86131	5.19498	5.89587	5.83717	5.52908	6.01625	5.88527	6.16434	6.26812	6.00938	5.53563	6.05078	5.96265	5.76256	6.57823	6.40678	5.61042	5.98186	5.66984	5.99361	6.16949	5.9757	5.3815	6.33766	5.44369	6.46714	5.18313	5.60363	6.40218	5.31647	6.27618	6.01274	5.42258	5.6459	5.94613	5.91687	5.59042	5.75586	5.58213
7893482	5.78393	5.36792	4.54731	5.7235	5.13894	6.13737	6.28757	5.41732	5.0468	5.14565	4.73598	5.14755	5.44871	5.32024	4.29567	5.27996	4.73556	4.78642	4.51708	6.04224	5.29843	5.28434	5.40776	5.43274	4.66856	5.38996	5.65674	5.66157	5.56514	4.46402	4.91033	4.63469	4.06153	4.4925	5.50325	4.63817	6.48902	5.48012	4.27793	4.66622	5.63158	5.01615	4.41866	4.94899	5.33424	5.73525	5.27755	5.36596	6.29974
7893483	6.29704	6.23652	5.55312	6.62611	5.83894	5.59935	5.45326	6.21691	5.64652	5.58702	5.333	6.08484	5.74161	5.6268	5.66054	6.20109	5.86077	6.0128	4.78953	6.05395	6.26901	6.22363	6.00393	6.25939	5.52343	5.60108	5.94454	5.85236	6.22697	6.16566	5.75198	6.20753	6.11305	5.65958	5.78802	5.55062	5.58823	5.56417	5.74114	6.15967	6.19454	5.62365	5.8814	6.25921	5.97534	5.12441	5.87987	6.38384	6.61063
7893484	3.43123	4.62134	5.4275	3.71505	2.44645	4.00626	4.20329	3.79422	3.96874	4.51504	4.24942	2.96172	3.22796	2.42251	4.13683	5.02136	4.51998	4.43995	1.90383	4.9144	4.88183	4.32817	4.85014	3.14308	4.77824	2.92259	3.70077	3.43674	4.6313	4.5374	3.50478	3.15182	3.10467	3.2577	5.44171	4.72849	3.07592	4.50097	3.2134	2.73236	2.76134	1.79294	4.3996	3.11516	2.19434	5.18676	3.20806	3.55763	3.74718
7893485	8.88663	9.17445	9.22263	9.21501	8.73006	8.83127	8.68272	8.89237	8.94306	8.06739	9.29013	8.60928	8.45175	8.75965	8.477	8.69666	8.89782	9.00707	8.47465	8.54504	8.76592	8.58775	8.90463	8.81581	8.87579	8.89429	8.51996	9.00216	8.43363	8.63681	8.45892	8.4143	8.44292	8.46812	8.35255	9.08224	8.69697	9.23318	9.10697	9.30939	9.20308	8.85288	9.1303	8.8178	9.32703	9.14997	9.3757	8.95112	8.85181
7893486	10.1085	10.5778	10.1368	10.2494	9.98021	10.3473	9.85105	10.127	10.0205	10.5902	11.0295	10.1176	10.7454	9.71352	9.97775	10.478	9.97601	11.028	10.4473	10.8022	9.99179	10.1641	10.5585	10.0866	10.5205	10.6767	10.2318	10.4681	10.4583	10.1084	10.438	10.0404	10.512	10.1093	9.80787	10.701	10.3581	10.7031	10.4233	10.1686	10.2568	10.505	10.2566	10.4249	10.9042	10.7828	10.7108	10.756	10.6645
7893487	5.04342	5.09505	4.44561	5.02987	5.27406	5.51208	5.37322	5.90118	4.85479	5.11431	5.90605	5.60386	5.02478	5.29879	5.37173	5.66773	5.88762	5.20599	5.82163	5.65519	4.79864	5.77526	5.29055	5.30572	4.76579	5.06534	5.77479	5.84885	5.24028	4.88051	5.79102	5.13278	5.17105	5.37484	5.6067	5.37268	5.70665	5.65417	5.53459	5.12826	5.95327	6.14328	5.14108	5.30449	5.21185	5.61409	5.46678	4.91458	5.7955
7893488	5.79666	5.98029	5.51479	6.1589	6.13239	5.72525	6.31225	5.47773	4.92169	5.70652	5.60644	5.22046	4.96098	4.80125	5.09456	5.34094	5.76359	4.45231	4.25591	5.41915	5.78358	5.83737	4.96434	5.36934	4.85982	5.55381	4.99285	5.84066	5.91811	4.94915	5.19368	4.4139	4.7584	4.93142	4.99386	5.64759	6.64699	5.72954	5.78922	5.69868	6.02346	5.8695	5.13555	5.43828	5.73805	6.15439	5.49914	6.309	6.42191
7893489	1.99497	1.89417	2.13589	1.59083	1.723	1.72414	1.73836	2.19634	1.60084	1.82948	1.80538	1.95895	1.79566	1.9453	1.79879	2.20744	1.75776	1.9184	2.04885	1.89325	1.92377	1.81618	2.16182	2.14923	2.02209	1.89015	1.89313	1.82363	1.89492	1.88156	1.97707	1.97381	1.86346	1.77748	1.85785	1.90843	1.67486	1.65636	1.89133	1.81768	1.95972	1.87531	1.66567	1.57077	1.85598	2.08364	2.12639	1.83682	1.68276
7893490	2.19347	2.88386	2.54893	2.36858	2.46112	2.41929	2.23867	2.14421	2.80271	2.97657	3.00708	2.5203	2.83711	2.42642	2.80413	2.25328	2.64604	2.63248	2.70766	2.73846	3.67291	2.65758	2.45462	2.31411	2.72419	3.04525	2.40261	2.50135	2.60555	2.19649	2.79502	2.5678	3.52297	3.0433	2.61041	2.75879	2.81567	2.51428	2.74025	2.64396	2.53763	2.05639	2.15565	3.00059	2.69349	2.17436	1.8625	2.99328	2.76206
7893491	9.33576	8.91554	9.1938	8.88919	8.98155	9.23488	9.46589	9.2804	8.64196	9.27962	9.32524	9.45298	9.16337	9.39159	9.41817	9.48394	9.26806	8.99598	8.6159	9.26355	9.19134	9.30884	9.38277	9.1936	8.60534	8.97243	9.07968	9.26251	9.06489	9.38862	9.38	9.27699	8.85362	8.87438	9.50524	9.08768	9.23264	9.06343	8.94794	8.78747	9.35946	8.87023	8.71331	9.0365	9.201	9.44894	8.81935	9.13873	8.82378
7893492	3.2377	1.99673	2.54811	3.73764	3.86848	3.80434	5.19008	2.26625	2.79095	4.12465	3.96086	2.51508	3.1688	3.05905	2.74062	3.88098	2.80422	2.77271	2.9765	5.01042	4.89502	5.05368	2.43233	3.11616	3.92351	2.77988	3.01401	4.5237	5.97868	2.70623	5.17838	4.10371	3.72363	2.03384	2.11287	4.92739	2.26023	3.48932	1.54564	2.73683	2.6878	3.5037	4.76636	2.61106	3.23301	4.22605	3.32912	3.80077	2.12794
7893493	4.83841	5.45246	3.94221	5.69411	3.94083	4.46365	4.56897	5.26286	4.34488	4.26147	4.1974	3.86226	4.66563	5.00368	4.95674	4.2768	5.30253	4.3846	3.47122	5.27477	4.4042	3.81417	4.25535	4.6396	5.31003	5.36607	4.97854	4.95551	4.40236	3.57003	4.72596	3.42639	4.32536	4.10792	4.75898	4.99293	5.45258	5.25308	5.39388	5.0503	3.62174	4.12209	4.66248	4.19491	4.52638	4.46976	4.72787	5.76037	4.50696
7893494	9.4028	9.23389	9.82875	9.62851	9.43471	9.4272	9.29657	9.37647	9.27585	8.84047	9.28049	9.02959	9.32786	9.01176	8.6936	8.82257	8.97702	9.31276	8.9193	9.27902	9.08521	8.93585	8.95486	9.00036	8.75224	8.73575	9.0423	9.34797	8.90525	8.93743	8.69516	8.57134	8.3509	8.67234	8.69298	9.17422	8.71242	9.56422	9.50841	9.4337	9.20147	9.44617	9.26158	9.5782	9.01402	9.24954	9.14384	9.34441	9.4367
7893495	3.00568	3.78815	2.51211	2.49424	3.07625	3.01654	3.61204	3.41181	3.39654	2.95833	3.60212	3.2624	3.22461	3.66337	3.2503	3.46029	3.81436	2.85806	3.1603	4.06026	3.52086	3.19177	3.40581	2.59585	3.46707	3.13411	2.75739	4.1371	3.06483	2.9007	3.80171	3.7299	2.73767	2.88221	3.44434	3.68595	3.71521	3.71381	2.08828	2.72467	3.40312	2.86648	3.86545	3.98011	2.95938	3.7068	2.78357	3.10265	3.29092
7893496	4.19604	2.94434	4.79446	4.68198	3.67671	3.16135	3.53207	4.08864	3.32135	3.91515	3.14144	3.6556	3.93841	3.6402	2.95391	3.64908	4.29329	3.7633	3.625	3.72791	4.43886	4.76619	4.3286	4.55848	2.85689	3.14025	2.71251	3.03522	3.66433	3.13743	3.36243	3.78	3.1873	3.26084	3.30006	2.30092	4.15736	4.31823	4.85604	4.03608	4.80597	3.12387	3.0751	2.77544	2.7172	4.0023	3.51317	4.13994	3.69303
7893497	8.67302	8.25864	8.50077	8.69583	8.66495	8.55721	8.8231	9.00546	8.81392	8.64802	8.27879	8.75872	8.82371	8.35153	8.34443	8.65449	8.18462	8.63801	8.31775	9.13505	8.74574	8.75606	8.29318	8.76628	8.24	8.55829	8.68203	8.26416	8.83863	8.36764	8.203	8.4658	8.04083	8.3255	8.46101	8.03869	9.12483	9.1792	8.57284	8.65247	8.70465	8.32754	8.38973	8.84078	8.36748	8.88346	8.31929	8.07287	8.36221
7893498	10.9846	10.8462	11.0296	10.7982	10.8339	11.0136	11.0433	11.1006	10.6046	11.1913	11.1404	11.3391	10.9129	11.2156	11.1312	11.2814	11.1112	10.9702	10.9527	11.1096	11.2723	11.1913	11.3735	11.0577	10.809	10.9432	11.2683	11.2262	10.9383	11.3635	11.5791	11.5354	10.9913	10.9884	11.2622	11.3586	11.002	10.2892	10.6398	10.6626	11.1727	10.6644	11.0215	10.7905	11.1764	10.9379	10.9691	11.2896	10.8436
7893499	1.76949	1.93659	2.01096	1.79117	2.12105	2.09804	1.91551	1.75141	2.12193	2.11228	2.09473	2.09692	2.0065	1.94811	1.86304	2.0784	1.88621	2.30789	2.92733	2.04211	1.88489	2.07051	2.27446	1.83552	2.63089	2.39771	2.1423	2.17551	2.23779	2.43458	2.15549	2.41714	2.30525	1.92126	2.03499	1.75588	1.84683	1.8244	1.89544	1.83961	2.22426	1.82602	1.88583	2.03663	2.15866	2.11041	2.64231	1.93889	1.96957
7893500	8.22564	7.85578	8.41087	8.16076	8.06779	8.09012	8.32496	8.39461	7.96147	7.97026	7.91345	7.70886	7.59397	7.63478	7.79675	7.68255	7.60065	7.77494	7.70891	8.07791	7.59435	7.80915	7.74072	8.21877	8.00506	7.70258	7.82901	7.96395	8.01871	7.46099	7.60693	7.83314	7.94757	8.03035	7.65662	7.56955	8.24912	8.10148	8.29756	7.90484	7.86856	7.8169	7.02916	7.99057	7.83145	8.04327	7.40582	7.92082	7.98676
7893501	5.11293	5.52931	5.21972	4.10681	3.88726	4.20224	4.94887	5.06893	4.67832	4.71327	4.87892	5.1141	4.90984	5.37627	4.1187	4.42981	4.13886	4.86852	5.23389	3.95872	4.1513	4.37996	5.27934	4.23536	4.08086	4.57805	4.73496	4.65716	5.55087	4.8514	5.26619	5.81517	5.06279	4.75313	5.41559	4.8986	3.55132	4.65368	5.04435	4.40753	5.14217	4.68405	4.57656	4.21289	4.85994	3.91968	3.86101	5.34814	4.34526
7893502	2.56736	2.34321	2.4044	2.52681	2.08499	2.21982	2.26985	2.63441	1.80378	2.69746	2.2322	2.70497	2.0776	2.31081	2.25813	2.54194	2.36766	2.51951	2.25531	2.90082	2.16358	1.94758	2.09005	2.6715	2.34746	2.09357	2.05874	2.18618	2.27492	1.94449	2.38313	2.39975	1.92792	2.02577	1.87947	2.73875	2.2148	2.55669	2.09253	1.64913	3.15775	3.36462	2.36527	2.5292	2.62202	1.95382	1.99202	2.46079	2.36415
7893503	6.42893	6.3403	6.70866	5.79201	6.42259	6.32994	6.77771	6.32766	5.83014	6.64961	6.05967	6.76607	5.91174	6.82231	6.91067	7.00277	7.13991	6.81029	6.45523	7.01969	7.08846	6.87741	6.4431	6.79397	6.70116	7.15546	6.85915	6.75791	6.82752	6.6464	6.93672	6.71051	6.2029	6.29108	6.78278	7.05532	6.72588	6.2757	6.05503	4.67365	5.68799	6.32884	6.56751	6.61562	6.51306	6.94353	6.53745	6.79199	6.67124
[truncated: 32,300 more rows]
[truncated: 169 more columns]

## Sheet: SPSS比较
		COL1A2	COL3A1	CD53	POSTN		Group
disease status: non-failing	0	7.56466	6.71369	7.52945	8.04438		COL1A2
disease status: non-failing	0	7.90435	6.84956	7.4134	8.092		COL3A1
disease status: non-failing	0	6.9231	6.4399	7.97613	5.81425		CD53
[truncated: 215 more rows]

## Sheet: GraphPad作图
		COL1A2	COL3A1	CD53	POSTN		Group
[truncated: 218 more rows]
