# Supplementary material for: Identification of key immune-related genes in dilated cardiomyopathy using bioinformatics analysis
Source: Sci Rep. 2023 Feb 1;13:1820. doi: 10.1038/s41598-022-26277-w (PMC9892583; doi:10.1038/s41598-022-26277-w)
Supplement: Supplementary file 4 — Supplementary Information 4. [file 41598_2022_26277_MOESM4_ESM.xls]

## Sheet: GSE57338.top.table
ID	adj.P.Val	P.Value	t	B	logFC	Gene.symbol	Gene.title
7976496	3.07e-50	9.22e-55	-21.1129	113.532	-2.7	SERPINA3	serpin family A member 3
8045291	8.47e-46	5.09e-50	-19.5679	102.825	-1.04	TUBA3D///TUBA3E///TUBA3C	tubulin alpha 3d///tubulin alpha 3e///tubulin alpha 3c
8160168	9.68e-45	8.72e-49	19.1716	100.036	1.07	FREM1	FRAS1 related extracellular matrix 1
7992987	4.2e-40	5.05e-44	-17.6602	89.2612	-0.653	HMOX2	heme oxygenase 2
8123446	8.97e-40	1.35e-43	17.5262	88.2964	1.27	SMOC2	SPARC related modular calcium binding 2
8063923	5.34e-38	9.62e-42	-16.9453	84.0978	-1.47	SLCO4A1	solute carrier organic anion transporter family member 4A1
7982204	2.21e-36	4.64e-40	16.42	80.2825	0.705	HMGN2	high mobility group nucleosomal binding domain 2
8000409	8.9e-36	2.14e-39	16.2137	78.7795	0.702	HMGN2	high mobility group nucleosomal binding domain 2
8162404	2.88e-34	7.78e-38	15.729	75.2408	0.995	ECM2	extracellular matrix protein 2
8102532	6.58e-34	1.98e-37	15.6035	74.3231	1.09	PDE5A	phosphodiesterase 5A
7960794	8.31e-34	2.75e-37	-15.5593	73.9998	-1.61	CD163	CD163 molecule
8073449	1.68e-33	6.04e-37	-15.4531	73.2226	-0.774	CSDC2	cold shock domain containing C2
8139087	2.6e-33	1.01e-36	15.3835	72.7133	1.76	SFRP4	secreted frizzled related protein 4
7989146	3e-33	1.28e-36	15.3523	72.4855	1.03	MNS1	meiosis specific nuclear structural 1
8074991	3e-33	1.35e-36	-15.3449	72.4309	-0.845	GGT5	gamma-glutamyltransferase 5
8156278	5.29e-33	2.54e-36	-15.2597	71.8073	-0.665	C9orf47///S1PR3	chromosome 9 open reading frame 47///sphingosine-1-phosphate receptor 3
7914075	4.48e-32	2.29e-35	-14.9644	69.6433	-1.59	FCN3	ficolin 3
7952011	6.07e-32	3.28e-35	14.9159	69.2884	0.96	SCN2B	sodium voltage-gated channel beta subunit 2
8174119	1.41e-31	8.07e-35	14.795	68.4021	0.754	ZMAT1	zinc finger matrin-type 1
7959002	1.71e-31	1.03e-34	14.7627	68.1652	0.769	SDSL	serine dehydratase like
8169115	1.91e-31	1.2e-34	14.7415	68.0097	1.06	NRK	Nik related kinase
8057506	6.03e-31	3.98e-34	14.5806	66.8301	1.41	FRZB	frizzled-related protein
8055194	8.54e-31	5.9e-34	-14.5277	66.4425	-0.92	TUBA3E	tubulin alpha 3e
7946579	9.79e-31	7.06e-34	-14.5036	66.2661	-1.54	LYVE1	lymphatic vessel endothelial hyaluronan receptor 1
7931977	9.84e-31	7.39e-34	14.4975	66.221	0.822	ITIH5	inter-alpha-trypsin inhibitor heavy chain family member 5
8165277	2.16e-30	1.69e-33	-14.3866	65.4083	-0.948	LCN6	lipocalin 6
7923347	2.6e-30	2.11e-33	-14.3567	65.1894	-0.636	LAD1	ladinin 1
7933750	3.2e-30	2.69e-33	14.3238	64.948	0.909	SLC16A9	solute carrier family 16 member 9
8037614	4.75e-30	4.14e-33	-14.2658	64.5229	-0.773	GPR4	G protein-coupled receptor 4
8092691	7.19e-30	6.48e-33	-14.2057	64.0823	-0.774	BCL6	B-cell CLL/lymphoma 6
7986092	8.19e-30	7.62e-33	-14.1837	63.9216	-0.609	FURIN	furin, paired basic amino acid cleaving enzyme
8123104	1.91e-29	1.84e-32	14.0654	63.0543	1.01	FNDC1	fibronectin type III domain containing 1
8094184	5.07e-29	5.02e-32	13.9302	62.0642	0.611	C1QTNF7	C1q and tumor necrosis factor related protein 7
8162394	5.58e-29	5.69e-32	13.9133	61.9403	1.88	ASPN	asporin
8146159	6.25e-29	6.57e-32	13.8939	61.7986	0.51	AP3M2	adaptor related protein complex 3 mu 2 subunit
7931097	8.22e-29	8.89e-32	13.8533	61.501	0.536	HTRA1	HtrA serine peptidase 1
7916747	1.06e-28	1.18e-31	-13.8154	61.224	-0.325	JAK1	Janus kinase 1
8147516	1.37e-28	1.57e-31	13.7769	60.942	0.888	MATN2	matrilin 2
7934334	2.25e-28	2.63e-31	13.7073	60.4326	0.51	CFAP70	cilia and flagella associated protein 70
8126066	2.29e-28	2.76e-31	-13.7009	60.386	-0.383	MTCH1	mitochondrial carrier 1
7920552	2.55e-28	3.14e-31	13.6836	60.2591	0.685	KCNN3	potassium calcium-activated channel subfamily N member 3
7935296	7.52e-28	9.48e-31	13.5344	59.1688	0.982	TLL2	tolloid like 2
8066964	8.35e-28	1.08e-30	-13.5171	59.0421	-0.391	TMEM189-UBE2V1///TMEM189///UBE2V1	TMEM189-UBE2V1 readthrough///transmembrane protein 189///ubiquitin conjugating enzyme E2 V1
8074261	8.43e-28	1.13e-30	-13.5106	58.9943	-0.486	BID	BH3 interacting domain death agonist
7984813	8.43e-28	1.14e-30	13.5097	58.9882	0.775	ISLR	immunoglobulin superfamily containing leucine rich repeat
7965403	9.38e-28	1.3e-30	13.4923	58.8612	1.21	LUM	lumican
8143879	1.07e-27	1.51e-30	-13.4718	58.7112	-0.421	TMUB1	transmembrane and ubiquitin like domain containing 1
8143144	2.15e-27	3.11e-30	13.3744	57.9996	0.961	PTN	pleiotrophin
8160670	2.44e-27	3.59e-30	-13.3547	57.8561	-1.07	AQP3	aquaporin 3 (Gill blood group)
7921821	2.98e-27	4.47e-30	-13.3252	57.6408	-1.35	ADAMTS4	ADAM metallopeptidase with thrombospondin type 1 motif 4
7929047	3.39e-27	5.19e-30	13.3052	57.4942	0.675	IFIT2	interferon induced protein with tetratricopeptide repeats 2
7980970	4.89e-27	7.64e-30	-13.2529	57.1125	-0.408	ITPK1	inositol-tetrakisphosphate 1-kinase
8092457	4.9e-27	7.8e-30	-13.25	57.0915	-0.556	ALG3	ALG3, alpha-1,3- mannosyltransferase
8129985	1.49e-26	2.42e-29	13.0968	55.9747	0.514	HYMAI///PLAGL1	hydatidiform mole associated and imprinted (non-protein coding)///PLAG1 like zinc finger 1
7942123	1.67e-26	2.75e-29	13.0795	55.8488	0.527	CCND1	cyclin D1
8068522	2.42e-26	4.07e-29	13.0267	55.4642	0.375	TTC3	tetratricopeptide repeat domain 3
8173287	2.51e-26	4.29e-29	-13.0196	55.4121	-1.29	VSIG4	V-set and immunoglobulin domain containing 4
7896730	3.24e-26	5.65e-29	12.9823	55.1406	0.848
7898328	3.67e-26	6.5e-29	-12.9634	55.0031	-0.321	SZRD1	SUZ RNA binding domain containing 1
7913216	3.93e-26	7.08e-29	-12.9518	54.9186	-1.99	PLA2G2A	phospholipase A2 group IIA
7962058	4.8e-26	8.79e-29	-12.9224	54.705	-0.604	TMTC1	transmembrane and tetratricopeptide repeat containing 1
7914015	5.56e-26	1.04e-28	-12.9003	54.544	-0.86	FAM46B	family with sequence similarity 46 member B
8158431	6.07e-26	1.15e-28	-12.8863	54.442	-0.575	PHYHD1	phytanoyl-CoA dioxygenase domain containing 1
8036867	6.32e-26	1.21e-28	-12.8786	54.3865	-0.383	C19orf47	chromosome 19 open reading frame 47
8097307	6.48e-26	1.26e-28	12.8732	54.3468	0.387	INTU	inturned planar cell polarity protein
7977987	1.09e-25	2.18e-28	-12.7995	53.8117	-1.54	MYH6	myosin heavy chain 6
8168517	1.09e-25	2.2e-28	12.7982	53.8018	0.588	LPAR4	lysophosphatidic acid receptor 4
8083494	1.42e-25	2.91e-28	12.7602	53.5259	1.09	MME	membrane metallo-endopeptidase
7989670	1.82e-25	3.77e-28	-12.725	53.27	-0.382	RBPMS2	RNA binding protein with multiple splicing 2
8157976	1.99e-25	4.19e-28	12.7107	53.1661	0.679	GARNL3	GTPase activating Rap/RanGAP domain like 3
8134463	2.47e-25	5.26e-28	-12.6797	52.9414	-0.877	NPTX2	neuronal pentraxin 2
7991335	2.72e-25	5.89e-28	-12.6645	52.8315	-1.15	ANPEP	alanyl aminopeptidase, membrane
7996198	2.84e-25	6.23e-28	12.6569	52.7762	0.781	CCDC113	coiled-coil domain containing 113
8015607	2.88e-25	6.41e-28	-12.653	52.7479	-0.644	STAT3	signal transducer and activator of transcription 3
7956076	4.82e-25	1.09e-27	-12.5814	52.2282	-0.498	CDK2	cyclin dependent kinase 2
7929388	5.93e-25	1.35e-27	12.5513	52.0106	0.92	PLCE1	phospholipase C epsilon 1
8151684	8.15e-25	1.88e-27	12.5064	51.685	0.762
7951521	8.67e-25	2.03e-27	12.4961	51.6108	0.413	C11orf65	chromosome 11 open reading frame 65
7902425	9.87e-25	2.34e-27	-12.4768	51.4708	-0.662	ST6GALNAC3	ST6 N-acetylgalactosaminide alpha-2,6-sialyltransferase 3
8013191	1.15e-24	2.77e-27	-12.4538	51.3045	-0.375	FLII	FLII, actin remodeling protein
8011462	1.3e-24	3.15e-27	12.4363	51.1776	0.297	NCBP3	nuclear cap binding subunit 3
7899043	1.53e-24	3.76e-27	-12.4124	51.0045	-0.413	SEPN1	selenoprotein N, 1
7918558	1.54e-24	3.89e-27	-12.4077	50.9711	-0.549	KCND3	potassium voltage-gated channel subfamily D member 3
8075106	1.54e-24	3.9e-27	-12.4074	50.9687	-0.432	TPST2	tyrosylprotein sulfotransferase 2
8078350	1.55e-24	3.96e-27	-12.4053	50.9536	-0.334	TGFBR2	transforming growth factor beta receptor 2
8041644	1.68e-24	4.35e-27	12.3926	50.8614	0.926	PLEKHH2	pleckstrin homology, MyTH4 and FERM domain containing H2
7946454	2.22e-24	5.79e-27	12.3533	50.5779	0.785	SCUBE2	signal peptide, CUB domain and EGF like domain containing 2
8062326	2.24e-24	5.92e-27	-12.3505	50.557	-0.29	C20orf24	chromosome 20 open reading frame 24
8000244	2.29e-24	6.17e-27	-12.3448	50.5162	-0.569	USP31	ubiquitin specific peptidase 31
7914489	2.29e-24	6.18e-27	-12.3445	50.5136	-0.383	PTP4A2	protein tyrosine phosphatase type IVA, member 2
7949808	2.37e-24	6.49e-27	-12.3379	50.4663	-0.455	PITPNM1	phosphatidylinositol transfer protein membrane associated 1
8088560	2.73e-24	7.54e-27	-12.3174	50.3181	-1.2	ADAMTS9	ADAM metallopeptidase with thrombospondin type 1 motif 9
8104035	2.77e-24	7.74e-27	12.3139	50.2928	0.414	SORBS2///SORBS2	sorbin and SH3 domain containing 2///sorbin and SH3 domain containing 2
7934533	2.83e-24	8e-27	-12.3094	50.2602	-0.683	DUSP13	dual specificity phosphatase 13
8165271	2.84e-24	8.09e-27	-12.3078	50.2487	-0.611	LCN10	lipocalin 10
7930139	3e-24	8.65e-27	-12.2987	50.183	-0.385	TRIM8	tripartite motif containing 8
8146967	3e-24	8.75e-27	12.2971	50.1714	0.815	CRISPLD1	cysteine rich secretory protein LCCL domain containing 1
7999291	3.38e-24	9.95e-27	12.2796	50.0454	0.719	C16orf89	chromosome 16 open reading frame 89
8077833	4.11e-24	1.22e-26	12.2515	49.8425	0.802	SLC6A1	solute carrier family 6 member 1
7985934	4.11e-24	1.23e-26	-12.2502	49.8328	-0.672	SEMA4B	semaphorin 4B
8050846	4.93e-24	1.49e-26	12.224	49.6443	0.354	DTNB	dystrobrevin beta
7929634	6.46e-24	1.98e-26	-12.1856	49.3673	-0.443	ZDHHC16	zinc finger DHHC-type containing 16
8000117	8.7e-24	2.69e-26	12.1437	49.0651	0.948	CRYM	crystallin mu
7929012	1.18e-23	3.68e-26	12.1008	48.7559	0.491	STAMBPL1	STAM binding protein like 1
7947681	1.2e-23	3.77e-26	12.0975	48.7324	0.445	ARHGAP1	Rho GTPase activating protein 1
7946757	1.27e-23	4.03e-26	12.0884	48.6668	0.486	SOX6	SRY-box 6
8044021	1.45e-23	4.65e-26	-12.0689	48.5266	-1.7	IL1RL1	interleukin 1 receptor like 1
7915472	1.51e-23	4.89e-26	-12.0618	48.4753	-0.701	SLC2A1	solute carrier family 2 member 1
8145889	2.28e-23	7.46e-26	-12.004	48.0599	-0.483	EIF4EBP1	eukaryotic translation initiation factor 4E binding protein 1
8168968	2.78e-23	9.23e-26	11.9748	47.8498	0.62	GPRASP1	G protein-coupled receptor associated sorting protein 1
8180309	2.78e-23	9.27e-26	-11.9743	47.8459	-0.708	ST6GALNAC3	ST6 N-acetylgalactosaminide alpha-2,6-sialyltransferase 3
8047300	2.89e-23	9.73e-26	-11.9677	47.7984	-1.34	AOX1	aldehyde oxidase 1
8048847	2.93e-23	9.94e-26	-11.9647	47.7772	-0.268	AGFG1	ArfGAP with FG repeats 1
7968344	3.55e-23	1.22e-25	-11.9371	47.5787	-1.06	ALOX5AP	arachidonate 5-lipoxygenase activating protein
8076137	3.55e-23	1.23e-25	-11.9358	47.5694	-0.376	SUN2	Sad1 and UNC84 domain containing 2
7920409	3.85e-23	1.34e-25	-11.9238	47.4831	-0.362	JTB	jumping translocation breakpoint
7972157	4.1e-23	1.44e-25	-11.9138	47.4113	-0.781	EDNRB	endothelin receptor type B
8103646	4.44e-23	1.57e-25	11.9018	47.3253	0.314	NEK1	NIMA related kinase 1
7955562	4.47e-23	1.6e-25	-11.8991	47.3062	-0.432	ACVRL1	activin A receptor like type 1
8146794	4.47e-23	1.61e-25	11.8983	47.3007	0.423	PREX2	phosphatidylinositol-3,4,5-trisphosphate dependent Rac exchange factor 2
7902541	4.84e-23	1.76e-25	11.8865	47.2157	1.07	IFI44L	interferon induced protein 44 like
8092541	5.31e-23	1.94e-25	11.8726	47.1159	0.705	LIPH	lipase H
8005043	5.65e-23	2.09e-25	11.8628	47.0457	0.983	LINC00670	long intergenic non-protein coding RNA 670
8172345	5.72e-23	2.13e-25	-11.86	47.0255	-0.356	ELK1	ELK1, ETS transcription factor
8101945	6.12e-23	2.3e-25	-11.8496	46.9509	-0.559	H2AFZ	H2A histone family member Z
8117458	6.3e-23	2.38e-25	11.8447	46.9157	0.62	BTN3A1	butyrophilin subfamily 3 member A1
7928705	6.48e-23	2.47e-25	-11.8396	46.8793	-0.369	TSPAN14	tetraspanin 14
8065569	6.95e-23	2.67e-25	-11.8289	46.8028	-0.506	BCL2L1	BCL2 like 1
8173752	7.27e-23	2.82e-25	11.8217	46.7509	0.607	ZCCHC5	zinc finger CCHC-type containing 5
7977077	8.09e-23	3.16e-25	-11.8059	46.638	-0.503	MARK3	microtubule affinity regulating kinase 3
8012475	8.15e-23	3.21e-25	11.8038	46.623	0.629	MYH10	myosin, heavy chain 10, non-muscle
8038347	1.1e-22	4.35e-25	-11.7618	46.3223	-0.43	TEAD2	TEA domain transcription factor 2
8125919	1.12e-22	4.48e-25	-11.7578	46.2936	-1.12	LOC285847///FKBP5	uncharacterized LOC285847///FK506 binding protein 5
8081503	1.37e-22	5.5e-25	11.7295	46.0909	0.562	DZIP3	DAZ interacting zinc finger protein 3
8028872	1.6e-22	6.5e-25	11.7067	45.9277	0.543	LTBP4	latent transforming growth factor beta binding protein 4
8148070	1.67e-22	6.81e-25	11.7001	45.8807	1.18	COL14A1	collagen type XIV alpha 1 chain
8066117	1.9e-22	7.8e-25	-11.6814	45.7469	-0.73	TLDC2///SAMHD1	TBC/LysM-associated domain containing 2///SAM and HD domain containing deoxynucleoside triphosphate triphosphohydrolase 1
7953547	1.96e-22	8.11e-25	-11.6762	45.7095	-0.309	ATN1	atrophin 1
8053801	2.17e-22	9.04e-25	11.6611	45.6017	0.5	ANKRD36C///ANKRD36///ANKRD36B	ankyrin repeat domain 36C///ankyrin repeat domain 36///ankyrin repeat domain 36B
8018731	2.44e-22	1.02e-24	-11.6439	45.4789	-0.423	RHBDF2	rhomboid 5 homolog 2
8167125	2.46e-22	1.04e-24	11.6415	45.4617	0.367	USP11	ubiquitin specific peptidase 11
7922912	2.54e-22	1.08e-24	11.6361	45.4231	0.26	TPR	translocated promoter region, nuclear basket protein
8114593	2.65e-22	1.14e-24	11.6293	45.3745	0.516	APBB3	amyloid beta precursor protein binding family B member 3
7985238	2.67e-22	1.15e-24	11.6274	45.3609	0.552	ANKRD34C	ankyrin repeat domain 34C
8105040	2.76e-22	1.2e-24	-11.6217	45.3203	-0.751	OSMR	oncostatin M receptor
8009693	3.33e-22	1.46e-24	-11.5948	45.1282	-0.442	TMEM104	transmembrane protein 104
8108832	3.36e-22	1.49e-24	11.5923	45.1102	0.376	KIAA0141	KIAA0141
7920401	3.36e-22	1.49e-24	-11.592	45.1085	-0.362	SLC39A1	solute carrier family 39 member 1
7954511	3.47e-22	1.55e-24	11.5864	45.0683	0.512	STK38L	serine/threonine kinase 38 like
7950810	4.15e-22	1.87e-24	11.5607	44.885	0.428	SYTL2	synaptotagmin like 2
7914042	4.69e-22	2.12e-24	-11.5431	44.7599	-0.545	MAP3K6	mitogen-activated protein kinase kinase kinase 6
7976726	5.47e-22	2.51e-24	11.5201	44.5958	0.349	EVL	Enah/Vasp-like
8120967	5.47e-22	2.51e-24	11.5199	44.5944	0.668	NT5E	5'-nucleotidase ecto
7947425	6.92e-22	3.2e-24	-11.4865	44.3567	-0.288	CD59	CD59 molecule
8018428	6.99e-22	3.27e-24	-11.4837	44.3368	-0.362	GALK1	galactokinase 1
7982531	6.99e-22	3.27e-24	11.4834	44.3345	0.298	ANP32AP1///ANP32A	acidic nuclear phosphoprotein 32 family member A pseudogene 1///acidic nuclear phosphoprotein 32 family member A
8023382	7.14e-22	3.37e-24	-11.4795	44.3064	-0.277	MBD2	methyl-CpG binding domain protein 2
7931899	7.2e-22	3.42e-24	-11.4774	44.2915	-0.477	IL15RA	interleukin 15 receptor subunit alpha
8122843	7.46e-22	3.56e-24	11.4717	44.2508	0.372	ESR1	estrogen receptor 1
7910200	8.17e-22	3.92e-24	11.4583	44.1557	0.664	SNAP47///JMJD4	synaptosome associated protein 47///jumonji domain containing 4
7965941	8.3e-22	4.04e-24	11.4544	44.1282	0.788	GLT8D2	glycosyltransferase 8 domain containing 2
7972650	8.3e-22	4.04e-24	11.4543	44.1271	0.753	FGF14	fibroblast growth factor 14
8029507	8.3e-22	4.06e-24	-11.4535	44.1218	-0.342	NECTIN2	nectin cell adhesion molecule 2
8162373	8.84e-22	4.35e-24	11.4439	44.0535	1.22	OGN	osteoglycin
8173059	9.15e-22	4.53e-24	-11.4383	44.0132	-0.739	WNK3	WNK lysine deficient protein kinase 3
8131996	1.01e-21	5.06e-24	11.4232	43.9058	0.717	CREB5	cAMP responsive element binding protein 5
8115594	1.09e-21	5.48e-24	11.4121	43.8272	0.532	C1QTNF2	C1q and tumor necrosis factor related protein 2
7941302	1.17e-21	5.89e-24	-11.402	43.755	-0.367	FAM89B	family with sequence similarity 89 member B
7973352	1.34e-21	6.78e-24	-11.3826	43.6176	-0.395	LRP10	LDL receptor related protein 10
8040238	1.35e-21	6.89e-24	-11.3803	43.6014	-0.332	HPCAL1	hippocalcin like 1
8130383	1.49e-21	7.65e-24	-11.3657	43.4974	-0.284	MTRF1L	mitochondrial translational release factor 1 like
7992646	1.51e-21	7.79e-24	-11.3632	43.4796	-0.224	ATP6V0C	ATPase H+ transporting V0 subunit c
8122334	1.52e-21	7.88e-24	11.3616	43.4684	1.05	ACKR4	atypical chemokine receptor 4
7965040	1.6e-21	8.37e-24	11.3534	43.4099	1.03	PHLDA1	pleckstrin homology like domain family A member 1
7925320	1.66e-21	8.73e-24	-11.3475	43.3679	-0.584	NID1	nidogen 1
7953200	1.68e-21	8.87e-24	11.3452	43.3518	0.431	CCND2	cyclin D2
7905854	1.82e-21	9.66e-24	-11.3335	43.2686	-0.289	ZBTB7B	zinc finger and BTB domain containing 7B
8147469	1.88e-21	1.01e-23	11.3277	43.2277	0.424	CPQ	carboxypeptidase Q
8152491	1.94e-21	1.04e-23	11.3229	43.1939	0.523	EXT1	exostosin glycosyltransferase 1
7990165	2.19e-21	1.19e-23	-11.305	43.0669	-0.274	PARP6	poly(ADP-ribose) polymerase family member 6
8072360	2.25e-21	1.23e-23	-11.2993	43.0263	-0.602	TCN2	transcobalamin 2
8035886	2.25e-21	1.24e-23	-11.2992	43.0254	-0.352	C19orf12	chromosome 19 open reading frame 12
7990080	2.25e-21	1.24e-23	-11.299	43.0243	-0.396	LARP6	La ribonucleoprotein domain family member 6
7973110	2.27e-21	1.26e-23	-11.297	43.0102	-1.15	RNASE2	ribonuclease A family member 2
8086908	2.44e-21	1.36e-23	-11.2859	42.9314	-0.423	PLXNB1	plexin B1
8025984	2.44e-21	1.36e-23	11.2855	42.9283	0.561	ZNF844	zinc finger protein 844
8167815	2.54e-21	1.43e-23	11.2791	42.8831	0.393	MAGED2	MAGE family member D2
8030782	2.66e-21	1.5e-23	-11.272	42.8323	-0.633	SIGLEC9	sialic acid binding Ig like lectin 9
7892620	2.98e-21	1.69e-23	11.2557	42.7172	0.277
8048283	3.1e-21	1.77e-23	-11.2493	42.6722	-0.889	SLC11A1	solute carrier family 11 member 1
7968242	3.11e-21	1.79e-23	-11.248	42.6629	-0.37	GTF3A	general transcription factor IIIA
8015846	3.48e-21	2.01e-23	-11.2318	42.5478	-0.695	MPP3	membrane palmitoylated protein 3
8107934	3.49e-21	2.02e-23	11.2306	42.5395	0.398	C5orf56	chromosome 5 open reading frame 56
8042439	3.65e-21	2.13e-23	11.2237	42.4909	0.546	ANTXR1	anthrax toxin receptor 1
8010287	4.05e-21	2.37e-23	-11.2085	42.383	-0.984	C1QTNF1	C1q and tumor necrosis factor related protein 1
8138799	4.57e-21	2.69e-23	11.1912	42.2605	0.586	TRIL	TLR4 interactor with leucine rich repeats
8025659	4.72e-21	2.79e-23	-11.1858	42.2222	-0.348	ATG4D///KRI1	autophagy related 4D cysteine peptidase///KRI1 homolog
8145136	4.82e-21	2.87e-23	-11.1821	42.1959	-0.335	PPP3CC	protein phosphatase 3 catalytic subunit gamma
8058462	4.86e-21	2.9e-23	11.1804	42.1843	0.45	MDH1B	malate dehydrogenase 1B
8042867	5e-21	3e-23	11.1756	42.1505	0.273	WBP1	WW domain binding protein 1
7905881	5.01e-21	3.02e-23	-11.1748	42.1449	-0.402	ADAM15	ADAM metallopeptidase domain 15
8109333	5.02e-21	3.04e-23	-11.1738	42.1376	-0.344	GPX3///GPX3	glutathione peroxidase 3///glutathione peroxidase 3
8055183	5.07e-21	3.09e-23	-11.1717	42.1225	-0.364	SMPD4	sphingomyelin phosphodiesterase 4
7906443	5.58e-21	3.42e-23	11.1576	42.023	0.46	FCER1A	Fc fragment of IgE receptor Ia
8142120	5.78e-21	3.56e-23	-11.152	41.9832	-0.616	NAMPT	nicotinamide phosphoribosyltransferase
8018107	6.02e-21	3.72e-23	-11.1457	41.939	-0.468	CDC42EP4	CDC42 effector protein 4
8128394	6.21e-21	3.86e-23	11.1406	41.9031	0.324	PNISR	PNN interacting serine and arginine rich protein
7916616	6.21e-21	3.88e-23	11.1401	41.8991	0.622	CYP2J2	cytochrome P450 family 2 subfamily J member 2
7959173	7.62e-21	4.78e-23	-11.1109	41.693	-0.253	RNF10	ring finger protein 10
8072088	8.11e-21	5.11e-23	11.1015	41.627	0.524	SEZ6L	seizure related 6 homolog like
7933084	8.21e-21	5.2e-23	-11.0991	41.6096	-0.645	NAMPT	nicotinamide phosphoribosyltransferase
8155062	8.58e-21	5.46e-23	-11.0923	41.562	-0.366	TESK1	testis-specific kinase 1
7990269	9.63e-21	6.16e-23	-11.0755	41.4436	-0.699	C15orf59	chromosome 15 open reading frame 59
8163023	1.09e-20	7.02e-23	11.0572	41.3142	0.301	IKBKAP	inhibitor of kappa light polypeptide gene enhancer in B-cells, kinase complex-associated protein
8124524	1.13e-20	7.31e-23	11.0516	41.2748	0.495	HIST1H2AK	histone cluster 1, H2ak
8104856	1.15e-20	7.49e-23	11.0483	41.2513	0.218	SPEF2	sperm flagellar 2
7899562	1.15e-20	7.49e-23	-11.0481	41.2505	-0.479	PTPRU	protein tyrosine phosphatase, receptor type U
8025741	1.15e-20	7.51e-23	-11.0478	41.2481	-0.251	QTRT1///DNM2	queuine tRNA-ribosyltransferase catalytic subunit 1///dynamin 2
8043697	1.26e-20	8.3e-23	11.0339	41.1503	0.45	ANKRD36///ANKRD36B	ankyrin repeat domain 36///ankyrin repeat domain 36B
7995838	1.29e-20	8.52e-23	-11.0302	41.1236	-1	MT1X	metallothionein 1X
7953166	1.36e-20	9.05e-23	11.0218	41.0649	0.567	TSPAN9	tetraspanin 9
7903414	1.79e-20	1.19e-22	10.9829	40.7908	0.537	AMY2B///AMY2A///AMY1C///AMY1B///AMY1A	amylase, alpha 2B (pancreatic)///amylase, alpha 2A (pancreatic)///amylase, alpha 1C (salivary)///amylase, alpha 1B (salivary)///amylase, alpha 1A (salivary)
8128247	2.15e-20	1.44e-22	10.9571	40.6093	0.432	BACH2	BTB domain and CNC homolog 2
8177628	2.18e-20	1.47e-22	10.9542	40.5892	0.406	CCDC125	coiled-coil domain containing 125
8098204	2.3e-20	1.55e-22	10.9462	40.5326	0.548	CPE	carboxypeptidase E
7929052	2.49e-20	1.69e-22	10.9341	40.4476	0.529	IFIT3	interferon induced protein with tetratricopeptide repeats 3
7950990	2.78e-20	1.9e-22	-10.9183	40.3364	-0.66	SLC36A4	solute carrier family 36 member 4
8173917	2.88e-20	1.97e-22	10.9125	40.296	1.02	NAP1L3	nucleosome assembly protein 1 like 3
8019376	2.95e-20	2.03e-22	-10.9085	40.2682	-0.358	DUS1L	dihydrouridine synthase 1 like
8077612	3.02e-20	2.09e-22	10.9046	40.2407	0.431	ARPC4-TTLL3///TTLL3///BRPF1	ARPC4-TTLL3 readthrough///tubulin tyrosine ligase like 3///bromodomain and PHD finger containing 1
8087380	3.15e-20	2.19e-22	10.8981	40.1949	0.199	USP4	ubiquitin specific peptidase 4
8025183	3.16e-20	2.2e-22	-10.8973	40.1895	-0.337	MCOLN1	mucolipin 1
8009417	3.18e-20	2.23e-22	-10.8956	40.1775	-0.571	KPNA2	karyopherin subunit alpha 2
8109938	3.19e-20	2.24e-22	10.8949	40.1726	0.529	RANBP17	RAN binding protein 17
8024358	3.29e-20	2.32e-22	-10.8898	40.1366	-0.3	CSNK1G2	casein kinase 1 gamma 2
8158424	3.37e-20	2.39e-22	-10.8857	40.1081	-0.522	LRRC8A	leucine rich repeat containing 8 family member A
7929858	3.4e-20	2.42e-22	10.8841	40.0969	0.347	SLF2	SMC5-SMC6 complex localization factor 2
8103563	3.45e-20	2.47e-22	10.8813	40.0767	0.522	DDX60	DEXD/H-box helicase 60
8087935	3.53e-20	2.53e-22	-10.8777	40.0519	-0.549	NT5DC2	5'-nucleotidase domain containing 2
7907439	3.61e-20	2.6e-22	-10.8739	40.0251	-0.415	PRDX6	peroxiredoxin 6
7927215	3.94e-20	2.85e-22	-10.8609	39.9337	-0.754	ALOX5	arachidonate 5-lipoxygenase
8114805	4.21e-20	3.06e-22	10.8509	39.8637	0.721	FGF1	fibroblast growth factor 1
7906720	4.26e-20	3.11e-22	-10.8488	39.8487	-1.02	FCER1G	Fc fragment of IgE receptor Ig
7996081	4.75e-20	3.48e-22	-10.833	39.738	-0.504	ADGRG1	adhesion G protein-coupled receptor G1
7903980	4.76e-20	3.51e-22	-10.832	39.7309	-0.867	C1orf162	chromosome 1 open reading frame 162
8053599	4.87e-20	3.6e-22	10.8284	39.7058	0.282	WBP1	WW domain binding protein 1
8004184	5.12e-20	3.8e-22	10.8206	39.6513	0.524	XAF1	XIAP associated factor 1
8019737	5.54e-20	4.13e-22	-10.809	39.5701	-0.559	KPNA2	karyopherin subunit alpha 2
8124088	5.54e-20	4.14e-22	10.8086	39.5671	0.447	KIF13A	kinesin family member 13A
8113073	5.54e-20	4.16e-22	10.8078	39.5617	0.656	ARRDC3	arrestin domain containing 3
7960730	6.36e-20	4.8e-22	-10.7879	39.4219	-0.574	LPCAT3	lysophosphatidylcholine acyltransferase 3
7909510	6.71e-20	5.08e-22	10.7798	39.3658	0.424	HHAT	hedgehog acyltransferase
8159692	7.12e-20	5.41e-22	-10.7709	39.3035	-0.298	ARRDC1	arrestin domain containing 1
8135734	7.71e-20	5.9e-22	10.7588	39.2186	0.467	CPED1	cadherin like and PC-esterase domain containing 1
7987981	7.71e-20	5.9e-22	10.7587	39.2181	0.359	UBR1	ubiquitin protein ligase E3 component n-recognin 1
7949619	7.92e-20	6.09e-22	-10.7543	39.1869	-0.441	SLC29A2	solute carrier family 29 member 2
8168976	7.98e-20	6.16e-22	10.7526	39.1754	0.51	GPRASP2	G protein-coupled receptor associated sorting protein 2
8180388	8.12e-20	6.29e-22	-10.7497	39.1548	-0.455	NME2	NME/NM23 nucleoside diphosphate kinase 2
8043377	8.27e-20	6.44e-22	10.7465	39.1327	0.284	WBP1	WW domain binding protein 1
8180389	8.71e-20	6.8e-22	-10.7387	39.0777	-0.453	NME2	NME/NM23 nucleoside diphosphate kinase 2
7922474	9.41e-20	7.37e-22	-10.7274	38.9987	-0.59	KIAA0040	KIAA0040
8158317	9.93e-20	7.81e-22	10.7192	38.9418	0.366	SPTAN1	spectrin alpha, non-erythrocytic 1
8174654	1.02e-19	8.08e-22	10.7145	38.9091	0.685	KLHL13	kelch like family member 13
7970473	1.08e-19	8.57e-22	10.7062	38.8508	0.46	XPO4	exportin 4
8078834	1.24e-19	9.9e-22	10.6858	38.7086	0.303	WDR48	WD repeat domain 48
8018494	1.33e-19	1.06e-21	-10.6763	38.6423	-0.352	TRIM47	tripartite motif containing 47
8102567	1.37e-19	1.1e-21	10.6713	38.6076	0.461	PRDM5	PR/SET domain 5
8180337	1.37e-19	1.1e-21	-10.6704	38.6012	-0.46	ATF4	activating transcription factor 4
7938225	1.37e-19	1.11e-21	10.6701	38.5992	0.822	OLFML1	olfactomedin like 1
7933537	1.39e-19	1.12e-21	10.6679	38.5836	0.658	OGDHL	oxoglutarate dehydrogenase-like
8120883	1.46e-19	1.19e-21	10.6598	38.5269	0.339	DOPEY1	dopey family member 1
8180387	1.48e-19	1.21e-21	-10.658	38.5142	-0.454	NME2	NME/NM23 nucleoside diphosphate kinase 2
7953150	1.52e-19	1.25e-21	-10.6532	38.4813	-0.627	TEAD4	TEA domain transcription factor 4
8090277	1.57e-19	1.29e-21	-10.6479	38.4444	-0.361	OSBPL11	oxysterol binding protein like 11
7905571	1.68e-19	1.39e-21	-10.6378	38.3738	-0.803	S100A9	S100 calcium binding protein A9
8158224	1.75e-19	1.45e-21	-10.6317	38.331	-0.422	SLC27A4	solute carrier family 27 member 4
7906919	1.78e-19	1.48e-21	10.629	38.3122	1	RGS4	regulator of G-protein signaling 4
7925492	1.96e-19	1.64e-21	-10.6147	38.2124	-0.461	OPN3///KMO	opsin 3///kynurenine 3-monooxygenase (kynurenine 3-hydroxylase)
7913883	2e-19	1.68e-21	10.6112	38.1886	0.438	PAFAH2	platelet activating factor acetylhydrolase 2
8180386	2.01e-19	1.69e-21	-10.6104	38.1825	-0.446	NME2	NME/NM23 nucleoside diphosphate kinase 2
7962029	2.13e-19	1.8e-21	-10.6011	38.1181	-0.335	OVCH1	ovochymase 1
8159127	2.13e-19	1.81e-21	-10.601	38.1169	-0.327	RXRA	retinoid X receptor alpha
7941274	2.17e-19	1.84e-21	-10.598	38.0963	-0.22	SCYL1///LTBP3	SCY1 like pseudokinase 1///latent transforming growth factor beta binding protein 3
8167449	2.39e-19	2.04e-21	-10.5839	37.9986	-0.625	PLP2	proteolipid protein 2
8157193	2.41e-19	2.06e-21	10.582	37.9853	0.572	ZNF483	zinc finger protein 483
7914270	2.47e-19	2.13e-21	-10.5773	37.9522	-0.886	LAPTM5	lysosomal protein transmembrane 5
7903425	2.47e-19	2.14e-21	10.5766	37.9477	0.462	AMY2B///AMY2A///AMY1C///AMY1B///AMY1A	amylase, alpha 2B (pancreatic)///amylase, alpha 2A (pancreatic)///amylase, alpha 1C (salivary)///amylase, alpha 1B (salivary)///amylase, alpha 1A (salivary)
7903440	2.47e-19	2.14e-21	10.5766	37.9477	0.462	AMY2B///AMY2A///AMY1C///AMY1B///AMY1A	amylase, alpha 2B (pancreatic)///amylase, alpha 2A (pancreatic)///amylase, alpha 1C (salivary)///amylase, alpha 1B (salivary)///amylase, alpha 1A (salivary)
7918134	2.47e-19	2.14e-21	10.5766	37.9477	0.462	AMY2B///AMY2A///AMY1C///AMY1B///AMY1A	amylase, alpha 2B (pancreatic)///amylase, alpha 2A (pancreatic)///amylase, alpha 1C (salivary)///amylase, alpha 1B (salivary)///amylase, alpha 1A (salivary)
8091354	2.5e-19	2.18e-21	10.5745	37.933	0.482	HLTF	helicase like transcription factor
8099817	2.59e-19	2.27e-21	10.5688	37.8932	0.4	KLF3-AS1	KLF3 antisense RNA 1
7985522	2.59e-19	2.27e-21	10.5685	37.8912	0.471	ADAMTSL3	ADAMTS like 3
8175811	2.77e-19	2.43e-21	-10.5587	37.823	-0.472	FAM58A	family with sequence similarity 58 member A
8009096	2.79e-19	2.46e-21	10.557	37.8113	0.338	ACE	angiotensin I converting enzyme
7990333	2.9e-19	2.57e-21	10.5511	37.7699	0.344	CYP11A1	cytochrome P450 family 11 subfamily A member 1
8138353	3.06e-19	2.72e-21	10.5428	37.7123	0.517	MEOX2	mesenchyme homeobox 2
8132055	3.25e-19	2.9e-21	10.5341	37.6519	0.464	MTURN	maturin, neural progenitor differentiation regulator homolog (Xenopus)
7919815	3.26e-19	2.92e-21	10.5328	37.6432	0.73	CTSK	cathepsin K
8013341	3.68e-19	3.3e-21	10.5154	37.5223	0.845	MFAP4	microfibrillar associated protein 4
8075239	4e-19	3.61e-21	-10.503	37.4357	-0.383	THOC5	THO complex 5
7922130	4.05e-19	3.66e-21	10.5007	37.4201	0.808	DPT	dermatopontin
7920707	4.1e-19	3.72e-21	-10.4987	37.4058	-0.328	FAM189B	family with sequence similarity 189 member B
8041745	4.2e-19	3.82e-21	-10.4947	37.3782	-0.359	CAMKMT	calmodulin-lysine N-methyltransferase
8082886	4.26e-19	3.89e-21	10.4924	37.3621	0.5	PCCB	propionyl-CoA carboxylase beta subunit
7986068	4.9e-19	4.49e-21	-10.4719	37.2203	-0.754	BLM	Bloom syndrome RecQ like helicase
8013486	4.98e-19	4.58e-21	10.4692	37.2014	0.235	USP22	ubiquitin specific peptidase 22
8037152	5.05e-19	4.65e-21	-10.4668	37.185	-0.306	GSK3A	glycogen synthase kinase 3 alpha
7901256	5.43e-19	5.02e-21	-10.4561	37.1103	-1.42	CYP4B1	cytochrome P450 family 4 subfamily B member 1
7960143	5.46e-19	5.07e-21	10.4547	37.1008	0.232	ZNF84	zinc finger protein 84
7949412	5.74e-19	5.34e-21	10.4472	37.0485	0.369	LTBP3	latent transforming growth factor beta binding protein 3
8050869	6.03e-19	5.63e-21	10.4397	36.9967	0.45
8101675	6.13e-19	5.75e-21	10.4369	36.9771	0.688	ABCG2	ATP binding cassette subfamily G member 2 (Junior blood group)
8076569	6.24e-19	5.87e-21	-10.4338	36.9562	-0.329	TTLL12	tubulin tyrosine ligase like 12
7918533	7.04e-19	6.63e-21	-10.4164	36.8356	-0.752	TMIGD3///ADORA3	transmembrane and immunoglobulin domain containing 3///adenosine A3 receptor
7899187	7.15e-19	6.76e-21	10.4138	36.8172	0.361	HMGN2	high mobility group nucleosomal binding domain 2
7945232	7.22e-19	6.85e-21	-10.4119	36.8042	-0.664	ADAMTS15	ADAM metallopeptidase with thrombospondin type 1 motif 15
8166797	8.89e-19	8.48e-21	-10.3815	36.5942	-0.634	MID1IP1	MID1 interacting protein 1
7956009	8.89e-19	8.49e-21	-10.3813	36.5926	-1.12	METTL7B	methyltransferase like 7B
8171172	8.9e-19	8.53e-21	10.3807	36.5884	1.22	MXRA5	matrix remodeling associated 5
8109697	9.02e-19	8.67e-21	-10.3784	36.5724	-0.38	CCNG1	cyclin G1
7978389	1e-18	9.7e-21	10.3624	36.4622	0.388
8128991	1e-18	9.7e-21	10.3624	36.462	0.509	LAMA4	laminin subunit alpha 4
8138370	1.04e-18	1.01e-20	10.3568	36.423	0.514	ANKMY2	ankyrin repeat and MYND domain containing 2
7904254	1.11e-18	1.08e-20	-10.3474	36.3583	-0.492	ATP1A1	ATPase Na+/K+ transporting subunit alpha 1
8101762	1.12e-18	1.09e-20	10.3454	36.3445	0.728	SNCA	synuclein alpha
8026155	1.14e-18	1.12e-20	-10.3424	36.3239	-0.413	NACC1	nucleus accumbens associated 1
8087576	1.22e-18	1.2e-20	-10.3323	36.2538	-0.344	IFRD2	interferon related developmental regulator 2
7943795	1.24e-18	1.22e-20	-10.3295	36.2348	-0.577	HSPB2-C11orf52///C11orf52	HSPB2-C11orf52 readthrough (NMD candidate)///chromosome 11 open reading frame 52
8146863	1.27e-18	1.25e-20	10.3258	36.209	0.796	SULF1	sulfatase 1
8014551	1.27e-18	1.26e-20	10.3256	36.2075	0.194	SYNRG	synergin, gamma
8059139	1.28e-18	1.27e-20	-10.3235	36.193	-0.267	ATG9A	autophagy related 9A
8051119	1.3e-18	1.3e-20	-10.3209	36.1754	-0.301	PPM1G	protein phosphatase, Mg2+/Mn2+ dependent 1G
8158380	1.37e-18	1.37e-20	-10.3133	36.1227	-0.294	PKN3	protein kinase N3
8024623	1.49e-18	1.5e-20	-10.3004	36.0339	-0.281	NFIC	nuclear factor I C
8067530	1.55e-18	1.56e-20	10.2949	35.9958	0.613	C20orf166-AS1	C20orf166 antisense RNA 1
8087833	1.66e-18	1.67e-20	-10.2847	35.9258	-0.391	DUSP7	dual specificity phosphatase 7
8091954	1.66e-18	1.68e-20	10.284	35.9207	0.307	GOLIM4	golgi integral membrane protein 4
8164343	1.71e-18	1.73e-20	10.2797	35.8914	0.42	FAM102A	family with sequence similarity 102 member A
7937330	1.76e-18	1.79e-20	-10.2748	35.8576	-0.524	IFITM2	interferon induced transmembrane protein 2
8061428	1.81e-18	1.85e-20	-10.2701	35.8247	-0.383	ENTPD6	ectonucleoside triphosphate diphosphohydrolase 6 (putative)
8041961	1.92e-18	1.97e-20	-10.2613	35.7645	-0.575	CHAC2	ChaC cation transport regulator homolog 2
8044793	2.01e-18	2.06e-20	-10.2547	35.7188	-0.539	STEAP3	STEAP3 metalloreductase
8110450	2.01e-18	2.07e-20	-10.2543	35.7161	-0.339	HNRNPAB	heterogeneous nuclear ribonucleoprotein A/B
8084439	2.01e-18	2.07e-20	-10.2541	35.7144	-0.31	EIF4G1	eukaryotic translation initiation factor 4 gamma 1
8047487	2.07e-18	2.15e-20	10.2491	35.6801	0.605	FZD7	frizzled class receptor 7
8160297	2.07e-18	2.15e-20	-10.249	35.6797	-0.888	PLIN2	perilipin 2
7938528	2.21e-18	2.31e-20	-10.2387	35.6086	-0.28	PARVA	parvin alpha
8128818	2.23e-18	2.33e-20	-10.2375	35.6007	-0.511	WASF1	WAS protein family member 1
8081686	2.35e-18	2.47e-20	10.2291	35.5427	0.484	BOC	BOC cell adhesion associated, oncogene regulated
8145532	2.37e-18	2.5e-20	10.2275	35.5316	0.72	EPHX2	epoxide hydrolase 2
8094574	2.51e-18	2.64e-20	-10.2193	35.4754	-0.236	TBC1D1	TBC1 domain family member 1
7915425	2.59e-18	2.73e-20	10.2145	35.4423	0.44	ZMYND12	zinc finger MYND-type containing 12
7973108	2.62e-18	2.78e-20	-10.2122	35.4266	-0.825	ECRP	ribonuclease A family member 2 pseudogene
7941565	2.63e-18	2.8e-20	-10.211	35.4183	-0.355	KLC2	kinesin light chain 2
8175924	2.71e-18	2.89e-20	-10.2066	35.3877	-0.301	NAA10	N(alpha)-acetyltransferase 10, NatA catalytic subunit
8171248	2.95e-18	3.16e-20	10.1939	35.3006	0.674	ANOS1	anosmin 1
8174351	3.05e-18	3.27e-20	10.189	35.2669	0.306	NUP62CL	nucleoporin 62 C-terminal like
8046048	3.08e-18	3.31e-20	10.187	35.2535	0.547	CSRNP3	cysteine and serine rich nuclear protein 3
8035040	3.16e-18	3.4e-20	-10.1831	35.2263	-0.281	WIZ	widely interspaced zinc finger motifs
8174201	3.46e-18	3.74e-20	10.1696	35.1338	0.923	BEX1	brain expressed X-linked 1
7899851	3.8e-18	4.11e-20	10.1559	35.0396	0.469	AZIN2	antizyme inhibitor 2
8119620	4.09e-18	4.45e-20	-10.1446	34.9621	-0.718	GNMT	glycine N-methyltransferase
8114814	4.17e-18	4.55e-20	10.1416	34.9411	0.314	NR3C1	nuclear receptor subfamily 3 group C member 1
8127234	4.22e-18	4.61e-20	10.1397	34.9281	0.263	DST	dystonin
8076307	4.97e-18	5.45e-20	-10.1156	34.7634	-0.387	RANGAP1	Ran GTPase activating protein 1
7965156	5.24e-18	5.76e-20	-10.1076	34.7082	-0.452	LIN7A	lin-7 homolog A, crumbs cell polarity complex component
7946853	5.25e-18	5.78e-20	-10.1071	34.7049	-0.415	KCNJ11	potassium voltage-gated channel subfamily J member 11
8124942	5.35e-18	5.93e-20	10.1034	34.6794	0.464	ATP6V1G2-DDX39B///ATP6V1G2	ATP6V1G2-DDX39B readthrough (NMD candidate)///ATPase H+ transporting V1 subunit G2
8179762	5.35e-18	5.93e-20	10.1034	34.6794	0.464	ATP6V1G2-DDX39B///ATP6V1G2	ATP6V1G2-DDX39B readthrough (NMD candidate)///ATPase H+ transporting V1 subunit G2
8051998	5.47e-18	6.08e-20	-10.0999	34.6555	-0.39	MCFD2	multiple coagulation factor deficiency 2
8152976	5.49e-18	6.12e-20	10.0989	34.6487	0.869	TMEM71	transmembrane protein 71
8032076	5.59e-18	6.25e-20	-10.0959	34.6285	-0.293	RNF126	ring finger protein 126
7929649	5.63e-18	6.3e-20	-10.0947	34.6199	-0.314	UBTD1	ubiquitin domain containing 1
8154951	6.01e-18	6.76e-20	-10.0846	34.5511	-0.368	GLUL	glutamate-ammonia ligase
7994647	6.01e-18	6.77e-20	10.0845	34.55	0.367	PRRT2	proline rich transmembrane protein 2
7946275	6.19e-18	6.99e-20	10.0799	34.5183	0.424	GVINP1	GTPase, very large interferon inducible pseudogene 1
8036813	6.38e-18	7.23e-20	10.075	34.485	0.411	ZNF780B	zinc finger protein 780B
8121489	6.39e-18	7.25e-20	-10.0745	34.4818	-0.439	AMD1	adenosylmethionine decarboxylase 1
8084064	6.42e-18	7.3e-20	-10.0735	34.4747	-0.633	MTHFD2	methylenetetrahydrofolate dehydrogenase (NADP+ dependent) 2, methenyltetrahydrofolate cyclohydrolase
7925048	6.43e-18	7.34e-20	-10.0729	34.4706	-0.341	EGLN1	egl-9 family hypoxia inducible factor 1
8119124	6.89e-18	7.89e-20	10.0624	34.399	1.05	PI16	peptidase inhibitor 16
8111698	6.96e-18	7.99e-20	10.0606	34.3866	0.399	RICTOR	RPTOR independent companion of MTOR complex 2
8007100	7.43e-18	8.55e-20	-10.0509	34.3203	-0.492	IGFBP4	insulin like growth factor binding protein 4
7895694	7.53e-18	8.68e-20	-10.0486	34.3045	-0.4
8025945	7.78e-18	8.99e-20	10.0436	34.2703	0.391	ZNF441	zinc finger protein 441
8120719	8.16e-18	9.46e-20	-10.0364	34.2208	-0.467	CD109	CD109 molecule
7907396	8.34e-18	9.69e-20	-10.0328	34.1966	-0.962	C1orf105	chromosome 1 open reading frame 105
7921076	8.37e-18	9.76e-20	-10.0319	34.19	-0.561	GPATCH4	G-patch domain containing 4
7915392	8.67e-18	1.01e-19	-10.0264	34.1528	-0.396	HIVEP3	human immunodeficiency virus type I enhancer binding protein 3
8146930	9.4e-18	1.1e-19	-10.0145	34.0711	-0.485	TMEM70	transmembrane protein 70
8104758	9.75e-18	1.15e-19	10.0087	34.0321	1.03	NPR3	natriuretic peptide receptor 3
8101376	1e-17	1.18e-19	10.0048	34.0055	0.213	THAP9-AS1///SEC31A	THAP9 antisense RNA 1///SEC31 homolog A, COPII coat complex component
7907830	1e-17	1.19e-19	-10.0035	33.996	-0.487	FLJ23867///QSOX1	uncharacterized protein FLJ23867///quiescin sulfhydryl oxidase 1
8028770	1e-17	1.19e-19	10.0034	33.9956	0.335	ZNF546	zinc finger protein 546
7972670	1.02e-17	1.21e-19	10.0014	33.9821	0.608	CCDC168	coiled-coil domain containing 168
8025028	1.02e-17	1.21e-19	-10.0005	33.9761	-0.241	CLPP	caseinolytic mitochondrial matrix peptidase proteolytic subunit
8083978	1.03e-17	1.22e-19	9.99912	33.9664	0.411	NAALADL2	N-acetylated alpha-linked acidic dipeptidase-like 2
7898693	1.03e-17	1.23e-19	-9.9979	33.958	-0.548	ALPL	alkaline phosphatase, liver/bone/kidney
8073662	1.03e-17	1.24e-19	-9.99736	33.9544	-0.413	PARVB	parvin beta
8104066	1.18e-17	1.41e-19	9.97841	33.8251	0.567	SORBS2	sorbin and SH3 domain containing 2
7945245	1.29e-17	1.55e-19	9.96526	33.7354	0.511	NTM	neurotrimin
8172520	1.34e-17	1.62e-19	-9.95912	33.6935	-0.399	TFE3	transcription factor binding to IGHM enhancer 3
8169419	1.34e-17	1.62e-19	9.95839	33.6886	0.252	ALG13	ALG13, UDP-N-acetylglucosaminyltransferase subunit
8032839	1.34e-17	1.63e-19	-9.95791	33.6854	-0.482	SEMA6B	semaphorin 6B
8153021	1.43e-17	1.74e-19	-9.94845	33.6209	-0.373	ST3GAL1	ST3 beta-galactoside alpha-2,3-sialyltransferase 1
8086505	1.46e-17	1.77e-19	-9.94561	33.6015	-0.255	ZDHHC3	zinc finger DHHC-type containing 3
8096361	1.55e-17	1.89e-19	9.93638	33.5386	0.432	HERC5	HECT and RLD domain containing E3 ubiquitin protein ligase 5
7967881	1.57e-17	1.92e-19	9.93392	33.5219	0.29	MPHOSPH8	M-phase phosphoprotein 8
8153664	1.7e-17	2.08e-19	-9.9223	33.4428	-0.325	BOP1	block of proliferation 1
8081081	1.74e-17	2.15e-19	9.91811	33.4143	0.537	EPHA3	EPH receptor A3
7901175	1.77e-17	2.19e-19	-9.91549	33.3965	-0.303	TSPAN1	tetraspanin 1
8081590	1.82e-17	2.25e-19	9.91129	33.3679	0.519	PHLDB2	pleckstrin homology like domain family B member 2
7934185	1.96e-17	2.43e-19	-9.89995	33.2908	-0.417	C10orf54	chromosome 10 open reading frame 54
8043981	2.02e-17	2.51e-19	-9.89536	33.2595	-1.04	IL1R2	interleukin 1 receptor type 2
8039730	2.11e-17	2.63e-19	9.88863	33.2138	0.248	ZSCAN18	zinc finger and SCAN domain containing 18
8012197	2.11e-17	2.64e-19	-9.88835	33.2119	-0.272	PLSCR3	phospholipid scramblase 3
8106633	2.24e-17	2.81e-19	9.87907	33.1488	0.258	MSH3///DHFR	mutS homolog 3///dihydrofolate reductase
7961230	2.24e-17	2.82e-19	-9.87879	33.1469	-0.305	YBX3	Y-box binding protein 3
8129573	2.27e-17	2.86e-19	9.87643	33.1309	0.812	MOXD1	monooxygenase DBH like 1
7954196	2.4e-17	3.02e-19	-9.86844	33.0766	-1.22	MGST1	microsomal glutathione S-transferase 1
8175977	2.46e-17	3.11e-19	-9.86443	33.0493	-0.321	IRAK1	interleukin 1 receptor associated kinase 1
7944623	2.48e-17	3.15e-19	9.86274	33.0379	0.272	TBCEL	tubulin folding cofactor E like
8140971	2.49e-17	3.17e-19	9.86179	33.0315	0.563	SAMD9L	sterile alpha motif domain containing 9 like
8137448	2.5e-17	3.19e-19	9.8609	33.0254	0.328	GALNT11	polypeptide N-acetylgalactosaminyltransferase 11
7956031	3.03e-17	3.86e-19	-9.83296	32.8357	-0.469	ORMDL2	ORMDL sphingolipid biosynthesis regulator 2
7998190	3.21e-17	4.1e-19	9.82433	32.7772	0.402	RGS11	regulator of G-protein signaling 11
7929653	3.48e-17	4.46e-19	-9.81202	32.6938	-1.03	ANKRD2	ankyrin repeat domain 2
8127201	3.51e-17	4.51e-19	9.81049	32.6834	0.455	COL21A1	collagen type XXI alpha 1 chain
8078461	3.52e-17	4.54e-19	9.80972	32.6782	0.402	FBXL2	F-box and leucine rich repeat protein 2
8063386	3.55e-17	4.58e-19	-9.80818	32.6678	-0.669	CEBPB	CCAAT/enhancer binding protein beta
8006239	3.59e-17	4.64e-19	9.80635	32.6554	0.22	NF1	neurofibromin 1
8079037	3.61e-17	4.69e-19	9.8049	32.6455	0.34	TRAK1	trafficking kinesin protein 1
7996807	3.94e-17	5.12e-19	9.79208	32.5587	0.261	ZFP90	ZFP90 zinc finger protein
8161892	3.98e-17	5.19e-19	9.79026	32.5464	0.599	GNA14	G protein subunit alpha 14
7932796	4.09e-17	5.35e-19	9.78569	32.5155	0.364	SVIL	supervillin
7945371	4.09e-17	5.36e-19	-9.78547	32.514	-0.468	IFITM3	interferon induced transmembrane protein 3
7941900	4.16e-17	5.45e-19	-9.78292	32.4967	-0.26	RPS6KB2	ribosomal protein S6 kinase B2
8076094	4.16e-17	5.47e-19	9.7826	32.4946	0.259	DMC1	DNA meiotic recombinase 1
8104746	4.26e-17	5.61e-19	9.77879	32.4688	0.941	NPR3	natriuretic peptide receptor 3
7964021	4.32e-17	5.71e-19	-9.77628	32.4518	-0.277	RNF41	ring finger protein 41
8024282	4.46e-17	5.9e-19	-9.77141	32.4188	-0.273	DAZAP1	DAZ associated protein 1
8051793	4.46e-17	5.92e-19	9.77091	32.4154	0.307	OXER1	oxoeicosanoid receptor 1
7918552	4.48e-17	5.97e-19	-9.76975	32.4076	-0.433	FAM212B	family with sequence similarity 212 member B
7894416	4.48e-17	5.98e-19	-9.76965	32.4069	-0.325
8095341	4.65e-17	6.21e-19	-9.76395	32.3683	-0.299
8087485	4.81e-17	6.44e-19	9.75874	32.3331	0.427	UBA7	ubiquitin like modifier activating enzyme 7
7952116	4.82e-17	6.47e-19	-9.75816	32.3291	-0.455	BCL9L	B-cell CLL/lymphoma 9-like
8159642	4.88e-17	6.57e-19	-9.75597	32.3143	-0.405	TUBB4B	tubulin beta 4B class IVb
8105633	4.98e-17	6.72e-19	9.75252	32.291	0.249	PPWD1	peptidylprolyl isomerase domain and WD repeat containing 1
8015955	4.98e-17	6.73e-19	-9.75237	32.29	-0.31	ATXN7L3	ataxin 7 like 3
7921133	5.02e-17	6.79e-19	-9.75099	32.2807	-0.24	HDGF	hepatoma-derived growth factor
7974851	5.22e-17	7.08e-19	-9.74489	32.2395	-0.364	HIF1A	hypoxia inducible factor 1 alpha subunit
8072242	5.27e-17	7.17e-19	-9.7431	32.2274	-0.415	NF2	neurofibromin 2
8043105	5.33e-17	7.26e-19	-9.74131	32.2152	-0.194	KCMF1	potassium channel modulatory factor 1
7896458	5.35e-17	7.31e-19	9.74032	32.2086	0.252
8042830	5.87e-17	8.04e-19	-9.72641	32.1146	-0.643	MTHFD2	methylenetetrahydrofolate dehydrogenase (NADP+ dependent) 2, methenyltetrahydrofolate cyclohydrolase
7907297	6.04e-17	8.28e-19	9.72212	32.0856	0.673	FMO4	flavin containing monooxygenase 4
8004521	6.07e-17	8.34e-19	-9.72106	32.0785	-0.435	MPDU1	mannose-P-dolichol utilization defect 1
8025766	6.22e-17	8.57e-19	-9.71717	32.0522	-0.283	CARM1	coactivator associated arginine methyltransferase 1
7967879	6.38e-17	8.82e-19	-9.71305	32.0244	-0.412	FAM58DP///FAM58A	family with sequence similarity 58, member A pseudogene///family with sequence similarity 58 member A
7966368	6.56e-17	9.08e-19	-9.7088	31.9956	-0.292	PPP1CC	protein phosphatase 1 catalytic subunit gamma
8167270	6.57e-17	9.11e-19	-9.70828	31.9922	-0.346	FTSJ1	FtsJ RNA methyltransferase homolog 1 (E. coli)
7994928	6.83e-17	9.5e-19	-9.70216	31.9509	-0.281	PHKG2	phosphorylase kinase catalytic subunit gamma 2
8065855	6.87e-17	9.57e-19	-9.70114	31.944	-0.394	EDEM2	ER degradation enhancing alpha-mannosidase like protein 2
8117834	6.91e-17	9.67e-19	-9.69951	31.933	-0.256	PPP1R11	protein phosphatase 1 regulatory inhibitor subunit 11
8177744	6.91e-17	9.67e-19	-9.69951	31.933	-0.256	PPP1R11	protein phosphatase 1 regulatory inhibitor subunit 11
7898677	7.19e-17	1.01e-18	-9.69354	31.8927	-0.442	HS6ST1	heparan sulfate 6-O-sulfotransferase 1
8112439	7.74e-17	1.09e-18	9.68233	31.8171	0.351	CCDC125	coiled-coil domain containing 125
8168303	7.93e-17	1.12e-18	9.67848	31.7911	0.202	TAF1	TATA-box binding protein associated factor 1
8126371	8.1e-17	1.14e-18	-9.67513	31.7686	-0.273	CCND3	cyclin D3
8044035	8.18e-17	1.16e-18	-9.67346	31.7573	-0.619	IL18R1	interleukin 18 receptor 1
8030914	8.53e-17	1.21e-18	9.667	31.7138	0.444	ZNF610	zinc finger protein 610
8054054	9.48e-17	1.35e-18	9.65125	31.6077	0.42	ANKRD36///ANKRD36B	ankyrin repeat domain 36///ankyrin repeat domain 36B
8066848	1.05e-16	1.49e-18	-9.63603	31.5052	-0.41	PREX1	phosphatidylinositol-3,4,5-trisphosphate dependent Rac exchange factor 1
8047952	1.09e-16	1.56e-18	9.63002	31.4648	0.396	UNC80	unc-80 homolog, NALCN activator
7989365	1.12e-16	1.6e-18	9.62582	31.4365	0.308	RORA	RAR related orphan receptor A
8150206	1.14e-16	1.64e-18	-9.62279	31.4161	-0.172	LSM12	LSM12 homolog
8066214	1.16e-16	1.67e-18	-9.61969	31.3953	-0.367	TGM2	transglutaminase 2
7996174	1.2e-16	1.74e-18	-9.61413	31.358	-0.304	USB1	U6 snRNA biogenesis phosphodiesterase 1
8084541	1.2e-16	1.74e-18	9.61408	31.3576	0.473	VPS8///VPS8	VPS8, CORVET complex subunit///VPS8, CORVET complex subunit
8085360	1.2e-16	1.74e-18	-9.61395	31.3567	-0.731	TIMP4	TIMP metallopeptidase inhibitor 4
8050766	1.23e-16	1.78e-18	-9.61062	31.3344	-0.494	ADCY3	adenylate cyclase 3
8115814	1.25e-16	1.81e-18	-9.60764	31.3143	-0.645	SH3PXD2B	SH3 and PX domains 2B
7899627	1.29e-16	1.88e-18	-9.60235	31.2788	-0.336	TINAGL1	tubulointerstitial nephritis antigen like 1
7968703	1.33e-16	1.94e-18	9.59814	31.2504	0.342	NHLRC3	NHL repeat containing 3
8099029	1.41e-16	2.06e-18	-9.58889	31.1883	-0.343	TNIP2	TNFAIP3 interacting protein 2
8168045	1.45e-16	2.12e-18	-9.58458	31.1594	-0.33	EFNB1	ephrin B1
7952274	1.47e-16	2.16e-18	-9.58225	31.1437	-0.407	NECTIN1	nectin cell adhesion molecule 1
8063893	1.55e-16	2.27e-18	-9.57481	31.0938	-0.269	ADRM1	adhesion regulating molecule 1
8167165	1.57e-16	2.32e-18	-9.57194	31.0745	-0.215	ARAF	A-Raf proto-oncogene, serine/threonine kinase
8157264	1.58e-16	2.33e-18	-9.57101	31.0683	-0.418	SLC31A2	solute carrier family 31 member 2
7954481	1.65e-16	2.44e-18	9.56452	31.0247	0.431	SSPN	sarcospan
8176163	1.65e-16	2.44e-18	9.56449	31.0245	0.484	GAB3	GRB2 associated binding protein 3
8095535	1.69e-16	2.51e-18	9.56022	30.9959	0.813	ENAM	enamelin
8135218	1.69e-16	2.52e-18	9.55961	30.9918	0.785	LRRC17	leucine rich repeat containing 17
8079896	1.72e-16	2.56e-18	-9.55706	30.9747	-0.366	SEMA3F	semaphorin 3F
8029465	1.79e-16	2.67e-18	-9.55135	30.9364	-0.621	BCL3	B-cell CLL/lymphoma 3
8167957	1.79e-16	2.68e-18	9.55068	30.9319	0.345	ZC3H12B	zinc finger CCCH-type containing 12B
8098705	1.83e-16	2.74e-18	-9.54714	30.9082	-0.229	MTRF1L	mitochondrial translational release factor 1 like
7997642	1.91e-16	2.86e-18	-9.54094	30.8666	-0.622	CRISPLD2	cysteine rich secretory protein LCCL domain containing 2
7960575	1.94e-16	2.92e-18	-9.53794	30.8465	-0.405	NOP2	NOP2 nucleolar protein
7994637	1.98e-16	2.98e-18	-9.53483	30.8257	-0.273	MAZ	MYC associated zinc finger protein
8025058	2.01e-16	3.03e-18	-9.53255	30.8104	-0.299	TRIP10	thyroid hormone receptor interactor 10
8167314	2.04e-16	3.09e-18	-9.52971	30.7914	-0.275	TBC1D25	TBC1 domain family member 25
8046160	2.25e-16	3.41e-18	-9.51518	30.694	-0.645	KLHL41	kelch like family member 41
8005289	2.33e-16	3.55e-18	9.50938	30.6552	0.393	DRC3	dynein regulatory complex subunit 3
7996772	2.46e-16	3.75e-18	-9.50115	30.6002	-0.309	SLC7A6OS///SLC7A6	solute carrier family 7 member 6 opposite strand///solute carrier family 7 member 6
8109350	2.61e-16	3.99e-18	-9.49199	30.5389	-0.447	SLC36A1	solute carrier family 36 member 1
8050128	2.61e-16	3.99e-18	9.49195	30.5386	0.305	KIDINS220	kinase D-interacting substrate 220kDa
8038899	2.72e-16	4.17e-18	-9.48552	30.4956	-0.678	FPR1	formyl peptide receptor 1
8147079	2.86e-16	4.4e-18	9.47783	30.4442	0.402	LRRCC1	leucine rich repeat and coiled-coil centrosomal protein 1
8088142	2.99e-16	4.59e-18	-9.47139	30.4011	-0.706	CHDH	choline dehydrogenase
7970395	3.31e-16	5.1e-18	-9.45606	30.2987	-0.327	TUBA3C	tubulin alpha 3c
8151252	3.33e-16	5.14e-18	-9.45474	30.2899	-0.314
7990020	3.47e-16	5.36e-18	9.44861	30.249	0.291	ANP32A	acidic nuclear phosphoprotein 32 family member A
8045171	3.47e-16	5.39e-18	-9.44779	30.2435	-0.319	IMP4	IMP4 homolog, U3 small nucleolar ribonucleoprotein
8119858	3.47e-16	5.39e-18	9.44777	30.2434	0.216	POLH	DNA polymerase eta
7922689	3.47e-16	5.4e-18	-9.44749	30.2415	-0.424	GLUL	glutamate-ammonia ligase
7968351	3.69e-16	5.76e-18	-9.43819	30.1794	-0.962	MEDAG	mesenteric estrogen dependent adipogenesis
8015908	3.73e-16	5.82e-18	-9.43642	30.1677	-0.169	LSM12	LSM12 homolog
8079869	3.87e-16	6.06e-18	9.4307	30.1295	0.226	RBM5	RNA binding motif protein 5
8097252	3.93e-16	6.15e-18	-9.4283	30.1135	-0.578	BBS12	Bardet-Biedl syndrome 12
7941179	4.09e-16	6.43e-18	-9.42188	30.0707	-0.245	CAPN1	calpain 1
8083136	4.13e-16	6.49e-18	-9.42038	30.0607	-0.773	ATP1B3	ATPase Na+/K+ transporting subunit beta 3
8035249	4.32e-16	6.81e-18	-9.41329	30.0133	-0.265	NR2F6	nuclear receptor subfamily 2 group F member 6
8071069	4.33e-16	6.85e-18	-9.41261	30.0088	-0.382	IL17RA	interleukin 17 receptor A
8151254	4.37e-16	6.92e-18	9.41106	29.9985	0.29	NCOA2	nuclear receptor coactivator 2
8035765	5.01e-16	7.95e-18	9.39053	29.8618	0.338	ZNF14	zinc finger protein 14
7935510	5.05e-16	8.03e-18	9.38911	29.8523	0.4	MORN4	MORN repeat containing 4
8035177	5.08e-16	8.08e-18	-9.38806	29.8453	-0.236	SLC35E1	solute carrier family 35 member E1
8112622	5.68e-16	9.07e-18	9.37114	29.7327	0.308	GFM2	G elongation factor mitochondrial 2
7928944	5.75e-16	9.19e-18	-9.36916	29.7195	-0.535	PAPSS2	3'-phosphoadenosine 5'-phosphosulfate synthase 2
8167287	5.75e-16	9.21e-18	-9.36881	29.7172	-0.311	PORCN	porcupine homolog (Drosophila)
8096335	5.75e-16	9.22e-18	9.36861	29.7159	0.604	HERC6	HECT and RLD domain containing E3 ubiquitin protein ligase family member 6
8171708	5.75e-16	9.24e-18	9.36827	29.7136	0.277	CXorf23	chromosome X open reading frame 23
7953321	5.75e-16	9.26e-18	-9.36801	29.7119	-0.413	LTBR	lymphotoxin beta receptor
8061272	5.96e-16	9.61e-18	9.36258	29.6757	0.67	CFAP61	cilia and flagella associated protein 61
8141107	6.39e-16	1.03e-17	-9.3518	29.6041	-0.354	SLC25A13	solute carrier family 25 member 13
7976681	7.33e-16	1.19e-17	9.33125	29.4676	0.284	CYP46A1	cytochrome P450 family 46 subfamily A member 1
7963786	7.42e-16	1.21e-17	-9.32892	29.4521	-0.817	ITGA5	integrin subunit alpha 5
7999532	7.42e-16	1.21e-17	-9.32888	29.4518	-0.231	GSPT1	G1 to S phase transition 1
7894698	7.47e-16	1.22e-17	-9.32777	29.4444	-0.517
8101587	7.63e-16	1.24e-17	9.32433	29.4216	0.61	MAPK10	mitogen-activated protein kinase 10
7933760	7.7e-16	1.26e-17	-9.32264	29.4104	-0.495	CCDC6	coiled-coil domain containing 6
8169811	7.72e-16	1.26e-17	-9.32199	29.4061	-0.24	OCRL	OCRL, inositol polyphosphate-5-phosphatase
8053449	7.9e-16	1.3e-17	-9.31825	29.3813	-0.248	TMEM150A	transmembrane protein 150A
8069450	8.05e-16	1.32e-17	9.31536	29.3621	0.32	PRMT2	protein arginine methyltransferase 2
7960689	8.07e-16	1.33e-17	-9.31469	29.3576	-0.194	MLF2	myeloid leukemia factor 2
8013500	8.19e-16	1.35e-17	-9.31212	29.3406	-0.271	TMEM11	transmembrane protein 11
7924682	8.34e-16	1.38e-17	9.30925	29.3215	0.363	LEFTY2	left-right determination factor 2
8175418	8.61e-16	1.42e-17	9.30424	29.2883	0.403
8022559	8.84e-16	1.47e-17	9.30005	29.2605	0.55	ANKRD29	ankyrin repeat domain 29
7947570	8.88e-16	1.47e-17	-9.29917	29.2547	-0.324	TP53I11	tumor protein p53 inducible protein 11
8163202	8.92e-16	1.48e-17	9.29817	29.248	0.752	SVEP1	sushi, von Willebrand factor type A, EGF and pentraxin domain containing 1
7910014	8.95e-16	1.49e-17	-9.29741	29.243	-0.381	CNIH4	cornichon family AMPA receptor auxiliary protein 4
8066619	9.03e-16	1.51e-17	-9.2958	29.2323	-0.798	PLTP	phospholipid transfer protein
7995806	9.06e-16	1.52e-17	-9.29511	29.2277	-1.01	MT1A	metallothionein 1A
8148467	9.64e-16	1.62e-17	-9.28564	29.165	-0.289	CHRAC1	chromatin accessibility complex 1
7978208	9.67e-16	1.62e-17	-9.28489	29.16	-0.272	TINF2	TERF1 interacting nuclear factor 2
7962499	9.88e-16	1.66e-17	9.28142	29.137	0.224	SCAF11	SR-related CTD associated factor 11
8052956	1.01e-15	1.69e-17	9.2785	29.1177	0.354	EXOC6B	exocyst complex component 6B
8031550	1.08e-15	1.83e-17	-9.26715	29.0425	-0.308	EPN1	epsin 1
7943620	1.11e-15	1.88e-17	9.2633	29.017	0.275	ATM	ATM serine/threonine kinase
8091648	1.16e-15	1.96e-17	-9.25717	28.9764	-0.36	SSR3	signal sequence receptor subunit 3
8019263	1.16e-15	1.96e-17	-9.25686	28.9744	-0.403	ARHGDIA	Rho GDP dissociation inhibitor alpha
7956401	1.16e-15	1.96e-17	-9.25657	28.9725	-0.441	SHMT2	serine hydroxymethyltransferase 2
7903404	1.16e-15	1.98e-17	9.25571	28.9667	0.471	RNPC3	RNA binding region (RNP1, RRM) containing 3
7996919	1.23e-15	2.1e-17	-9.24644	28.9054	-0.197	VPS4A	vacuolar protein sorting 4 homolog A
8151423	1.23e-15	2.11e-17	-9.24563	28.9001	-0.565	JPH1	junctophilin 1
8047036	1.23e-15	2.12e-17	9.2456	28.8999	0.446
8154178	1.23e-15	2.12e-17	9.24559	28.8998	0.614	JAK2	Janus kinase 2
8063636	1.29e-15	2.22e-17	9.23856	28.8533	0.243	STX16	syntaxin 16
8085263	1.31e-15	2.26e-17	-9.23561	28.8338	-0.324	EMC3	ER membrane protein complex subunit 3
8067270	1.36e-15	2.34e-17	9.23042	28.7995	0.275	APCDD1L	APC down-regulated 1 like
7999253	1.39e-15	2.4e-17	-9.22684	28.7759	-0.394	PPL	periplakin
8029437	1.42e-15	2.46e-17	-9.2232	28.7518	-0.604	PVR	poliovirus receptor
7969861	1.43e-15	2.48e-17	9.22199	28.7438	0.68	ITGBL1	integrin subunit beta like 1
8144420	1.46e-15	2.54e-17	9.21848	28.7206	0.483	LINC00965///LINC00965	long intergenic non-protein coding RNA 965///long intergenic non-protein coding RNA 965
8144494	1.46e-15	2.54e-17	9.21848	28.7206	0.483	LINC00965///LINC00965	long intergenic non-protein coding RNA 965///long intergenic non-protein coding RNA 965
8091243	1.46e-15	2.54e-17	9.21817	28.7186	0.47	PCOLCE2	procollagen C-endopeptidase enhancer 2
7914904	1.49e-15	2.59e-17	-9.21541	28.7003	-0.298	STK40	serine/threonine kinase 40
8175023	1.58e-15	2.76e-17	-9.20619	28.6395	-0.619	ZDHHC9	zinc finger DHHC-type containing 9
8106573	1.59e-15	2.79e-17	9.2045	28.6283	0.945	THBS4	thrombospondin 4
7953469	1.63e-15	2.87e-17	9.20037	28.6011	0.537	GNB3	G protein subunit beta 3
8025918	1.65e-15	2.9e-17	-9.19873	28.5902	-0.912	CNN1	calponin 1
7935403	1.74e-15	3.06e-17	9.19056	28.5363	0.243	ARHGAP19-SLIT1///ARHGAP19	ARHGAP19-SLIT1 readthrough (NMD candidate)///Rho GTPase activating protein 19
8028084	1.75e-15	3.09e-17	9.18922	28.5275	0.444	APLP1	amyloid beta precursor like protein 1
7930861	1.77e-15	3.13e-17	9.18752	28.5163	0.252	CASC2	cancer susceptibility candidate 2 (non-protein coding)
7989199	1.79e-15	3.17e-17	9.18524	28.5012	0.425	ALDH1A2	aldehyde dehydrogenase 1 family member A2
8084397	1.83e-15	3.24e-17	-9.1821	28.4805	-0.233	ECE2	endothelin converting enzyme 2
8099326	1.83e-15	3.25e-17	-9.18161	28.4772	-0.314	SLC2A9	solute carrier family 2 member 9
7910001	1.91e-15	3.39e-17	-9.1754	28.4363	-0.367	DEGS1	delta 4-desaturase, sphingolipid 1
7943240	1.91e-15	3.4e-17	9.17498	28.4335	0.3	PIWIL4	piwi like RNA-mediated gene silencing 4
7965264	1.92e-15	3.42e-17	9.17397	28.4269	0.261	C12orf29///CEP290	chromosome 12 open reading frame 29///centrosomal protein 290
7904293	1.95e-15	3.48e-17	9.17162	28.4114	0.466	PTGFRN	prostaglandin F2 receptor inhibitor
8080810	1.95e-15	3.49e-17	-9.17087	28.4065	-0.276	PTPRG	protein tyrosine phosphatase, receptor type G
8149153	1.96e-15	3.53e-17	9.16943	28.3969	0.476	LINC00965///LINC00965	long intergenic non-protein coding RNA 965///long intergenic non-protein coding RNA 965
8149157	1.96e-15	3.53e-17	9.16943	28.3969	0.476	LINC00965///LINC00965	long intergenic non-protein coding RNA 965///long intergenic non-protein coding RNA 965
8139411	2.12e-15	3.82e-17	9.1577	28.3197	0.235	TMED4	transmembrane p24 trafficking protein 4
8119034	2.14e-15	3.86e-17	-9.15593	28.308	-0.283	BRPF3	bromodomain and PHD finger containing 3
7960518	2.16e-15	3.91e-17	-9.15427	28.2971	-0.435	TNFRSF1A	TNF receptor superfamily member 1A
7974125	2.2e-15	3.98e-17	9.15154	28.2791	0.294	FAM179B	family with sequence similarity 179 member B
8112971	2.25e-15	4.09e-17	9.14751	28.2526	1.13	HAPLN1	hyaluronan and proteoglycan link protein 1
8076077	2.25e-15	4.09e-17	9.1475	28.2525	0.223	DDX17	DEAD-box helicase 17
8057677	2.28e-15	4.14e-17	9.14574	28.2409	0.551	SLC40A1	solute carrier family 40 member 1
8096116	2.35e-15	4.28e-17	9.14078	28.2083	0.564	GPAT3	glycerol-3-phosphate acyltransferase 3
8042737	2.37e-15	4.33e-17	9.13898	28.1964	0.292	ALMS1	ALMS1, centrosome and basal body associated protein
8014316	2.41e-15	4.41e-17	9.13599	28.1768	0.69	CCL5	C-C motif chemokine ligand 5
8007302	2.41e-15	4.42e-17	-9.13597	28.1766	-0.336	TUBG1	tubulin gamma 1
8014768	2.42e-15	4.44e-17	9.13505	28.1706	0.549	PLXDC1	plexin domain containing 1
8133983	2.45e-15	4.5e-17	9.13329	28.159	0.302	ADAM22	ADAM metallopeptidase domain 22
7901287	2.46e-15	4.52e-17	-9.13239	28.153	-0.666	CYP4Z1	cytochrome P450 family 4 subfamily Z member 1
8062349	2.49e-15	4.58e-17	-9.13039	28.1399	-0.286	RPN2///EEF1A2	ribophorin II///eukaryotic translation elongation factor 1 alpha 2
8015545	2.58e-15	4.76e-17	-9.12461	28.1019	-0.284	RAB5C	RAB5C, member RAS oncogene family
8040927	2.6e-15	4.81e-17	-9.12316	28.0924	-0.274	NRBP1	nuclear receptor binding protein 1
7923578	2.8e-15	5.18e-17	9.11206	28.0193	0.974	FMOD	fibromodulin
8114977	2.82e-15	5.22e-17	9.11089	28.0117	0.654	HTR4	5-hydroxytryptamine receptor 4
8039340	2.86e-15	5.32e-17	9.10824	27.9943	0.692	TNNT1	troponin T1, slow skeletal type
8008819	2.86e-15	5.32e-17	9.10816	27.9937	0.426	YPEL2	yippee like 2
7959146	2.94e-15	5.47e-17	-9.10399	27.9664	-0.436
8150428	2.95e-15	5.5e-17	9.10307	27.9603	1	SFRP1	secreted frizzled related protein 1
8149165	3.13e-15	5.86e-17	9.09378	27.8993	0.473	LINC00965///LINC00965	long intergenic non-protein coding RNA 965///long intergenic non-protein coding RNA 965
8149167	3.13e-15	5.86e-17	9.09378	27.8993	0.473	LINC00965///LINC00965	long intergenic non-protein coding RNA 965///long intergenic non-protein coding RNA 965
7991459	3.13e-15	5.87e-17	-9.09351	27.8975	-0.361	RGMA	repulsive guidance molecule family member a
8090295	3.28e-15	6.16e-17	-9.08607	27.8487	-0.221	SLC41A3	solute carrier family 41 member 3
8056151	3.31e-15	6.22e-17	9.08468	27.8396	0.472	PLA2R1	phospholipase A2 receptor 1
8066953	3.37e-15	6.35e-17	-9.08154	27.8189	-0.26	SPATA2	spermatogenesis associated 2
7937782	3.43e-15	6.47e-17	9.07889	27.8015	0.326	TSPAN32	tetraspanin 32
7898227	3.43e-15	6.48e-17	-9.07869	27.8002	-0.243	PLEKHM2	pleckstrin homology and RUN domain containing M2
8086344	3.44e-15	6.5e-17	9.07815	27.7967	0.564	CX3CR1	C-X3-C motif chemokine receptor 1
8090823	3.45e-15	6.53e-17	-9.07746	27.7921	-0.812	SLCO2A1	solute carrier organic anion transporter family member 2A1
8048717	3.45e-15	6.55e-17	-9.0771	27.7898	-1.15	SGPP2	sphingosine-1-phosphate phosphatase 2
7951077	3.72e-15	7.07e-17	9.0655	27.7137	0.568	SESN3	sestrin 3
7985695	3.74e-15	7.13e-17	9.06431	27.7059	0.27	AKAP13	A-kinase anchoring protein 13
8111443	3.78e-15	7.21e-17	9.06263	27.6949	0.398	C1QTNF3-AMACR///C1QTNF3	C1QTNF3-AMACR readthrough (NMD candidate)///C1q and tumor necrosis factor related protein 3
8139896	4.03e-15	7.71e-17	9.05261	27.6292	0.253	DTX2P1-UPK3BP1-PMS2P11///PMS2P5///PMS2P4	DTX2P1-UPK3BP1-PMS2P11 readthrough, transcribed pseudogene///PMS1 homolog 2, mismatch repair system component pseudogene 5///PMS1 homolog 2, mismatch repair system component pseudogene 4
8108256	4.04e-15	7.73e-17	-9.05214	27.6261	-0.972	MYOT	myotilin
8027431	4.06e-15	7.77e-17	9.05135	27.621	0.576	ZNF536	zinc finger protein 536
8056327	4.17e-15	8.01e-17	-9.04686	27.5915	-0.535	GRB14	growth factor receptor bound protein 14
8032127	4.27e-15	8.2e-17	-9.04325	27.5679	-0.277	R3HDM4	R3H domain containing 4
7905339	4.31e-15	8.31e-17	9.04139	27.5557	0.351	GABPB2	GA binding protein transcription factor beta subunit 2
7946815	4.34e-15	8.37e-17	-9.04024	27.5482	-0.225	PIK3C2A	phosphatidylinositol-4-phosphate 3-kinase catalytic subunit type 2 alpha
8019765	4.38e-15	8.45e-17	-9.03879	27.5387	-0.459	ARHGDIA	Rho GDP dissociation inhibitor alpha
8075493	4.5e-15	8.7e-17	9.03446	27.5103	0.284	PATZ1	POZ/BTB and AT hook containing zinc finger 1
8087685	4.56e-15	8.84e-17	-9.03208	27.4948	-0.212	TMEM115	transmembrane protein 115
8051799	4.56e-15	8.84e-17	9.03196	27.494	0.285	HAAO	3-hydroxyanthranilate 3,4-dioxygenase
7984319	4.79e-15	9.31e-17	-9.02432	27.444	-0.523	SNAPC5///MAP2K1	small nuclear RNA activating complex polypeptide 5///mitogen-activated protein kinase kinase 1
8155312	4.8e-15	9.34e-17	-9.02376	27.4403	-0.256	DCAF10	DDB1 and CUL4 associated factor 10
8036787	4.87e-15	9.5e-17	-9.02122	27.4236	-0.612	FCGBP	Fc fragment of IgG binding protein
8018966	4.92e-15	9.61e-17	9.01958	27.4129	0.344	TIMP2	TIMP metallopeptidase inhibitor 2
8180346	5.12e-15	1e-16	-9.01332	27.372	-0.386	GPX1	glutathione peroxidase 1
7906863	5.2e-15	1.02e-16	-9.01085	27.3559	-0.462	UAP1	UDP-N-acetylglucosamine pyrophosphorylase 1
7980485	5.2e-15	1.02e-16	9.01052	27.3537	0.667	DIO2	deiodinase, iodothyronine, type II
8032909	5.21e-15	1.02e-16	-9.01004	27.3506	-0.476	PLIN3	perilipin 3
8098177	5.33e-15	1.05e-16	-9.00653	27.3276	-0.353	KLHL2	kelch like family member 2
7979328	5.43e-15	1.07e-16	9.00327	27.3063	0.327	ATG14	autophagy related 14
8172056	5.44e-15	1.07e-16	-9.00297	27.3043	-0.535	RPGR	retinitis pigmentosa GTPase regulator
7972723	5.49e-15	1.08e-16	9.00134	27.2936	0.257	ARGLU1	arginine and glutamate rich 1
7983867	5.59e-15	1.11e-16	8.99836	27.2742	0.669	CGNL1	cingulin like 1
8087419	5.64e-15	1.12e-16	8.9969	27.2646	0.458	NICN1///AMT	nicolin 1///aminomethyltransferase
8146649	5.64e-15	1.12e-16	-8.9966	27.2627	-0.409	MTFR1	mitochondrial fission regulator 1
7917199	5.84e-15	1.16e-16	8.99114	27.227	0.544	TTLL7	tubulin tyrosine ligase like 7
7979044	5.86e-15	1.17e-16	8.99028	27.2214	0.293	NIN	ninein
8111331	5.9e-15	1.18e-16	-8.98914	27.2139	-0.234	GOLPH3	golgi phosphoprotein 3
8142886	5.9e-15	1.18e-16	8.98878	27.2116	0.332	UBE2H	ubiquitin conjugating enzyme E2 H
7971422	5.93e-15	1.19e-16	8.98785	27.2055	0.24	ZC3H13	zinc finger CCCH-type containing 13
8054254	5.94e-15	1.19e-16	8.98735	27.2022	0.409	AFF3	AF4/FMR2 family member 3
7952132	5.95e-15	1.19e-16	-8.9868	27.1987	-0.273	SLC37A4	solute carrier family 37 member 4
8109999	5.97e-15	1.2e-16	-8.98617	27.1945	-0.234	ERGIC1	endoplasmic reticulum-golgi intermediate compartment 1
8103728	6.05e-15	1.22e-16	8.98408	27.1809	0.387	HMGB2	high mobility group box 2
8067942	6.11e-15	1.23e-16	8.98214	27.1682	0.645	MIR99A	microRNA 99a
8040080	6.27e-15	1.27e-16	8.97818	27.1424	0.602	RSAD2	radical S-adenosyl methionine domain containing 2
8149161	6.57e-15	1.33e-16	8.97075	27.0939	0.473	LINC00965///LINC00965	long intergenic non-protein coding RNA 965///long intergenic non-protein coding RNA 965
8149210	6.57e-15	1.33e-16	8.97075	27.0939	0.473	LINC00965///LINC00965	long intergenic non-protein coding RNA 965///long intergenic non-protein coding RNA 965
8088415	6.61e-15	1.34e-16	-8.96952	27.0859	-0.429	FAM107A	family with sequence similarity 107 member A
7963244	6.61e-15	1.34e-16	8.96939	27.085	0.259	TFCP2	transcription factor CP2
7992529	6.94e-15	1.41e-16	-8.96165	27.0345	-0.268	TRAF7///CASKIN1	TNF receptor associated factor 7///CASK interacting protein 1
7996012	6.94e-15	1.41e-16	-8.9616	27.0342	-0.28	ARL2BP	ADP ribosylation factor like GTPase 2 binding protein
8071119	6.96e-15	1.42e-16	-8.96081	27.029	-0.281	BCL2L13	BCL2 like 13
8134460	7.05e-15	1.44e-16	-8.95866	27.015	-0.566	FLJ30064	uncharacterized LOC644975
8068713	7.11e-15	1.45e-16	8.95728	27.006	0.465	MX1	MX dynamin like GTPase 1
8014264	7.25e-15	1.48e-16	8.95413	26.9855	0.408	PEX12	peroxisomal biogenesis factor 12
8037970	7.64e-15	1.57e-16	8.94598	26.9323	0.444	PLA2G4C	phospholipase A2 group IVC
8172561	7.65e-15	1.57e-16	-8.9456	26.9298	-0.232	PRICKLE3	prickle planar cell polarity protein 3
8074020	7.71e-15	1.59e-16	-8.94413	26.9203	-0.207	SELO	selenoprotein O
8136918	8.09e-15	1.67e-16	-8.93672	26.872	-0.455	ZYX	zyxin
8001924	8.14e-15	1.68e-16	-8.93542	26.8635	-0.317	FAM96B	family with sequence similarity 96 member B
8095043	8.18e-15	1.69e-16	8.93463	26.8584	0.827	RASL11B	RAS like family 11 member B
8013923	8.19e-15	1.7e-16	-8.93409	26.8549	-0.315	GIT1	GIT ArfGAP 1
8164177	8.34e-15	1.73e-16	-8.93117	26.8358	-0.193	MAPKAP1	mitogen-activated protein kinase associated protein 1
8060897	8.59e-15	1.79e-16	8.92626	26.8039	0.45	PLCB4	phospholipase C beta 4
8166469	8.59e-15	1.79e-16	-8.92613	26.803	-0.571	SAT1	spermidine/spermine N1-acetyltransferase 1
7979927	8.59e-15	1.79e-16	8.92599	26.8021	0.343	ADAM20	ADAM metallopeptidase domain 20
8146000	8.68e-15	1.81e-16	-8.92422	26.7906	-0.247	ADAM9	ADAM metallopeptidase domain 9
8016909	8.72e-15	1.82e-16	8.9233	26.7846	0.275	MKS1	Meckel syndrome, type 1
8091099	8.82e-15	1.84e-16	8.92144	26.7725	0.225
8157105	8.93e-15	1.87e-16	8.91941	26.7593	0.299	ZNF462	zinc finger protein 462
7922001	9e-15	1.89e-16	-8.91798	26.7499	-0.373	FAM78B	family with sequence similarity 78 member B
8057599	9.29e-15	1.96e-16	-8.91235	26.7133	-0.47	TFPI	tissue factor pathway inhibitor
7988753	9.29e-15	1.96e-16	-8.91229	26.7129	-0.327	SPPL2A	signal peptide peptidase like 2A
7920515	9.29e-15	1.96e-16	-8.91188	26.7103	-0.198	UBE2Q1	ubiquitin conjugating enzyme E2 Q1
8120222	9.29e-15	1.97e-16	8.91175	26.7094	0.371	EFHC1	EF-hand domain containing 1
8149218	9.29e-15	1.97e-16	8.9113	26.7065	0.483	LINC00965///LINC00965	long intergenic non-protein coding RNA 965///long intergenic non-protein coding RNA 965
8149220	9.29e-15	1.97e-16	8.9113	26.7065	0.483	LINC00965///LINC00965	long intergenic non-protein coding RNA 965///long intergenic non-protein coding RNA 965
8149222	9.29e-15	1.97e-16	8.9113	26.7065	0.483	LINC00965///LINC00965	long intergenic non-protein coding RNA 965///long intergenic non-protein coding RNA 965
8149224	9.29e-15	1.97e-16	8.9113	26.7065	0.483	LINC00965///LINC00965	long intergenic non-protein coding RNA 965///long intergenic non-protein coding RNA 965
8149226	9.29e-15	1.97e-16	8.9113	26.7065	0.483	LINC00965///LINC00965	long intergenic non-protein coding RNA 965///long intergenic non-protein coding RNA 965
8133540	9.31e-15	1.98e-16	-8.91043	26.7008	-0.589	GATSL2///GATS	GATS protein like 2///GATS, stromal antigen 3 opposite strand
8140249	9.31e-15	1.98e-16	-8.91043	26.7008	-0.589	GATSL2///GATS	GATS protein like 2///GATS, stromal antigen 3 opposite strand
8002403	9.41e-15	2.01e-16	-8.9086	26.6889	-0.329	MTSS1L	metastasis suppressor 1 like
7979241	9.41e-15	2.01e-16	8.9084	26.6876	0.422	BMP4	bone morphogenetic protein 4
8056983	9.59e-15	2.05e-16	8.90544	26.6683	0.326	LOC100130691	uncharacterized LOC100130691
8085852	9.91e-15	2.12e-16	-8.90018	26.6341	-0.268	NGLY1	N-glycanase 1
8173174	1.02e-14	2.19e-16	8.89569	26.605	0.29	USP51	ubiquitin specific peptidase 51
8040985	1.03e-14	2.2e-16	8.89444	26.5969	0.271	ZNF512	zinc finger protein 512
8030035	1.03e-14	2.22e-16	-8.89344	26.5903	-0.31	GRWD1	glutamate rich WD repeat containing 1
7980152	1.05e-14	2.27e-16	8.89009	26.5686	0.984	LTBP2	latent transforming growth factor beta binding protein 2
7902771	1.06e-14	2.29e-16	-8.88901	26.5615	-0.248	SH3GLB1	SH3 domain containing GRB2 like endophilin B1
8069574	1.06e-14	2.29e-16	8.88852	26.5584	0.371	C21orf91	chromosome 21 open reading frame 91
8144416	1.07e-14	2.33e-16	8.88583	26.5409	0.468	LINC00965///LINC00965	long intergenic non-protein coding RNA 965///long intergenic non-protein coding RNA 965
8144418	1.07e-14	2.33e-16	8.88583	26.5409	0.468	LINC00965///LINC00965	long intergenic non-protein coding RNA 965///long intergenic non-protein coding RNA 965
8144490	1.07e-14	2.33e-16	8.88583	26.5409	0.468	LINC00965///LINC00965	long intergenic non-protein coding RNA 965///long intergenic non-protein coding RNA 965
8144492	1.07e-14	2.33e-16	8.88583	26.5409	0.468	LINC00965///LINC00965	long intergenic non-protein coding RNA 965///long intergenic non-protein coding RNA 965
8156945	1.08e-14	2.34e-16	8.88546	26.5385	0.296	RNF20	ring finger protein 20
8149151	1.08e-14	2.35e-16	8.88449	26.5322	0.463	LINC00965///LINC00965	long intergenic non-protein coding RNA 965///long intergenic non-protein coding RNA 965
8149214	1.08e-14	2.35e-16	8.88449	26.5322	0.463	LINC00965///LINC00965	long intergenic non-protein coding RNA 965///long intergenic non-protein coding RNA 965
7941621	1.09e-14	2.38e-16	-8.88302	26.5226	-0.41	DPP3	dipeptidyl peptidase 3
8059111	1.11e-14	2.43e-16	-8.87978	26.5016	-0.36	ABCB6	ATP binding cassette subfamily B member 6 (Langereis blood group)
8144412	1.11e-14	2.43e-16	8.87965	26.5007	0.429	LINC00965///LINC00965	long intergenic non-protein coding RNA 965///long intergenic non-protein coding RNA 965
8144414	1.11e-14	2.43e-16	8.87965	26.5007	0.429	LINC00965///LINC00965	long intergenic non-protein coding RNA 965///long intergenic non-protein coding RNA 965
8100798	1.11e-14	2.43e-16	-8.87962	26.5006	-0.623	SULT1B1	sulfotransferase family 1B member 1
8160857	1.11e-14	2.45e-16	-8.87878	26.4951	-0.264	SIGMAR1	sigma non-opioid intracellular receptor 1
8064502	1.13e-14	2.49e-16	-8.87598	26.4769	-0.391	SNRPB	small nuclear ribonucleoprotein polypeptides B and B1
7953949	1.14e-14	2.5e-16	8.87518	26.4717	0.436	KLRD1	killer cell lectin like receptor D1
7957536	1.14e-14	2.52e-16	-8.87401	26.4641	-0.523	NUDT4	nudix hydrolase 4
8130739	1.18e-14	2.6e-16	-8.86931	26.4336	-0.337	RPS6KA2	ribosomal protein S6 kinase A2
7933509	1.22e-14	2.71e-16	8.86328	26.3945	0.211	PGBD3///ERCC6	piggyBac transposable element derived 3///ERCC excision repair 6, chromatin remodeling factor
8040695	1.22e-14	2.71e-16	-8.86323	26.3941	-0.445	KCNK3	potassium two pore domain channel subfamily K member 3
8020527	1.28e-14	2.84e-16	-8.85611	26.3479	-0.241	C18orf8///NPC1	chromosome 18 open reading frame 8///NPC intracellular cholesterol transporter 1
8041383	1.29e-14	2.86e-16	8.85506	26.3411	0.331	LTBP1	latent transforming growth factor beta binding protein 1
7940582	1.33e-14	2.96e-16	-8.84965	26.306	-0.452	BEST1	bestrophin 1
7973850	1.35e-14	3.02e-16	8.84689	26.2881	0.313	AKAP6	A-kinase anchoring protein 6
7944223	1.4e-14	3.13e-16	8.84137	26.2524	0.242	KMT2A	lysine methyltransferase 2A
8024246	1.44e-14	3.22e-16	-8.83719	26.2252	-0.306	C19orf24	chromosome 19 open reading frame 24
8064868	1.49e-14	3.33e-16	8.83188	26.1909	0.392	GPCPD1	glycerophosphocholine phosphodiesterase 1
8031499	1.5e-14	3.36e-16	8.8306	26.1825	0.255	SSC5D	scavenger receptor cysteine rich family member with 5 domains
8025927	1.51e-14	3.39e-16	8.82927	26.1739	0.298	ZNF627	zinc finger protein 627
8094870	1.56e-14	3.5e-16	-8.82461	26.1438	-0.942	SHISA3	shisa family member 3
8141625	1.58e-14	3.56e-16	-8.82193	26.1264	-0.285	EPHB4	EPH receptor B4
8054888	1.59e-14	3.58e-16	8.82104	26.1206	0.257	CLASP1	cytoplasmic linker associated protein 1
7945262	1.61e-14	3.63e-16	8.81874	26.1058	0.3	JAM3	junctional adhesion molecule 3
7923907	1.69e-14	3.81e-16	-8.81154	26.0591	-0.401	IL10	interleukin 10
7894264	1.69e-14	3.83e-16	-8.81098	26.0555	-0.394
8117667	1.7e-14	3.84e-16	8.81023	26.0506	0.303	ZSCAN26	zinc finger and SCAN domain containing 26
8091087	1.72e-14	3.89e-16	8.80836	26.0386	0.313	NMNAT3	nicotinamide nucleotide adenylyltransferase 3
8030931	1.74e-14	3.94e-16	8.80647	26.0263	0.291	ZNF528	zinc finger protein 528
8013015	1.74e-14	3.95e-16	-8.80619	26.0245	-0.477	CENPV	centromere protein V
8106534	1.85e-14	4.21e-16	8.79632	25.9606	0.201	PAPD4	poly(A) RNA polymerase D4, non-canonical
8006030	1.86e-14	4.25e-16	8.795	25.9521	0.159	TAOK1	TAO kinase 1
7999173	1.96e-14	4.47e-16	-8.78744	25.9033	-0.24	UBALD1	UBA like domain containing 1
8097903	1.97e-14	4.5e-16	-8.78617	25.895	-0.723	TLR2	toll like receptor 2
7955179	1.99e-14	4.54e-16	-8.78484	25.8865	-0.768	TUBA1C	tubulin alpha 1c
7919193	2.11e-14	4.83e-16	-8.77549	25.826	-0.351	NUDT4P1///NUDT4	nudix hydrolase 4 pseudogene 1///nudix hydrolase 4
7934997	2.13e-14	4.89e-16	8.7738	25.8151	0.592	PPP1R3C	protein phosphatase 1 regulatory subunit 3C
8004030	2.19e-14	5.03e-16	-8.76948	25.7872	-0.216	RNF167	ring finger protein 167
8012226	2.23e-14	5.12e-16	-8.76659	25.7686	-0.217	FXR2	FMR1 autosomal homolog 2
7906235	2.25e-14	5.19e-16	-8.76466	25.7561	-0.247	PRCC	papillary renal cell carcinoma (translocation-associated)
8149216	2.25e-14	5.2e-16	8.76434	25.754	0.473	LINC00965///LINC00965	long intergenic non-protein coding RNA 965///long intergenic non-protein coding RNA 965
8000890	2.31e-14	5.32e-16	-8.76074	25.7308	-0.214	SEPHS2	selenophosphate synthetase 2
7977933	2.35e-14	5.45e-16	-8.75733	25.7088	-0.634	SLC7A8	solute carrier family 7 member 8
8125091	2.36e-14	5.47e-16	-8.75652	25.7036	-0.325	VARS	valyl-tRNA synthetase
8178609	2.36e-14	5.47e-16	-8.75652	25.7036	-0.325	VARS	valyl-tRNA synthetase
7923596	2.37e-14	5.51e-16	-8.75559	25.6975	-0.727	ETNK2	ethanolamine kinase 2
8002303	2.42e-14	5.62e-16	-8.7526	25.6783	-0.64	NQO1	NAD(P)H quinone dehydrogenase 1
8075217	2.52e-14	5.87e-16	-8.74588	25.635	-0.244	AP1B1	adaptor related protein complex 1 beta 1 subunit
7990417	2.52e-14	5.88e-16	-8.74565	25.6334	-0.297	SCAMP2	secretory carrier membrane protein 2
7953735	2.52e-14	5.89e-16	8.74541	25.6319	0.478	LINC00965///LINC00965	long intergenic non-protein coding RNA 965///long intergenic non-protein coding RNA 965
8004545	2.56e-14	5.97e-16	8.74321	25.6177	0.485	ATP1B2	ATPase Na+/K+ transporting subunit beta 2
7944978	2.57e-14	6.02e-16	-8.74215	25.6109	-0.251	EI24	EI24, autophagy associated transmembrane protein
8035782	2.58e-14	6.03e-16	-8.74169	25.6079	-0.435	ZNF682	zinc finger protein 682
8047006	2.58e-14	6.05e-16	8.74126	25.6051	0.287	ANKAR	ankyrin and armadillo repeat containing
8057517	2.61e-14	6.12e-16	-8.73957	25.5942	-0.195	NCKAP1	NCK associated protein 1
7892701	2.71e-14	6.37e-16	-8.73346	25.5549	-0.357
7933758	2.71e-14	6.37e-16	8.7334	25.5545	0.347
7961371	2.71e-14	6.4e-16	8.73274	25.5502	0.262	DUSP16	dual specificity phosphatase 16
7934384	2.75e-14	6.48e-16	8.73079	25.5376	0.742	MSS51	MSS51 mitochondrial translational activator
7921793	2.75e-14	6.5e-16	-8.73034	25.5347	-0.247	DEDD	death effector domain containing
8075483	2.79e-14	6.61e-16	8.72778	25.5182	0.601	PIK3IP1	phosphoinositide-3-kinase interacting protein 1
8080487	2.79e-14	6.61e-16	-8.72771	25.5178	-0.403	PRKCD	protein kinase C delta
8140239	2.79e-14	6.62e-16	8.72755	25.5168	0.248	PMS2P6///LOC441259///PMS2P3///PMS2P5///PMS2P2///PMS2P1///PMS2P6///PMS2P3///PMS2P2///PMS2P1	PMS1 homolog 2, mismatch repair system component pseudogene 6///PMS1 homolog 2, mismatch repair system component pseudogene///PMS1 homolog 2, mismatch repair system component pseudogene 3///PMS1 homolog 2, mismatch repair system component pseudogene 5///PMS1 homolog 2, mismatch repair system component pseudogene 2///PMS1 homolog 2, mismatch repair system component pseudogene 1///PMS1 homolog 2, m…
8008922	2.84e-14	6.75e-16	-8.72466	25.4982	-0.223	PPM1D	protein phosphatase, Mg2+/Mn2+ dependent 1D
8001658	2.87e-14	6.83e-16	8.72292	25.487	0.31	CFAP20	cilia and flagella associated protein 20
8055130	3e-14	7.13e-16	-8.71618	25.4435	-0.337	HS6ST1	heparan sulfate 6-O-sulfotransferase 1
8154059	3.17e-14	7.55e-16	8.70753	25.3878	0.254	SMARCA2	SWI/SNF related, matrix associated, actin dependent regulator of chromatin, subfamily a, member 2
7893778	3.26e-14	7.78e-16	-8.70291	25.3581	-0.429
8041995	3.29e-14	7.87e-16	8.70128	25.3476	0.21	SPTBN1	spectrin beta, non-erythrocytic 1
8165156	3.3e-14	7.89e-16	-8.70077	25.3444	-0.305	SDCCAG3	serologically defined colon cancer antigen 3
7964834	3.4e-14	8.15e-16	-8.69587	25.3129	-0.847	CPM	carboxypeptidase M
8151842	3.45e-14	8.29e-16	8.69335	25.2966	0.22	KIAA1429	KIAA1429
8134318	3.51e-14	8.43e-16	8.69078	25.2801	0.245	CASD1	CAS1 domain containing 1
8034806	3.53e-14	8.49e-16	-8.68967	25.273	-0.262	DDX39A	DEAD-box helicase 39A
8058350	3.55e-14	8.56e-16	8.68838	25.2647	0.353	ICA1L	islet cell autoantigen 1 like
7897339	3.76e-14	9.08e-16	8.6793	25.2063	0.267	CAMTA1	calmodulin binding transcription activator 1
7949746	3.76e-14	9.09e-16	-8.6792	25.2057	-0.28	POLD4	DNA polymerase delta 4, accessory subunit
7961440	3.95e-14	9.55e-16	8.67168	25.1574	0.354	PLBD1	phospholipase B domain containing 1
8140129	3.95e-14	9.56e-16	8.67142	25.1557	0.291	ABHD11	abhydrolase domain containing 11
8160036	3.96e-14	9.6e-16	8.6708	25.1517	0.229	TMEM261	transmembrane protein 261
8047965	3.96e-14	9.62e-16	8.67057	25.1502	0.225	UNC80	unc-80 homolog, NALCN activator
8113220	4.03e-14	9.8e-16	-8.66767	25.1316	-0.604	ELL2	elongation factor for RNA polymerase II 2
7980616	4.12e-14	1e-15	8.66429	25.1099	0.32	PTPN21	protein tyrosine phosphatase, non-receptor type 21
8159501	4.12e-14	1e-15	8.66407	25.1085	0.273	LCN12	lipocalin 12
8053797	4.22e-14	1.03e-15	8.66004	25.0827	0.436
7903565	4.29e-14	1.05e-15	-8.65744	25.066	-0.704	GPSM2	G-protein signaling modulator 2
7939590	4.64e-14	1.13e-15	-8.64524	24.9877	-0.347	SLC35C1	solute carrier family 35 member C1
7899957	4.68e-14	1.15e-15	8.64372	24.9779	0.19	ZMYM4	zinc finger MYM-type containing 4
8071691	4.7e-14	1.15e-15	-8.64283	24.9723	-0.269	BCR	BCR, RhoGEF and GTPase activating protein
8035201	4.74e-14	1.16e-15	-8.64164	24.9646	-0.52	CPAMD8	C3 and PZP like, alpha-2-macroglobulin domain containing 8
7926916	4.88e-14	1.2e-15	8.63698	24.9347	0.196	ZEB1	zinc finger E-box binding homeobox 1
8014794	5.1e-14	1.25e-15	-8.62994	24.8896	-0.392	CACNB1	calcium voltage-gated channel auxiliary subunit beta 1
7937735	5.11e-14	1.26e-15	8.62948	24.8866	0.375	LSP1	lymphocyte-specific protein 1
8056220	5.17e-14	1.27e-15	-8.62759	24.8745	-0.255	AHCTF1	AT-hook containing transcription factor 1
8023415	5.21e-14	1.29e-15	8.62598	24.8643	0.254	TCF4	transcription factor 4
8155148	5.22e-14	1.29e-15	8.62556	24.8615	0.31	TMEM8B	transmembrane protein 8B
8083941	5.28e-14	1.31e-15	-8.6237	24.8496	-0.376	ECT2	epithelial cell transforming 2
8140258	5.28e-14	1.31e-15	8.62348	24.8482	0.244	PMS2P6///LOC441259///PMS2P5///PMS2P1	PMS1 homolog 2, mismatch repair system component pseudogene 6///PMS1 homolog 2, mismatch repair system component pseudogene///PMS1 homolog 2, mismatch repair system component pseudogene 5///PMS1 homolog 2, mismatch repair system component pseudogene 1
8066231	5.3e-14	1.32e-15	8.6226	24.8426	0.302	KIAA1755	KIAA1755
8116635	5.33e-14	1.32e-15	8.62169	24.8368	0.344	LOC100130927///BPHL	uncharacterized LOC100130927///biphenyl hydrolase like
7944401	5.42e-14	1.35e-15	-8.61901	24.8196	-0.388	HMBS	hydroxymethylbilane synthase
8022531	5.44e-14	1.35e-15	-8.61813	24.814	-0.442	NPC1	NPC intracellular cholesterol transporter 1
8021653	5.58e-14	1.39e-15	-8.61415	24.7885	-0.752	SERPINB8	serpin family B member 8
8095744	5.61e-14	1.4e-15	-8.61303	24.7813	-1.46	AREG	amphiregulin
8093130	5.63e-14	1.41e-15	-8.61209	24.7753	-0.239	RNF168	ring finger protein 168
7991602	5.63e-14	1.41e-15	8.61209	24.7753	0.395	PCSK6	proprotein convertase subtilisin/kexin type 6
8150592	5.68e-14	1.42e-15	-8.6106	24.7658	-0.692	CEBPD	CCAAT/enhancer binding protein delta
8021919	5.72e-14	1.44e-15	-8.60921	24.7569	-0.19	TUBB8	tubulin beta 8 class VIII
8106722	5.72e-14	1.44e-15	8.60908	24.756	0.324	ATP6AP1L	ATPase H+ transporting accessory protein 1 like
8071516	5.82e-14	1.46e-15	-8.60645	24.7392	-0.246	BCR	BCR, RhoGEF and GTPase activating protein
8016708	5.85e-14	1.47e-15	-8.60533	24.732	-0.482	LRRC59	leucine rich repeat containing 59
8114050	6.01e-14	1.52e-15	8.60093	24.7039	0.221	2022-09-08	septin 8
8167763	6.12e-14	1.54e-15	-8.5981	24.6858	-0.504	TSPYL2	TSPY like 2
7925622	6.12e-14	1.55e-15	-8.59795	24.6848	-0.225	AHCTF1	AT-hook containing transcription factor 1
8012150	6.17e-14	1.56e-15	-8.5964	24.6749	-0.181	NEURL4///GPS2	neuralized E3 ubiquitin protein ligase 4///G protein pathway suppressor 2
8063211	6.25e-14	1.58e-15	-8.59415	24.6605	-0.306	NCOA3	nuclear receptor coactivator 3
7918925	6.25e-14	1.58e-15	8.59408	24.6601	0.45	TRIM45	tripartite motif containing 45
8016390	6.36e-14	1.61e-15	8.59122	24.6418	0.371	COPZ2	coatomer protein complex subunit zeta 2
8175302	6.41e-14	1.63e-15	-8.58991	24.6334	-0.266	FAM127B	family with sequence similarity 127 member B
8180374	6.41e-14	1.63e-15	8.58961	24.6315	0.336	APOBEC3F	apolipoprotein B mRNA editing enzyme catalytic subunit 3F
8157270	6.66e-14	1.7e-15	-8.58359	24.593	-0.444	SLC31A1	solute carrier family 31 member 1
8079229	6.68e-14	1.7e-15	8.58299	24.5892	0.326	ZNF501	zinc finger protein 501
8176133	7.22e-14	1.84e-15	-8.57078	24.5112	-0.453	G6PD	glucose-6-phosphate dehydrogenase
8042207	7.22e-14	1.84e-15	8.57076	24.511	0.23	COMMD1	copper metabolism domain containing 1
8009353	7.25e-14	1.85e-15	-8.56997	24.506	-0.446	PITPNC1	phosphatidylinositol transfer protein, cytoplasmic 1
8123744	7.39e-14	1.89e-15	-8.56667	24.4849	-0.841	F13A1	coagulation factor XIII A chain
7942400	7.53e-14	1.93e-15	-8.56371	24.466	-0.493	P2RY2	purinergic receptor P2Y2
7995655	7.55e-14	1.94e-15	8.56301	24.4615	0.205	FTO	fat mass and obesity associated
8165552	7.63e-14	1.96e-15	-8.56128	24.4505	-0.351	NSMF	NMDA receptor synaptonuclear signaling and neuronal migration factor
8126214	7.68e-14	1.98e-15	-8.5602	24.4436	-0.282	MOCS1	molybdenum cofactor synthesis 1
8117020	8.01e-14	2.06e-15	8.55349	24.4008	0.289	MYLIP	myosin regulatory light chain interacting protein
7967685	8.08e-14	2.08e-15	-8.552	24.3913	-0.381	STX2	syntaxin 2
8170906	8.21e-14	2.12e-15	-8.54935	24.3744	-0.271	FAM50A	family with sequence similarity 50 member A
8019885	8.22e-14	2.13e-15	8.54894	24.3718	0.23	SMCHD1	structural maintenance of chromosomes flexible hinge domain containing 1
8027304	8.26e-14	2.14e-15	8.54806	24.3662	0.338	ZNF493	zinc finger protein 493
8113483	8.28e-14	2.15e-15	8.54745	24.3623	0.459	TMEM232	transmembrane protein 232
8010820	8.29e-14	2.15e-15	-8.54703	24.3596	-0.312	FOXK2	forkhead box K2
7922807	8.54e-14	2.22e-15	8.54241	24.3302	0.453	COLGALT2	collagen beta(1-O)galactosyltransferase 2
8101086	8.71e-14	2.27e-15	8.5391	24.3091	0.374	NAAA	N-acylethanolamine acid amidase
8016168	8.86e-14	2.31e-15	-8.53634	24.2915	-0.362	PLCD3	phospholipase C delta 3
8098041	9.29e-14	2.42e-15	8.52884	24.2437	0.439	TMEM144	transmembrane protein 144
7975851	9.63e-14	2.51e-15	8.52311	24.2072	0.303	IFT43	intraflagellar transport 43
8070819	9.69e-14	2.53e-15	-8.52205	24.2004	-0.229	PTTG1IP	pituitary tumor-transforming 1 interacting protein
8096314	9.8e-14	2.56e-15	8.52015	24.1883	0.267	PKD2	polycystin 2, transient receptor potential cation channel
8044225	1.01e-13	2.63e-15	8.51591	24.1613	0.375	SULT1C4	sulfotransferase family 1C member 4
8098441	1.01e-13	2.64e-15	8.51583	24.1608	0.374	TENM3	teneurin transmembrane protein 3
7949496	1.01e-13	2.64e-15	-8.51556	24.1591	-0.327	CFL1	cofilin 1
8142554	1.01e-13	2.65e-15	-8.51489	24.1549	-0.45	AASS	aminoadipate-semialdehyde synthase
7982046	1.02e-13	2.69e-15	8.51247	24.1394	0.509	SNORD115-42///SNORD115-40///SNORD115-25///SNORD115-20///SNORD115-19///SNORD115-18///SNORD115-17///SNORD115-14///SNORD115-13///SNORD115-12///SNORD115-10///SNORD115-9///SNORD115-5///SNORD115-4	small nucleolar RNA, C/D box 115-42///small nucleolar RNA, C/D box 115-40///small nucleolar RNA, C/D box 115-25///small nucleolar RNA, C/D box 115-20///small nucleolar RNA, C/D box 115-19///small nucleolar RNA, C/D box 115-18///small nucleolar RNA, C/D box 115-17///small nucleolar RNA, C/D box 115-14///small nucleolar RNA, C/D box 115-13///small nucleolar RNA, C/D box 115-12///small nucleolar RNA…
7983157	1.05e-13	2.77e-15	-8.508	24.111	-0.252	TMEM62	transmembrane protein 62
7952313	1.06e-13	2.8e-15	8.50666	24.1024	0.521	MIRLET7A2	microRNA let-7a-2
8116418	1.07e-13	2.83e-15	-8.5047	24.09	-0.866	GFPT2	glutamine-fructose-6-phosphate transaminase 2
8094240	1.09e-13	2.87e-15	-8.50277	24.0777	-0.594	CD38	CD38 molecule
7915529	1.14e-13	3.01e-15	8.49533	24.0304	0.238	HYI///SZT2	hydroxypyruvate isomerase (putative)///seizure threshold 2 homolog (mouse)
7921970	1.18e-13	3.12e-15	8.48979	23.9952	0.243	ALDH9A1	aldehyde dehydrogenase 9 family member A1
8175299	1.19e-13	3.15e-15	-8.48848	23.9868	-0.265	FAM127C	family with sequence similarity 127 member C
8119237	1.19e-13	3.15e-15	-8.4883	23.9857	-0.333	LOC100132005	uncharacterized LOC100132005
8099476	1.19e-13	3.17e-15	8.48747	23.9804	0.821	PROM1	prominin 1
8051097	1.23e-13	3.26e-15	-8.48301	23.9521	-0.218	EIF2B4	eukaryotic translation initiation factor 2B subunit delta
7897424	1.26e-13	3.35e-15	8.47867	23.9245	0.21
7933194	1.28e-13	3.4e-15	8.47642	23.9102	0.487	CXCL12	C-X-C motif chemokine ligand 12
8076365	1.36e-13	3.63e-15	-8.46655	23.8476	-0.318	DESI1	desumoylating isopeptidase 1
8140269	1.41e-13	3.78e-15	8.46022	23.8074	0.242	PMS2P6///LOC441259///PMS2P5///PMS2P1///PMS2P6///PMS2P3///PMS2P2///PMS2P1	PMS1 homolog 2, mismatch repair system component pseudogene 6///PMS1 homolog 2, mismatch repair system component pseudogene///PMS1 homolog 2, mismatch repair system component pseudogene 5///PMS1 homolog 2, mismatch repair system component pseudogene 1///PMS1 homolog 2, mismatch repair system component pseudogene 6///PMS1 homolog 2, mismatch repair system component pseudogene 3///PMS1 homolog 2, m…
8160722	1.51e-13	4.05e-15	-8.44955	23.7397	-0.206	UBAP2	ubiquitin associated protein 2
8146921	1.52e-13	4.06e-15	-8.44895	23.7359	-0.458	RDH10	retinol dehydrogenase 10 (all-trans)
8133477	1.6e-13	4.3e-15	-8.44025	23.6808	-0.397	GTF2IRD1	GTF2I repeat domain containing 1
8099340	1.61e-13	4.31e-15	-8.43974	23.6775	-0.317	WDR1	WD repeat domain 1
7927964	1.63e-13	4.39e-15	-8.43708	23.6607	-0.519	SRGN	serglycin
8178220	1.66e-13	4.47e-15	8.43433	23.6433	0.504	HLA-DPB1	major histocompatibility complex, class II, DP beta 1
8168531	1.66e-13	4.47e-15	8.43414	23.642	0.476	GPR174	G protein-coupled receptor 174
8167103	1.67e-13	4.5e-15	-8.4331	23.6355	-0.193	CDK16	cyclin dependent kinase 16
8114171	1.79e-13	4.84e-15	8.42185	23.5642	0.24	CDKL3	cyclin dependent kinase like 3
7949650	1.85e-13	4.99e-15	8.4171	23.5341	0.4	CTSF	cathepsin F
8128837	1.85e-13	5.02e-15	8.41623	23.5286	0.556	METTL24	methyltransferase like 24
8144410	1.86e-13	5.03e-15	8.41605	23.5275	0.439	LINC00965///LINC00965	long intergenic non-protein coding RNA 965///long intergenic non-protein coding RNA 965
8100507	1.86e-13	5.04e-15	-8.4156	23.5247	-0.631	HOPX	HOP homeobox
8089299	1.9e-13	5.15e-15	8.41235	23.5041	0.264	CD47	CD47 molecule
8079753	1.9e-13	5.16e-15	-8.41203	23.5021	-0.26	DAG1	dystroglycan 1
8083656	1.9e-13	5.17e-15	-8.41161	23.4994	-0.311	MFSD1	major facilitator superfamily domain containing 1
7923889	1.91e-13	5.21e-15	8.41052	23.4925	0.231	EIF2D	eukaryotic translation initiation factor 2D
8172043	1.92e-13	5.23e-15	-8.40993	23.4888	-0.441	SRPX	sushi repeat containing protein, X-linked
8075009	1.92e-13	5.23e-15	-8.40974	23.4876	-0.35	GUCD1	guanylyl cyclase domain containing 1
8086600	1.95e-13	5.33e-15	-8.40697	23.4701	-0.698	CCR1	C-C motif chemokine receptor 1
7990211	1.95e-13	5.34e-15	8.40656	23.4675	0.304	HEXA	hexosaminidase subunit alpha
7953450	2.01e-13	5.51e-15	8.40178	23.4372	0.236	GPR162///P3H3	G protein-coupled receptor 162///prolyl 3-hydroxylase 3
8058498	2.04e-13	5.59e-15	-8.39948	23.4227	-0.286	FZD5	frizzled class receptor 5
8042356	2.09e-13	5.74e-15	-8.39551	23.3976	-0.456	MEIS1	Meis homeobox 1
7941714	2.16e-13	5.95e-15	8.38989	23.3621	0.455	C11orf80///RCE1	chromosome 11 open reading frame 80///Ras converting CAAX endopeptidase 1
8162531	2.17e-13	5.97e-15	-8.38932	23.3585	-0.53
8162388	2.19e-13	6.04e-15	8.3875	23.347	0.892	OMD	osteomodulin
7896714	2.2e-13	6.07e-15	-8.38669	23.3419	-0.668
8087691	2.2e-13	6.09e-15	8.38634	23.3397	0.372	CACNA2D2	calcium voltage-gated channel auxiliary subunit alpha2delta 2
7903786	2.27e-13	6.26e-15	-8.38186	23.3114	-0.352	CSF1	colony stimulating factor 1
7907492	2.28e-13	6.3e-15	8.38108	23.3064	0.441	RABGAP1L	RAB GTPase activating protein 1 like
7916570	2.29e-13	6.33e-15	8.38019	23.3008	0.4	OMA1	OMA1 zinc metallopeptidase
8035477	2.3e-13	6.37e-15	-8.37918	23.2945	-0.213	ELL	elongation factor for RNA polymerase II
8133670	2.37e-13	6.57e-15	-8.3745	23.2649	-0.48	POR	cytochrome p450 oxidoreductase
8131179	2.42e-13	6.71e-15	-8.37115	23.2438	-0.393	TTYH3	tweety family member 3
8018379	2.42e-13	6.73e-15	-8.37076	23.2413	-0.235	CASKIN2	CASK interacting protein 2
7980403	2.45e-13	6.83e-15	8.36833	23.226	0.256	VIPAS39	VPS33B interacting protein, apical-basolateral polarity regulator, spe-39 homolog
8064637	2.71e-13	7.55e-15	8.35288	23.1285	0.276	C20orf194	chromosome 20 open reading frame 194
8064100	2.84e-13	7.93e-15	8.34526	23.0805	0.391	PPDPF	pancreatic progenitor cell differentiation and proliferation factor
7957052	2.88e-13	8.04e-15	-8.34296	23.066	-0.47	CCT2	chaperonin containing TCP1 subunit 2
7920244	2.95e-13	8.24e-15	-8.33918	23.0422	-1.14	S100A8	S100 calcium binding protein A8
8105191	2.98e-13	8.34e-15	8.33728	23.0303	0.359	PARP8	poly(ADP-ribose) polymerase family member 8
8102950	3.01e-13	8.43e-15	8.33565	23.02	0.473	INPP4B	inositol polyphosphate-4-phosphatase type II B
8130408	3.03e-13	8.51e-15	8.33423	23.011	0.271	IPCEF1	interaction protein for cytohesin exchange factors 1
7986110	3.09e-13	8.68e-15	-8.331	22.9907	-0.25	FES	FES proto-oncogene, tyrosine kinase
7982050	3.13e-13	8.81e-15	8.3288	22.9768	0.777	SNORD115-44///SNORD115-43///SNORD115-41///SNORD115-39///SNORD115-38///SNORD115-36///SNORD115-34///SNORD115-31///SNORD115-29///SNORD115-26///SNORD115-22///SNORD115-16///SNORD115-11///SNORD115-7///SNORD115-6	small nucleolar RNA, C/D box 115-44///small nucleolar RNA, C/D box 115-43///small nucleolar RNA, C/D box 115-41///small nucleolar RNA, C/D box 115-39///small nucleolar RNA, C/D box 115-38///small nucleolar RNA, C/D box 115-36///small nucleolar RNA, C/D box 115-34///small nucleolar RNA, C/D box 115-31///small nucleolar RNA, C/D box 115-29///small nucleolar RNA, C/D box 115-26///small nucleolar RNA…
8135069	3.16e-13	8.89e-15	-8.32738	22.9679	-1.64	SERPINE1	serpin family E member 1
8027272	3.24e-13	9.13e-15	8.32317	22.9414	0.186	ZNF85	zinc finger protein 85
8153678	3.32e-13	9.36e-15	-8.31938	22.9175	-0.295	BOP1	block of proliferation 1
7954717	3.37e-13	9.5e-15	8.31698	22.9025	0.361	BICD1	BICD cargo adaptor 1
8060705	3.37e-13	9.52e-15	-8.31667	22.9005	-0.221	MAVS	mitochondrial antiviral signaling protein
7962537	3.47e-13	9.83e-15	-8.31171	22.8694	-0.433	SLC38A2	solute carrier family 38 member 2
7958174	3.52e-13	9.96e-15	-8.3097	22.8567	-0.581	TXNRD1	thioredoxin reductase 1
8176191	3.56e-13	1.01e-14	8.30769	22.8441	0.235	HMGN1	high mobility group nucleosome binding domain 1
7982084	3.56e-13	1.01e-14	8.30731	22.8416	1.02	SNORD115-44///SNORD115-43///SNORD115-41///SNORD115-39///SNORD115-38///SNORD115-36///SNORD115-33///SNORD115-31///SNORD115-29///SNORD115-26///SNORD115-22///SNORD115-16///SNORD115-14///SNORD115-11///SNORD115-3	small nucleolar RNA, C/D box 115-44///small nucleolar RNA, C/D box 115-43///small nucleolar RNA, C/D box 115-41///small nucleolar RNA, C/D box 115-39///small nucleolar RNA, C/D box 115-38///small nucleolar RNA, C/D box 115-36///small nucleolar RNA, C/D box 115-33///small nucleolar RNA, C/D box 115-31///small nucleolar RNA, C/D box 115-29///small nucleolar RNA, C/D box 115-26///small nucleolar RNA…
7898805	3.65e-13	1.04e-14	-8.30322	22.8159	-0.717	C1QB	complement C1q B chain
8041676	3.69e-13	1.05e-14	8.30156	22.8056	0.258	DYNC2LI1	dynein cytoplasmic 2 light intermediate chain 1
7907486	3.69e-13	1.05e-14	8.30146	22.8049	0.326	ZBTB37	zinc finger and BTB domain containing 37
8022872	3.69e-13	1.05e-14	8.30099	22.8019	0.253	ZSCAN30///ZNF397	zinc finger and SCAN domain containing 30///zinc finger protein 397
7892621	3.72e-13	1.06e-14	8.29983	22.7947	0.202
8110865	3.76e-13	1.08e-14	-8.2977	22.7813	-0.307	IRX4	iroquois homeobox 4
7933947	3.89e-13	1.11e-14	8.2926	22.7492	0.274	HERC4	HECT and RLD domain containing E3 ubiquitin protein ligase 4
8140280	3.96e-13	1.13e-14	8.28956	22.7302	0.221	DTX2P1-UPK3BP1-PMS2P11///LOC441259///PMS2P5///PMS2P2	DTX2P1-UPK3BP1-PMS2P11 readthrough, transcribed pseudogene///PMS1 homolog 2, mismatch repair system component pseudogene///PMS1 homolog 2, mismatch repair system component pseudogene 5///PMS1 homolog 2, mismatch repair system component pseudogene 2
8015769	3.98e-13	1.14e-14	8.28845	22.7232	0.353	BRCA1	BRCA1, DNA repair associated
8027049	4.09e-13	1.17e-14	-8.28428	22.697	-0.228	KLHL26	kelch like family member 26
8020973	4.15e-13	1.19e-14	8.28174	22.6811	0.431	FHOD3	formin homology 2 domain containing 3
7919715	4.34e-13	1.25e-14	8.27447	22.6355	0.338	ANP32E	acidic nuclear phosphoprotein 32 family member E
7923027	4.45e-13	1.28e-14	-8.27052	22.6107	-0.304	GLRX2	glutaredoxin 2
8076225	4.48e-13	1.29e-14	-8.26916	22.6021	-0.232	RPS19BP1	ribosomal protein S19 binding protein 1
8180411	4.54e-13	1.31e-14	-8.26699	22.5885	-0.333	ELMO1	engulfment and cell motility 1
7938629	4.62e-13	1.33e-14	8.26395	22.5695	0.455	PDE3B	phosphodiesterase 3B
7899750	4.68e-13	1.35e-14	-8.26181	22.5561	-0.41	FAM167B	family with sequence similarity 167 member B
7998103	4.7e-13	1.36e-14	8.26091	22.5504	0.371	URAHP///GAS8	urate (hydroxyiso-) hydrolase, pseudogene///growth arrest specific 8
7938777	4.71e-13	1.36e-14	-8.26051	22.5479	-0.38	LDHA	lactate dehydrogenase A
7949400	4.71e-13	1.37e-14	8.26037	22.547	0.28	SLC25A45	solute carrier family 25 member 45
8140840	4.8e-13	1.39e-14	-8.25703	22.5261	-0.611	STEAP4	STEAP4 metalloreductase
8086183	4.8e-13	1.4e-14	8.257	22.5259	0.371	LOC152048///GOLGA4	uncharacterized FLJ31715///golgin A4
8095854	4.87e-13	1.42e-14	8.25464	22.5111	0.367	2022-09-11	septin 11
7912374	4.95e-13	1.44e-14	-8.25183	22.4935	-0.292	SRM	spermidine synthase
7955376	4.99e-13	1.45e-14	8.25069	22.4864	0.193	DIP2B	disco interacting protein 2 homolog B
8037835	4.99e-13	1.45e-14	-8.25048	22.4851	-0.548	SLC1A5	solute carrier family 1 member 5
8070389	5.1e-13	1.49e-14	8.24688	22.4625	0.219	HMGN1	high mobility group nucleosome binding domain 1
7900413	5.11e-13	1.49e-14	-8.24624	22.4585	-0.318	ZMPSTE24	zinc metallopeptidase STE24
8030470	5.11e-13	1.49e-14	-8.24621	22.4583	-0.2	AP2A1	adaptor related protein complex 2 alpha 1 subunit
7908204	5.25e-13	1.54e-14	8.24183	22.4309	0.559	HMCN1	hemicentin 1
8169378	5.25e-13	1.54e-14	-8.24166	22.4298	-0.478	RGAG1	retrotransposon gag domain containing 1
7944418	5.26e-13	1.54e-14	-8.2411	22.4264	-0.198	C2CD2L	C2CD2 like
8152222	5.32e-13	1.56e-14	8.23912	22.4139	0.384	AZIN1	antizyme inhibitor 1
8173217	5.35e-13	1.57e-14	8.23813	22.4078	0.365	ARHGEF9	Cdc42 guanine nucleotide exchange factor 9
7911568	5.51e-13	1.62e-14	-8.23352	22.3789	-0.235	SSU72	SSU72 homolog, RNA polymerase II CTD phosphatase
8017283	5.53e-13	1.63e-14	8.23282	22.3745	0.259	INTS2	integrator complex subunit 2
8011823	5.6e-13	1.65e-14	8.23067	22.361	0.38	ZNF594	zinc finger protein 594
8044133	5.62e-13	1.66e-14	-8.22972	22.3551	-0.21	NCK2	NCK adaptor protein 2
8125850	5.75e-13	1.7e-14	-8.22601	22.3319	-0.308	C6orf106	chromosome 6 open reading frame 106
7931293	5.8e-13	1.71e-14	8.2247	22.3237	0.229	DOCK1	dedicator of cytokinesis 1
7963946	5.92e-13	1.75e-14	-8.2213	22.3025	-0.475	MMP19	matrix metallopeptidase 19
8121563	5.98e-13	1.77e-14	8.21954	22.2915	0.338	MARCKS	myristoylated alanine rich protein kinase C substrate
8084002	6.1e-13	1.81e-14	8.21625	22.2709	0.531	KCNMB2	potassium calcium-activated channel subfamily M regulatory beta subunit 2
8155563	6.16e-13	1.83e-14	-8.2146	22.2606	-0.478	LOC100133920///LOC286297///MTHFD1L	methylenetetrahydrofolate dehydrogenase (NADP+ dependent) 1-like pseudogene///methylenetetrahydrofolate dehydrogenase (NADP+ dependent) 1-like pseudogene///methylenetetrahydrofolate dehydrogenase (NADP+ dependent) 1-like
8060339	6.28e-13	1.87e-14	-8.21119	22.2393	-0.29	NRSN2	neurensin 2
7940160	6.31e-13	1.88e-14	8.21035	22.234	0.313	DTX4	deltex E3 ubiquitin ligase 4
8003875	6.36e-13	1.9e-14	-8.20891	22.225	-0.266	SPNS2	sphingolipid transporter 2
8121043	6.4e-13	1.91e-14	8.2079	22.2187	0.293	ORC3	origin recognition complex subunit 3
7988286	6.55e-13	1.95e-14	8.20411	22.1951	0.221	SPG11	spastic paraplegia 11 (autosomal recessive)
8114354	6.56e-13	1.96e-14	8.20366	22.1922	0.445	NME5	NME/NM23 family member 5
7996455	6.57e-13	1.97e-14	-8.20328	22.1899	-0.26	E2F4	E2F transcription factor 4
7958761	6.61e-13	1.98e-14	8.20227	22.1835	0.409	ACAD10	acyl-CoA dehydrogenase family member 10
8030158	6.66e-13	2e-14	-8.20084	22.1746	-0.226	BAX	BCL2 associated X, apoptosis regulator
7945944	6.79e-13	2.04e-14	-8.19746	22.1535	-0.252	RHOG	ras homolog family member G
7959893	6.79e-13	2.04e-14	-8.19743	22.1533	-0.558	ADGRD1	adhesion G protein-coupled receptor D1
7943376	6.87e-13	2.07e-14	8.1954	22.1406	0.363	CEP126	centrosomal protein 126
8160559	6.88e-13	2.07e-14	8.19502	22.1383	0.36	DDX58	DEXD/H-box helicase 58
7949060	7e-13	2.11e-14	-8.19225	22.121	-0.395	PPP1R14B///LIMK2	protein phosphatase 1 regulatory inhibitor subunit 14B///LIM domain kinase 2
8027760	7.08e-13	2.13e-14	8.19031	22.1089	0.35	FXYD1	FXYD domain containing ion transport regulator 1
8032871	7.3e-13	2.2e-14	-8.1853	22.0777	-0.264	DPP9	dipeptidyl peptidase 9
7946245	7.42e-13	2.24e-14	8.18245	22.0599	0.25	DCHS1	dachsous cadherin-related 1
8146533	7.42e-13	2.25e-14	8.18233	22.0591	0.319	FAM110B	family with sequence similarity 110 member B
7971134	7.44e-13	2.25e-14	-8.18176	22.0556	-0.231	PROSER1	proline and serine rich 1
8133300	7.55e-13	2.29e-14	8.17939	22.0408	0.235	PMS2P6///LOC441259///PMS2P3///PMS2P2///PMS2P1///PMS2P6///PMS2P3///PMS2P2///PMS2P1	PMS1 homolog 2, mismatch repair system component pseudogene 6///PMS1 homolog 2, mismatch repair system component pseudogene///PMS1 homolog 2, mismatch repair system component pseudogene 3///PMS1 homolog 2, mismatch repair system component pseudogene 2///PMS1 homolog 2, mismatch repair system component pseudogene 1///PMS1 homolog 2, mismatch repair system component pseudogene 6///PMS1 homolog 2, m…
8053842	7.55e-13	2.29e-14	-8.1793	22.0402	-0.332	GPAT2	glycerol-3-phosphate acyltransferase 2, mitochondrial
8133531	7.56e-13	2.29e-14	8.1789	22.0377	0.233	PMS2P9///DTX2P1-UPK3BP1-PMS2P11///LOC441259///PMS2P5///PMS2P2///PMS2P1	PMS1 homolog 2, mismatch repair system component pseudogene 9///DTX2P1-UPK3BP1-PMS2P11 readthrough, transcribed pseudogene///PMS1 homolog 2, mismatch repair system component pseudogene///PMS1 homolog 2, mismatch repair system component pseudogene 5///PMS1 homolog 2, mismatch repair system component pseudogene 2///PMS1 homolog 2, mismatch repair system component pseudogene 1
7945680	7.6e-13	2.31e-14	-8.17786	22.0312	-0.368	MIR675///H19	microRNA 675///H19, imprinted maternally expressed transcript (non-protein coding)
8091723	7.65e-13	2.33e-14	-8.17676	22.0244	-0.958	RARRES1	retinoic acid receptor responder 1
7965918	7.7e-13	2.35e-14	-8.17543	22.0161	-0.571	NT5DC3	5'-nucleotidase domain containing 3
7939665	7.78e-13	2.37e-14	8.17368	22.0052	0.319	MDK	midkine (neurite growth-promoting factor 2)
8036763	7.94e-13	2.42e-14	8.17044	21.985	0.343	DYRK1B	dual specificity tyrosine phosphorylation regulated kinase 1B
8077663	7.96e-13	2.43e-14	-8.16973	21.9806	-0.313	JAGN1	jagunal homolog 1
8161484	8.04e-13	2.46e-14	-8.16814	21.9706	-0.485	LOC100133920///LOC286297///MTHFD1L	methylenetetrahydrofolate dehydrogenase (NADP+ dependent) 1-like pseudogene///methylenetetrahydrofolate dehydrogenase (NADP+ dependent) 1-like pseudogene///methylenetetrahydrofolate dehydrogenase (NADP+ dependent) 1-like
7985119	8.04e-13	2.46e-14	8.16787	21.969	0.22	HMG20A	high mobility group 20A
7911506	8.09e-13	2.48e-14	-8.16669	21.9616	-0.244	DVL1	dishevelled segment polarity protein 1
8033233	8.09e-13	2.48e-14	-8.16644	21.9601	-0.363	TUBB4A	tubulin beta 4A class IVa
8129888	8.09e-13	2.48e-14	8.16644	21.9601	0.417	NHSL1	NHS like 1
8036908	8.44e-13	2.59e-14	-8.15975	21.9184	-0.336	SERTAD3	SERTA domain containing 3
8160332	8.44e-13	2.6e-14	8.1594	21.9162	0.377	MLLT3	MLLT3, super elongation complex subunit
8017547	8.44e-13	2.6e-14	-8.15933	21.9158	-0.307	ICAM2	intercellular adhesion molecule 2
7993114	8.67e-13	2.67e-14	-8.15503	21.889	-0.281	METTL22	methyltransferase like 22
8142795	8.71e-13	2.69e-14	-8.15411	21.8833	-0.207	IMPDH1	inosine monophosphate dehydrogenase 1
7961602	8.76e-13	2.7e-14	8.15308	21.8769	0.254
7944339	8.79e-13	2.72e-14	8.15236	21.8724	0.428
8036808	8.85e-13	2.74e-14	-8.15111	21.8646	-0.246	PRR13	proline rich 13
8036403	8.94e-13	2.77e-14	8.14932	21.8535	0.355
8056060	9.02e-13	2.8e-14	8.14782	21.8441	0.227	BAZ2B	bromodomain adjacent to zinc finger domain 2B
8172531	9.12e-13	2.83e-14	-8.14603	21.833	-0.318	PRAF2	PRA1 domain family member 2
8075126	9.12e-13	2.83e-14	8.14581	21.8317	0.294	MN1	MN1 proto-oncogene, transcriptional regulator
7976128	9.21e-13	2.86e-14	8.14407	21.8208	0.318	TTC8	tetratricopeptide repeat domain 8
7939595	9.3e-13	2.89e-14	8.14246	21.8108	0.325	CRY2	cryptochrome circadian clock 2
7982028	9.48e-13	2.96e-14	8.13883	21.7882	0.783	SNORD115-24///SNORD115-44///SNORD115-43///SNORD115-42///SNORD115-41///SNORD115-40///SNORD115-39///SNORD115-38///SNORD115-36///SNORD115-35///SNORD115-34///SNORD115-33///SNORD115-31///SNORD115-30///SNORD115-29///SNORD115-26///SNORD115-22///SNORD115-20///SNORD115-19///SNORD115-18///SNORD115-17///SNORD115-16///SNORD115-14///SNORD115-13///SNORD115-12///SNORD115-11///SNORD115-10///SNORD115-9///SNORD115…	small nucleolar RNA, C/D box 115-24///small nucleolar RNA, C/D box 115-44///small nucleolar RNA, C/D box 115-43///small nucleolar RNA, C/D box 115-42///small nucleolar RNA, C/D box 115-41///small nucleolar RNA, C/D box 115-40///small nucleolar RNA, C/D box 115-39///small nucleolar RNA, C/D box 115-38///small nucleolar RNA, C/D box 115-36///small nucleolar RNA, C/D box 115-35///small nucleolar RNA…
7982064	9.48e-13	2.96e-14	8.13883	21.7882	0.783	SNORD115-24///SNORD115-44///SNORD115-43///SNORD115-42///SNORD115-41///SNORD115-40///SNORD115-39///SNORD115-38///SNORD115-36///SNORD115-35///SNORD115-34///SNORD115-33///SNORD115-31///SNORD115-30///SNORD115-29///SNORD115-26///SNORD115-22///SNORD115-20///SNORD115-19///SNORD115-18///SNORD115-17///SNORD115-16///SNORD115-14///SNORD115-13///SNORD115-12///SNORD115-11///SNORD115-10///SNORD115-9///SNORD115…	small nucleolar RNA, C/D box 115-24///small nucleolar RNA, C/D box 115-44///small nucleolar RNA, C/D box 115-43///small nucleolar RNA, C/D box 115-42///small nucleolar RNA, C/D box 115-41///small nucleolar RNA, C/D box 115-40///small nucleolar RNA, C/D box 115-39///small nucleolar RNA, C/D box 115-38///small nucleolar RNA, C/D box 115-36///small nucleolar RNA, C/D box 115-35///small nucleolar RNA…
7982078	9.48e-13	2.96e-14	8.13883	21.7882	0.783	SNORD115-24///SNORD115-44///SNORD115-43///SNORD115-42///SNORD115-41///SNORD115-40///SNORD115-39///SNORD115-38///SNORD115-36///SNORD115-35///SNORD115-34///SNORD115-33///SNORD115-31///SNORD115-30///SNORD115-29///SNORD115-26///SNORD115-22///SNORD115-20///SNORD115-19///SNORD115-18///SNORD115-17///SNORD115-16///SNORD115-14///SNORD115-13///SNORD115-12///SNORD115-11///SNORD115-10///SNORD115-9///SNORD115…	small nucleolar RNA, C/D box 115-24///small nucleolar RNA, C/D box 115-44///small nucleolar RNA, C/D box 115-43///small nucleolar RNA, C/D box 115-42///small nucleolar RNA, C/D box 115-41///small nucleolar RNA, C/D box 115-40///small nucleolar RNA, C/D box 115-39///small nucleolar RNA, C/D box 115-38///small nucleolar RNA, C/D box 115-36///small nucleolar RNA, C/D box 115-35///small nucleolar RNA…
7982092	9.48e-13	2.96e-14	8.13883	21.7882	0.783	SNORD115-24///SNORD115-44///SNORD115-43///SNORD115-41///SNORD115-40///SNORD115-39///SNORD115-38///SNORD115-36///SNORD115-35///SNORD115-34///SNORD115-33///SNORD115-31///SNORD115-30///SNORD115-29///SNORD115-26///SNORD115-22///SNORD115-20///SNORD115-19///SNORD115-18///SNORD115-17///SNORD115-16///SNORD115-13///SNORD115-12///SNORD115-11///SNORD115-10///SNORD115-9///SNORD115-8///SNORD115-6///SNORD115-5…	small nucleolar RNA, C/D box 115-24///small nucleolar RNA, C/D box 115-44///small nucleolar RNA, C/D box 115-43///small nucleolar RNA, C/D box 115-41///small nucleolar RNA, C/D box 115-40///small nucleolar RNA, C/D box 115-39///small nucleolar RNA, C/D box 115-38///small nucleolar RNA, C/D box 115-36///small nucleolar RNA, C/D box 115-35///small nucleolar RNA, C/D box 115-34///small nucleolar RNA…
8134552	9.54e-13	2.98e-14	-8.13759	21.7805	-0.462	ARPC1B	actin related protein 2/3 complex subunit 1B
8001507	9.61e-13	3.01e-14	8.13629	21.7724	0.436	BBS2	Bardet-Biedl syndrome 2
7982016	9.69e-13	3.04e-14	8.1346	21.7619	0.76	SNORD115-24///SNORD115-43///SNORD115-42///SNORD115-40///SNORD115-36///SNORD115-29///SNORD115-25///SNORD115-20///SNORD115-19///SNORD115-18///SNORD115-17///SNORD115-15///SNORD115-14///SNORD115-13///SNORD115-12///SNORD115-11///SNORD115-10///SNORD115-9///SNORD115-5///SNORD115-4///SNORD115-1	small nucleolar RNA, C/D box 115-24///small nucleolar RNA, C/D box 115-43///small nucleolar RNA, C/D box 115-42///small nucleolar RNA, C/D box 115-40///small nucleolar RNA, C/D box 115-36///small nucleolar RNA, C/D box 115-29///small nucleolar RNA, C/D box 115-25///small nucleolar RNA, C/D box 115-20///small nucleolar RNA, C/D box 115-19///small nucleolar RNA, C/D box 115-18///small nucleolar RNA…
7982024	9.69e-13	3.04e-14	8.1346	21.7619	0.76	SNORD115-24///SNORD115-44///SNORD115-43///SNORD115-42///SNORD115-40///SNORD115-39///SNORD115-38///SNORD115-36///SNORD115-34///SNORD115-33///SNORD115-30///SNORD115-29///SNORD115-25///SNORD115-22///SNORD115-21///SNORD115-20///SNORD115-19///SNORD115-18///SNORD115-17///SNORD115-16///SNORD115-15///SNORD115-14///SNORD115-13///SNORD115-12///SNORD115-11///SNORD115-10///SNORD115-9///SNORD115-8///SNORD115-…	small nucleolar RNA, C/D box 115-24///small nucleolar RNA, C/D box 115-44///small nucleolar RNA, C/D box 115-43///small nucleolar RNA, C/D box 115-42///small nucleolar RNA, C/D box 115-40///small nucleolar RNA, C/D box 115-39///small nucleolar RNA, C/D box 115-38///small nucleolar RNA, C/D box 115-36///small nucleolar RNA, C/D box 115-34///small nucleolar RNA, C/D box 115-33///small nucleolar RNA…
7982030	9.69e-13	3.04e-14	8.1346	21.7619	0.76	SNORD115-24///SNORD115-44///SNORD115-43///SNORD115-42///SNORD115-40///SNORD115-39///SNORD115-38///SNORD115-36///SNORD115-34///SNORD115-33///SNORD115-30///SNORD115-29///SNORD115-25///SNORD115-22///SNORD115-21///SNORD115-20///SNORD115-19///SNORD115-18///SNORD115-17///SNORD115-16///SNORD115-15///SNORD115-14///SNORD115-13///SNORD115-12///SNORD115-11///SNORD115-10///SNORD115-9///SNORD115-6///SNORD115-…	small nucleolar RNA, C/D box 115-24///small nucleolar RNA, C/D box 115-44///small nucleolar RNA, C/D box 115-43///small nucleolar RNA, C/D box 115-42///small nucleolar RNA, C/D box 115-40///small nucleolar RNA, C/D box 115-39///small nucleolar RNA, C/D box 115-38///small nucleolar RNA, C/D box 115-36///small nucleolar RNA, C/D box 115-34///small nucleolar RNA, C/D box 115-33///small nucleolar RNA…
8165808	9.71e-13	3.05e-14	8.13402	21.7583	0.5	XG	Xg blood group
8001350	9.78e-13	3.07e-14	8.13283	21.7509	0.185	BRD7	bromodomain containing 7
7977646	1e-12	3.16e-14	-8.1286	21.7246	-0.272	ZNF219	zinc finger protein 219
7978239	1.02e-12	3.23e-14	-8.12514	21.7031	-0.24	RABGGTA	Rab geranylgeranyltransferase alpha subunit
8025255	1.05e-12	3.3e-14	-8.12173	21.6819	-0.315	STXBP2	syntaxin binding protein 2
7905116	1.05e-12	3.32e-14	-8.12089	21.6767	-0.459	PLEKHO1	pleckstrin homology domain containing O1
8095736	1.06e-12	3.34e-14	-8.11989	21.6705	-1.17	AREG	amphiregulin
8131479	1.1e-12	3.47e-14	-8.11373	21.6323	-0.236	MIOS	meiosis regulator for oocyte development
8019964	1.11e-12	3.53e-14	8.11116	21.6163	0.332	ARHGAP28	Rho GTPase activating protein 28
8156897	1.14e-12	3.6e-14	-8.10786	21.5958	-0.376	MSANTD3	Myb/SANT DNA binding domain containing 3
7930703	1.14e-12	3.61e-14	8.10764	21.5945	0.429	TRUB1	TruB pseudouridine synthase family member 1
7982058	1.14e-12	3.61e-14	8.10758	21.5941	0.78	SNORD115-24///SNORD115-44///SNORD115-43///SNORD115-41///SNORD115-39///SNORD115-38///SNORD115-36///SNORD115-33///SNORD115-31///SNORD115-29///SNORD115-26///SNORD115-22///SNORD115-16///SNORD115-12///SNORD115-11///SNORD115-9///SNORD115-5///SNORD115-3///SNRPN	small nucleolar RNA, C/D box 115-24///small nucleolar RNA, C/D box 115-44///small nucleolar RNA, C/D box 115-43///small nucleolar RNA, C/D box 115-41///small nucleolar RNA, C/D box 115-39///small nucleolar RNA, C/D box 115-38///small nucleolar RNA, C/D box 115-36///small nucleolar RNA, C/D box 115-33///small nucleolar RNA, C/D box 115-31///small nucleolar RNA, C/D box 115-29///small nucleolar RNA…
7902452	1.15e-12	3.65e-14	8.10577	21.5828	0.368	AK5	adenylate kinase 5
7992795	1.15e-12	3.66e-14	-8.10538	21.5804	-0.31	THOC6///HCFC1R1	THO complex 6///host cell factor C1 regulator 1
8160756	1.21e-12	3.84e-14	-8.09757	21.532	-0.227	DCAF12	DDB1 and CUL4 associated factor 12
8149228	1.21e-12	3.85e-14	8.09725	21.53	0.461	LINC00965///LINC00965	long intergenic non-protein coding RNA 965///long intergenic non-protein coding RNA 965
7968835	1.21e-12	3.87e-14	8.09635	21.5244	0.255	AKAP11	A-kinase anchoring protein 11
7903777	1.23e-12	3.92e-14	8.0945	21.5129	0.657	GSTM5	glutathione S-transferase mu 5
7912898	1.24e-12	3.96e-14	-8.09301	21.5037	-0.264	ATP13A2	ATPase 13A2
8034349	1.25e-12	4e-14	8.09119	21.4924	0.241	ZNF44	zinc finger protein 44
8018352	1.25e-12	4.02e-14	-8.09062	21.4889	-0.344	SLC25A19	solute carrier family 25 member 19
8023497	1.26e-12	4.04e-14	8.08955	21.4822	0.356	ATP8B1	ATPase phospholipid transporting 8B1
8034379	1.27e-12	4.07e-14	8.08874	21.4772	0.271	ZNF442	zinc finger protein 442
7975292	1.3e-12	4.19e-14	8.08409	21.4484	0.285	RAD51B	RAD51 paralog B
8077652	1.36e-12	4.37e-14	-8.07721	21.4058	-0.293	ARPC4	actin related protein 2/3 complex subunit 4
7980983	1.36e-12	4.37e-14	8.07713	21.4053	0.315	MOAP1	modulator of apoptosis 1
8145977	1.37e-12	4.41e-14	8.0758	21.397	0.326	PLEKHA2	pleckstrin homology domain containing A2
7939642	1.39e-12	4.49e-14	-8.073	21.3797	-0.297	CREB3L1	cAMP responsive element binding protein 3 like 1
8132646	1.39e-12	4.5e-14	-8.07273	21.378	-0.233	CCM2	CCM2 scaffolding protein
7967255	1.39e-12	4.5e-14	-8.07265	21.3775	-0.287	CLIP1	CAP-Gly domain containing linker protein 1
7933877	1.42e-12	4.59e-14	8.06957	21.3585	0.221	JMJD1C	jumonji domain containing 1C
8040458	1.44e-12	4.65e-14	8.06761	21.3463	0.375	KCNS3	potassium voltage-gated channel modifier subfamily S member 3
8123976	1.44e-12	4.67e-14	-8.06674	21.3409	-0.304	GFOD1	glucose-fructose oxidoreductase domain containing 1
8027701	1.44e-12	4.67e-14	-8.0667	21.3407	-0.289	GRAMD1A	GRAM domain containing 1A
8039413	1.47e-12	4.77e-14	-8.06353	21.3211	-0.217	PPP6R1	protein phosphatase 6 regulatory subunit 1
8106418	1.48e-12	4.81e-14	8.06222	21.313	0.536	CRHBP	corticotropin releasing hormone binding protein
7917875	1.51e-12	4.9e-14	8.05932	21.295	0.522	F3	coagulation factor III, tissue factor
7917370	1.51e-12	4.9e-14	8.05923	21.2945	0.263	COL24A1	collagen type XXIV alpha 1 chain
8080344	1.51e-12	4.91e-14	-8.05869	21.2912	-0.423	STAB1	stabilin 1
8004385	1.53e-12	4.98e-14	-8.05666	21.2786	-0.249	NLGN2	neuroligin 2
8164833	1.56e-12	5.1e-14	-8.05295	21.2556	-0.31	GBGT1	globoside alpha-1,3-N-acetylgalactosaminyltransferase 1
7994620	1.58e-12	5.14e-14	8.05144	21.2463	0.223	KIF22	kinesin family member 22
8153684	1.58e-12	5.16e-14	-8.05091	21.243	-0.235	DGAT1	diacylglycerol O-acyltransferase 1
8153939	1.58e-12	5.16e-14	-8.05091	21.243	-0.235	DGAT1	diacylglycerol O-acyltransferase 1
7994985	1.58e-12	5.18e-14	-8.05034	21.2395	-0.16	SETD1A	SET domain containing 1A
7914563	1.61e-12	5.28e-14	-8.04746	21.2217	-0.422	YARS	tyrosyl-tRNA synthetase
8045604	1.61e-12	5.28e-14	8.04742	21.2215	0.25	MBD5	methyl-CpG binding domain protein 5
8178324	1.62e-12	5.3e-14	8.04668	21.2169	0.287	ZNRD1ASP	zinc ribbon domain containing 1 antisense, pseudogene
8144488	1.66e-12	5.45e-14	8.04237	21.1902	0.482	LINC00965///LINC00965	long intergenic non-protein coding RNA 965///long intergenic non-protein coding RNA 965
8121144	1.66e-12	5.45e-14	-8.04223	21.1894	-0.358	MANEA	mannosidase endo-alpha
7915578	1.68e-12	5.55e-14	-8.03954	21.1728	-0.297	TMEM53	transmembrane protein 53
8095331	1.71e-12	5.63e-14	8.03724	21.1586	0.38
7980537	1.74e-12	5.74e-14	8.034	21.1385	0.273	STON2	stonin 2
7906564	1.78e-12	5.86e-14	-8.03073	21.1184	-0.214	PEA15	phosphoprotein enriched in astrocytes 15
8014903	1.8e-12	5.94e-14	8.02867	21.1057	0.323	GSDMB	gasdermin B
8035958	1.8e-12	5.94e-14	8.02856	21.105	0.221	CEP89	centrosomal protein 89
8174092	1.81e-12	5.99e-14	8.02739	21.0977	0.316	ARMCX2	armadillo repeat containing, X-linked 2
8029784	1.82e-12	6.02e-14	-8.02644	21.0918	-0.501	HIF3A	hypoxia inducible factor 3 alpha subunit
7940989	1.83e-12	6.08e-14	-8.02501	21.083	-0.286	ESRRA	estrogen related receptor alpha
8126798	1.92e-12	6.37e-14	-8.01755	21.037	-0.353	ADGRF5	adhesion G protein-coupled receptor F5
8133754	1.93e-12	6.4e-14	8.01667	21.0316	0.196	PMS2P9///DTX2P1-UPK3BP1-PMS2P11///LOC441259///DTX2///PMS2P5	PMS1 homolog 2, mismatch repair system component pseudogene 9///DTX2P1-UPK3BP1-PMS2P11 readthrough, transcribed pseudogene///PMS1 homolog 2, mismatch repair system component pseudogene///deltex E3 ubiquitin ligase 2///PMS1 homolog 2, mismatch repair system component pseudogene 5
8114920	1.97e-12	6.55e-14	8.0131	21.0096	0.497	DPYSL3	dihydropyrimidinase like 3
7920278	1.98e-12	6.58e-14	-8.01228	21.0045	-0.444	S100A3	S100 calcium binding protein A3
8156601	1.98e-12	6.59e-14	8.01217	21.0038	0.212	ERCC6L2	ERCC excision repair 6 like 2
8094190	1.98e-12	6.6e-14	8.01197	21.0026	0.387	CC2D2A	coiled-coil and C2 domain containing 2A
7958884	2e-12	6.68e-14	8.0101	20.9911	0.445	OAS1	2'-5'-oligoadenylate synthetase 1
8067944	2.01e-12	6.73e-14	8.00886	20.9834	0.56	MIRLET7C	microRNA let-7c
8008517	2.08e-12	6.94e-14	-8.00393	20.953	-0.509	NME1-NME2///NME2///NME1	NME1-NME2 readthrough///NME/NM23 nucleoside diphosphate kinase 2///NME/NM23 nucleoside diphosphate kinase 1
8126952	2.11e-12	7.06e-14	-8.00116	20.936	-0.197	WTAP	Wilms tumor 1 associated protein
7929932	2.12e-12	7.09e-14	8.00062	20.9326	0.271	KAZALD1	Kazal type serine peptidase inhibitor domain 1
8037430	2.12e-12	7.11e-14	7.99999	20.9288	0.355	ZNF404	zinc finger protein 404
8134680	2.13e-12	7.14e-14	7.99932	20.9246	0.186	ZKSCAN1	zinc finger with KRAB and SCAN domains 1
8017143	2.15e-12	7.22e-14	-7.9977	20.9146	-0.334	PTRH2	peptidyl-tRNA hydrolase 2
7986350	2.17e-12	7.28e-14	-7.99621	20.9055	-0.661	ARRDC4	arrestin domain containing 4
8173600	2.21e-12	7.42e-14	7.99335	20.8878	0.524	NAP1L2	nucleosome assembly protein 1 like 2
7982206	2.21e-12	7.43e-14	7.99304	20.8859	0.247	GOLGA8O///GOLGA8T///GOLGA8J///GOLGA8N///GOLGA8IP	golgin A8 family member O///golgin A8 family member T///golgin A8 family member J///golgin A8 family member N///golgin A8 family member I, pseudogene
7903893	2.21e-12	7.46e-14	-7.99238	20.8819	-0.702	CD53	CD53 molecule
7927786	2.23e-12	7.52e-14	-7.99116	20.8743	-0.295	REEP3	receptor accessory protein 3
8095148	2.29e-12	7.74e-14	-7.98651	20.8457	-0.341	TMEM165	transmembrane protein 165
7984743	2.33e-12	7.87e-14	-7.98387	20.8295	-0.339	CD276	CD276 molecule
8056518	2.35e-12	7.95e-14	7.98229	20.8197	0.604	SCN7A	sodium voltage-gated channel alpha subunit 7
7926410	2.36e-12	7.99e-14	-7.98153	20.815	-0.719	MRC1	mannose receptor, C type 1
7926451	2.36e-12	7.99e-14	-7.98153	20.815	-0.719	MRC1	mannose receptor, C type 1
8110362	2.36e-12	7.99e-14	-7.98144	20.8145	-0.211	GRK6	G protein-coupled receptor kinase 6
8088106	2.41e-12	8.17e-14	-7.978	20.7933	-0.442	TKT	transketolase
8061919	2.41e-12	8.17e-14	7.97788	20.7926	0.237	CBFA2T2	CBFA2/RUNX1 translocation partner 2
8134117	2.47e-12	8.38e-14	7.97382	20.7677	0.317	FZD1	frizzled class receptor 1
8053214	2.5e-12	8.49e-14	-7.97175	20.7549	-0.235	AUP1	ancient ubiquitous protein 1
7913357	2.51e-12	8.57e-14	-7.97043	20.7468	-0.242	ECE1	endothelin converting enzyme 1
8154416	2.53e-12	8.64e-14	7.96909	20.7386	0.325	CCDC171	coiled-coil domain containing 171
8116607	2.54e-12	8.68e-14	7.96832	20.7338	0.228	LINC01011	long intergenic non-protein coding RNA 1011
7984588	2.62e-12	8.94e-14	7.96365	20.7051	0.422	THSD4	thrombospondin type 1 domain containing 4
8160088	2.7e-12	9.24e-14	7.95839	20.6728	0.209	MPDZ	multiple PDZ domain crumbs cell polarity complex component
8017210	2.73e-12	9.34e-14	-7.95656	20.6615	-0.306	LOC653653///AP1S2	adaptor related protein complex 1 sigma 2 subunit pseudogene///adaptor related protein complex 1 sigma 2 subunit
8109750	2.75e-12	9.4e-14	-7.9556	20.6557	-0.323	RPLP0	ribosomal protein lateral stalk subunit P0
7961865	2.8e-12	9.58e-14	-7.95255	20.6369	-0.311	LYRM5///KRAS	LYR motif containing 5///KRAS proto-oncogene, GTPase
8090630	2.8e-12	9.61e-14	7.95207	20.6339	0.206	TMCC1	transmembrane and coiled-coil domain family 1
8135568	2.94e-12	1.01e-13	7.94444	20.5871	0.266	MDFIC	MyoD family inhibitor domain containing
8131512	2.95e-12	1.01e-13	-7.94364	20.5822	-0.46
8102817	2.99e-12	1.03e-13	-7.94148	20.5689	-0.192	ELF2	E74 like ETS transcription factor 2
8038571	2.99e-12	1.03e-13	-7.94142	20.5685	-0.203	JOSD2	Josephin domain containing 2
7914887	2.99e-12	1.03e-13	-7.94104	20.5662	-0.224	TRAPPC3	trafficking protein particle complex 3
8162759	3.02e-12	1.04e-13	-7.93913	20.5545	-0.337	TBC1D2	TBC1 domain family member 2
8127109	3.07e-12	1.06e-13	7.9365	20.5384	0.364	ICK	intestinal cell (MAK-like) kinase
8093624	3.09e-12	1.07e-13	-7.93514	20.53	-0.238	SH3BP2	SH3 domain binding protein 2
7933010	3.14e-12	1.09e-13	-7.93242	20.5134	-0.304	PARD3	par-3 family cell polarity regulator
8180390	3.18e-12	1.1e-13	7.9304	20.5009	0.306
7895538	3.27e-12	1.13e-13	-7.92611	20.4746	-0.341
7950906	3.3e-12	1.14e-13	-7.92432	20.4637	-0.792	CTSC	cathepsin C
8091537	3.3e-12	1.14e-13	7.92423	20.4631	0.74	IGSF10///MED12L	immunoglobulin superfamily member 10///mediator complex subunit 12 like
7952103	3.32e-12	1.15e-13	7.92292	20.4551	0.237	DDX6	DEAD-box helicase 6
8000013	3.32e-12	1.16e-13	7.92269	20.4537	0.367	ERI2///ACSM3	ERI1 exoribonuclease family member 2///acyl-CoA synthetase medium-chain family member 3
7979524	3.41e-12	1.19e-13	7.9186	20.4287	0.286	TMEM30B	transmembrane protein 30B
7938544	3.41e-12	1.19e-13	-7.91854	20.4283	-0.228	TEAD1	TEA domain transcription factor 1
8038477	3.43e-12	1.2e-13	-7.91712	20.4195	-0.187	AKT1S1	AKT1 substrate 1
8038904	3.44e-12	1.2e-13	7.91669	20.4169	0.38	ZNF577	zinc finger protein 577
8081838	3.44e-12	1.2e-13	-7.91651	20.4159	-0.262	ARHGAP31	Rho GTPase activating protein 31
7988414	3.47e-12	1.21e-13	7.91485	20.4057	0.69	GATM	glycine amidinotransferase
8099410	3.48e-12	1.22e-13	7.91425	20.402	0.174	BOD1L1	biorientation of chromosomes in cell division 1 like 1
8041519	3.48e-12	1.22e-13	7.91425	20.402	0.301	RMDN2	regulator of microtubule dynamics 2
7975368	3.57e-12	1.25e-13	7.91009	20.3765	0.277	LOC100289511///SRSF5	uncharacterized LOC100289511///serine and arginine rich splicing factor 5
7938880	3.6e-12	1.26e-13	-7.90874	20.3682	-0.371	HTATIP2	HIV-1 Tat interactive protein 2
7955810	3.61e-12	1.27e-13	-7.90805	20.364	-0.23	PRR13	proline rich 13
8042195	3.64e-12	1.28e-13	7.90639	20.3538	0.275	AHSA2	AHA1, activator of heat shock 90kDa protein ATPase homolog 2 (yeast)
8082408	3.67e-12	1.29e-13	-7.90495	20.345	-0.312	SEC61A1	Sec61 translocon alpha 1 subunit
7899424	3.7e-12	1.3e-13	7.90379	20.3379	0.312	ATPIF1	ATPase inhibitory factor 1
8072216	3.7e-12	1.3e-13	-7.90349	20.3361	-0.257	GAS2L1	growth arrest specific 2 like 1
8114612	3.73e-12	1.31e-13	-7.90198	20.3269	-0.781	CD14	CD14 molecule
8019194	3.74e-12	1.32e-13	-7.90156	20.3243	-0.196	FAAP100	Fanconi anemia core complex associated protein 100
8142585	3.78e-12	1.33e-13	-7.89979	20.3134	-0.429	CADPS2	calcium dependent secretion activator 2
7957570	3.79e-12	1.34e-13	7.89928	20.3104	0.416	PLXNC1	plexin C1
7933105	3.8e-12	1.34e-13	7.89847	20.3054	0.265	ZNF25	zinc finger protein 25
8034851	3.8e-12	1.35e-13	7.89831	20.3044	0.2	ADGRE3	adhesion G protein-coupled receptor E3
8142431	3.84e-12	1.36e-13	7.89655	20.2936	0.391	LINC00998	long intergenic non-protein coding RNA 998
8085374	3.92e-12	1.39e-13	-7.89311	20.2726	-0.173	RAF1	Raf-1 proto-oncogene, serine/threonine kinase
8074730	3.97e-12	1.41e-13	-7.89107	20.2602	-0.218	BCR	BCR, RhoGEF and GTPase activating protein
8013159	4.06e-12	1.44e-13	7.8872	20.2365	0.242	TOM1L2	target of myb1 like 2 membrane trafficking protein
8151101	4.06e-12	1.44e-13	7.88715	20.2361	0.502	MYBL1	MYB proto-oncogene like 1
7958960	4.09e-12	1.46e-13	7.88571	20.2274	0.516	TPCN1	two pore segment channel 1
8092358	4.22e-12	1.5e-13	7.88071	20.1968	0.204	MCF2L2	MCF.2 cell line derived transforming sequence-like 2
8085081	4.23e-12	1.51e-13	7.88006	20.1928	0.264	CRBN	cereblon
8028908	4.32e-12	1.54e-13	-7.87655	20.1714	-0.411	ITPKC	inositol-trisphosphate 3-kinase C
8115099	4.35e-12	1.55e-13	-7.87555	20.1652	-0.428	PDGFRB	platelet derived growth factor receptor beta
7999387	4.35e-12	1.55e-13	-7.87523	20.1633	-0.255	EMP2	epithelial membrane protein 2
8016099	4.36e-12	1.56e-13	-7.87468	20.1599	-0.204	EFTUD2	elongation factor Tu GTP binding domain containing 2
8118594	4.39e-12	1.57e-13	7.87341	20.1522	0.518	HLA-DPB1	major histocompatibility complex, class II, DP beta 1
8013157	4.39e-12	1.57e-13	7.87326	20.1513	0.339	TOM1L2	target of myb1 like 2 membrane trafficking protein
8081171	4.43e-12	1.59e-13	7.87179	20.1423	0.251	CRYBG3///MINA	crystallin beta-gamma domain containing 3///MYC induced nuclear antigen
8116818	4.43e-12	1.59e-13	7.87159	20.1411	0.462	BMP6///BMP6	bone morphogenetic protein 6///bone morphogenetic protein 6
7895492	4.44e-12	1.59e-13	-7.87117	20.1385	-0.254
7915504	4.46e-12	1.6e-13	-7.87041	20.1338	-0.295	ELOVL1	ELOVL fatty acid elongase 1
8089659	4.46e-12	1.6e-13	7.87007	20.1318	0.243	CCDC191	coiled-coil domain containing 191
8033118	4.49e-12	1.62e-13	-7.86893	20.1248	-0.21	MLLT1	MLLT1, super elongation complex subunit
7982040	4.49e-12	1.62e-13	7.86862	20.1229	0.239	SNORD115-20///SNORD115-19///SNORD115-18///SNORD115-17///SNORD115-12///SNORD115-9///SNORD115-5	small nucleolar RNA, C/D box 115-20///small nucleolar RNA, C/D box 115-19///small nucleolar RNA, C/D box 115-18///small nucleolar RNA, C/D box 115-17///small nucleolar RNA, C/D box 115-12///small nucleolar RNA, C/D box 115-9///small nucleolar RNA, C/D box 115-5
7982042	4.49e-12	1.62e-13	7.86862	20.1229	0.239	SNORD115-20///SNORD115-19///SNORD115-18///SNORD115-17///SNORD115-12///SNORD115-9///SNORD115-5	small nucleolar RNA, C/D box 115-20///small nucleolar RNA, C/D box 115-19///small nucleolar RNA, C/D box 115-18///small nucleolar RNA, C/D box 115-17///small nucleolar RNA, C/D box 115-12///small nucleolar RNA, C/D box 115-9///small nucleolar RNA, C/D box 115-5
7982044	4.49e-12	1.62e-13	7.86862	20.1229	0.239	SNORD115-20///SNORD115-19///SNORD115-18///SNORD115-17///SNORD115-12///SNORD115-9///SNORD115-5	small nucleolar RNA, C/D box 115-20///small nucleolar RNA, C/D box 115-19///small nucleolar RNA, C/D box 115-18///small nucleolar RNA, C/D box 115-17///small nucleolar RNA, C/D box 115-12///small nucleolar RNA, C/D box 115-9///small nucleolar RNA, C/D box 115-5
7958414	4.54e-12	1.64e-13	7.86654	20.1103	0.285	ISCU	iron-sulfur cluster assembly enzyme
8142981	4.55e-12	1.64e-13	-7.86634	20.109	-0.254	PODXL	podocalyxin like
8152628	4.63e-12	1.67e-13	-7.86319	20.0898	-0.324	DERL1	derlin 1
8076403	4.65e-12	1.68e-13	-7.86238	20.0848	-0.268	NAGA	alpha-N-acetylgalactosaminidase
8083779	4.69e-12	1.7e-13	7.86082	20.0753	0.427	SERPINI1	serpin family I member 1
7983306	4.71e-12	1.71e-13	-7.86025	20.0719	-0.263	WDR76	WD repeat domain 76
7963064	4.73e-12	1.72e-13	-7.85929	20.066	-0.248	MCRS1	microspherule protein 1
7898799	4.73e-12	1.72e-13	-7.85907	20.0647	-0.627	C1QC	complement C1q C chain
8067932	4.73e-12	1.72e-13	7.85891	20.0637	0.341	MIR99AHG	mir-99a-let-7c cluster host gene
8180206	4.78e-12	1.74e-13	7.85709	20.0526	0.183
8028940	4.84e-12	1.76e-13	-7.85519	20.041	-0.171	EGLN2	egl-9 family hypoxia inducible factor 2
7949603	4.9e-12	1.79e-13	-7.85287	20.0268	-0.315	BRMS1	breast cancer metastasis suppressor 1
8124040	4.98e-12	1.82e-13	7.85018	20.0104	0.226	ATXN1	ataxin 1
8064388	4.98e-12	1.82e-13	-7.85013	20.0101	-0.364	SLC52A3	solute carrier family 52 member 3
8178508	4.98e-12	1.82e-13	7.85005	20.0097	0.344	ATP6V1G2-DDX39B///ATP6V1G2	ATP6V1G2-DDX39B readthrough (NMD candidate)///ATPase H+ transporting V1 subunit G2
8125638	5.01e-12	1.83e-13	7.8487	20.0014	0.187	RXRB	retinoid X receptor beta
8142945	5.06e-12	1.85e-13	7.84707	19.9915	0.159	TSGA13///COPG2	testis specific 13///coatomer protein complex subunit gamma 2
8030946	5.08e-12	1.86e-13	7.84625	19.9865	0.27	ZNF808	zinc finger protein 808
7908867	5.14e-12	1.88e-13	-7.84449	19.9758	-0.261	TMEM183B///TMEM183A	transmembrane protein 183B///transmembrane protein 183A
8130993	5.14e-12	1.89e-13	-7.84416	19.9737	-0.295	FAM20C	family with sequence similarity 20 member C
7987027	5.15e-12	1.89e-13	7.84384	19.9717	0.3	GOLGA8O///GOLGA8N	golgin A8 family member O///golgin A8 family member N
7903507	5.22e-12	1.92e-13	7.84145	19.9572	0.427	FAM102B	family with sequence similarity 102 member B
8001841	5.33e-12	1.96e-13	7.838	19.9362	0.205	DYNC1LI2	dynein cytoplasmic 1 light intermediate chain 2
7927474	5.43e-12	2e-13	7.83481	19.9167	0.766	C10orf71	chromosome 10 open reading frame 71
7920354	5.43e-12	2e-13	-7.83465	19.9158	-0.177	DENND4B	DENN domain containing 4B
8101616	5.44e-12	2e-13	7.83444	19.9145	0.26	C4orf36	chromosome 4 open reading frame 36
8032392	5.57e-12	2.05e-13	-7.83039	19.8898	-0.374	MKNK2	MAP kinase interacting serine/threonine kinase 2
8132092	5.6e-12	2.07e-13	7.82944	19.8841	0.507	INMT	indolethylamine N-methyltransferase
8145122	5.6e-12	2.07e-13	-7.82926	19.883	-0.406	SLC39A14	solute carrier family 39 member 14
8001337	5.6e-12	2.07e-13	7.82899	19.8813	0.239	ZNF423	zinc finger protein 423
8090193	5.67e-12	2.1e-13	7.82694	19.8688	0.275	HEG1	heart development protein with EGF like domains 1
7935707	5.67e-12	2.1e-13	-7.82681	19.868	-0.272	CHUK	conserved helix-loop-helix ubiquitous kinase
8083166	5.68e-12	2.1e-13	7.8265	19.8661	0.347	TRPC1	transient receptor potential cation channel subfamily C member 1
8041048	5.71e-12	2.12e-13	-7.82543	19.8596	-0.507	FOSL2	FOS like 2, AP-1 transcription factor subunit
7978019	5.74e-12	2.13e-13	-7.82447	19.8538	-1.18	MIR208A	microRNA 208a
8106107	5.82e-12	2.16e-13	7.822	19.8388	0.323	PTCD2	pentatricopeptide repeat domain 2
8119712	5.87e-12	2.18e-13	-7.82065	19.8306	-0.243	SRF	serum response factor
7912692	5.88e-12	2.19e-13	-7.82032	19.8285	-0.179	HSPB7	heat shock protein family B (small) member 7
8070853	5.92e-12	2.2e-13	7.81907	19.8209	0.183	LINC01547	long intergenic non-protein coding RNA 1547
8010012	6.1e-12	2.27e-13	-7.81404	19.7903	-0.241	TEN1///ACOX1	TEN1 CST complex subunit///acyl-CoA oxidase 1
8029907	6.19e-12	2.31e-13	-7.81158	19.7754	-0.546	C5AR1	complement component 5a receptor 1
8086125	6.25e-12	2.33e-13	7.80982	19.7647	0.351	TRANK1	tetratricopeptide repeat and ankyrin repeat containing 1
7919856	6.27e-12	2.34e-13	-7.80923	19.7611	-0.221	CERS2	ceramide synthase 2
8022803	6.37e-12	2.38e-13	-7.80656	19.7448	-0.295	GAREM1	GRB2 associated regulator of MAPK1 subtype 1
8083360	6.4e-12	2.4e-13	7.80566	19.7394	0.408	MED12L	mediator complex subunit 12 like
7928671	6.46e-12	2.42e-13	7.80399	19.7293	0.33	TMEM254	transmembrane protein 254
7901535	6.46e-12	2.42e-13	7.80385	19.7284	0.617	PODN	podocan
8180200	6.57e-12	2.47e-13	7.80102	19.7112	0.28	ZNF493	zinc finger protein 493
8095585	6.62e-12	2.48e-13	7.79976	19.7035	0.386	SLC4A4	solute carrier family 4 member 4
7958895	6.89e-12	2.59e-13	7.79306	19.6628	0.382	OAS3	2'-5'-oligoadenylate synthetase 3
7935011	6.92e-12	2.6e-13	7.79226	19.6579	0.336	CPEB3	cytoplasmic polyadenylation element binding protein 3
8044295	7.04e-12	2.65e-13	-7.78942	19.6407	-0.286	SH3RF3	SH3 domain containing ring finger 3
8079153	7.08e-12	2.67e-13	-7.78843	19.6347	-0.42	ABHD5	abhydrolase domain containing 5
8014825	7.16e-12	2.7e-13	7.78641	19.6224	0.279	FBXL20	F-box and leucine rich repeat protein 20
7902553	7.21e-12	2.72e-13	7.78522	19.6152	0.431	IFI44	interferon induced protein 44
7897803	7.25e-12	2.74e-13	-7.78418	19.6089	-0.255	PLOD1	procollagen-lysine,2-oxoglutarate 5-dioxygenase 1
8119088	7.34e-12	2.77e-13	-7.78201	19.5957	-0.65	CDKN1A	cyclin dependent kinase inhibitor 1A
8108593	7.51e-12	2.84e-13	-7.7781	19.572	-0.238	DND1///WDR55	DND microRNA-mediated repression inhibitor 1///WD repeat domain 55
8016018	7.64e-12	2.89e-13	-7.77533	19.5552	-0.239	SLC25A39	solute carrier family 25 member 39
8003583	7.67e-12	2.91e-13	7.77445	19.5499	0.22	KIF22	kinesin family member 22
8022728	7.67e-12	2.91e-13	7.77436	19.5493	0.963	DSC1	desmocollin 1
7976795	7.74e-12	2.93e-13	7.77292	19.5406	0.467	MEG3	maternally expressed 3 (non-protein coding)
7914112	7.84e-12	2.98e-13	-7.77066	19.5269	-0.472	FGR	FGR proto-oncogene, Src family tyrosine kinase
8064014	7.87e-12	2.99e-13	-7.76988	19.5222	-0.248	SLC17A9	solute carrier family 17 member 9
7948696	7.89e-12	3e-13	-7.76938	19.5192	-0.233	MTA2	metastasis associated 1 family member 2
8030007	8.01e-12	3.05e-13	-7.76683	19.5037	-0.455	EMP3	epithelial membrane protein 3
7988124	8.03e-12	3.06e-13	7.76629	19.5004	0.252	PPIP5K1	diphosphoinositol pentakisphosphate kinase 1
8040698	8.03e-12	3.06e-13	-7.76604	19.4989	-0.212	SLC35F6///CENPA	solute carrier family 35 member F6///centromere protein A
8161857	8.07e-12	3.08e-13	-7.76513	19.4934	-0.281	RFK	riboflavin kinase
8077270	8.2e-12	3.13e-13	-7.76251	19.4775	-0.735	CHL1	cell adhesion molecule L1 like
8078729	8.24e-12	3.15e-13	-7.7616	19.472	-0.388	MYD88	myeloid differentiation primary response 88
8057771	8.53e-12	3.26e-13	7.7558	19.4369	0.889	STAT4	signal transducer and activator of transcription 4
8097867	8.6e-12	3.29e-13	7.75444	19.4286	0.345	KIAA0922	KIAA0922
8156783	8.64e-12	3.31e-13	7.75359	19.4235	0.488	COL15A1	collagen type XV alpha 1 chain
7920291	8.66e-12	3.32e-13	-7.75299	19.4198	-0.347	S100A16	S100 calcium binding protein A16
8071489	8.72e-12	3.34e-13	7.75175	19.4123	0.322	P2RX6	purinergic receptor P2X 6
8103399	8.87e-12	3.41e-13	7.74885	19.3948	0.253	PDGFC	platelet derived growth factor C
8080562	8.89e-12	3.41e-13	-7.74842	19.3922	-0.452	IL17RB	interleukin 17 receptor B
8028851	9.04e-12	3.47e-13	-7.74562	19.3752	-0.27	SHKBP1	SH3KBP1 binding protein 1
8026541	9.18e-12	3.53e-13	-7.74296	19.3591	-0.249	FAM32A	family with sequence similarity 32 member A
7992147	9.51e-12	3.66e-13	-7.73712	19.3238	-0.349	CACNA1H	calcium voltage-gated channel subunit alpha1 H
8003892	9.52e-12	3.67e-13	-7.73682	19.322	-0.387	SMTNL2	smoothelin like 2
7951325	1e-11	3.87e-13	-7.72823	19.2701	-0.307	DCUN1D5	defective in cullin neddylation 1 domain containing 5
8137352	1.01e-11	3.91e-13	-7.72632	19.2585	-0.233	SLC4A2	solute carrier family 4 member 2
7949465	1.03e-11	3.98e-13	-7.72365	19.2424	-0.21	RELA	RELA proto-oncogene, NF-kB subunit
7930320	1.05e-11	4.05e-13	7.72065	19.2242	0.398	CFAP58	cilia and flagella associated protein 58
8001048	1.06e-11	4.09e-13	7.7191	19.2149	0.211	C16orf58	chromosome 16 open reading frame 58
7982008	1.06e-11	4.12e-13	7.71799	19.2082	0.678	SNORD115-41///SNORD115-40///SNORD115-31///SNORD115-26///SNORD115-16///SNORD115-13///SNORD115-12///SNORD115-9///SNORD115-5///SNORD115-1///SNRPN	small nucleolar RNA, C/D box 115-41///small nucleolar RNA, C/D box 115-40///small nucleolar RNA, C/D box 115-31///small nucleolar RNA, C/D box 115-26///small nucleolar RNA, C/D box 115-16///small nucleolar RNA, C/D box 115-13///small nucleolar RNA, C/D box 115-12///small nucleolar RNA, C/D box 115-9///small nucleolar RNA, C/D box 115-5///small nucleolar RNA, C/D box 115-1///small nuclear ribonucl…
7982032	1.06e-11	4.12e-13	7.71799	19.2082	0.678	SNORD115-42///SNORD115-40///SNORD115-35///SNORD115-25///SNORD115-21///SNORD115-20///SNORD115-19///SNORD115-18///SNORD115-17///SNORD115-16///SNORD115-14///SNORD115-13///SNORD115-12///SNORD115-10///SNORD115-9///SNORD115-5///SNORD115-4///SNORD115-1///SNRPN	small nucleolar RNA, C/D box 115-42///small nucleolar RNA, C/D box 115-40///small nucleolar RNA, C/D box 115-35///small nucleolar RNA, C/D box 115-25///small nucleolar RNA, C/D box 115-21///small nucleolar RNA, C/D box 115-20///small nucleolar RNA, C/D box 115-19///small nucleolar RNA, C/D box 115-18///small nucleolar RNA, C/D box 115-17///small nucleolar RNA, C/D box 115-16///small nucleolar RNA…
7982038	1.06e-11	4.12e-13	7.71799	19.2082	0.678	SNORD115-44///SNORD115-43///SNORD115-41///SNORD115-40///SNORD115-39///SNORD115-38///SNORD115-36///SNORD115-35///SNORD115-34///SNORD115-33///SNORD115-31///SNORD115-29///SNORD115-26///SNORD115-22///SNORD115-16///SNORD115-13///SNORD115-11///SNORD115-6///SNORD115-3///SNORD115-1///SNRPN	small nucleolar RNA, C/D box 115-44///small nucleolar RNA, C/D box 115-43///small nucleolar RNA, C/D box 115-41///small nucleolar RNA, C/D box 115-40///small nucleolar RNA, C/D box 115-39///small nucleolar RNA, C/D box 115-38///small nucleolar RNA, C/D box 115-36///small nucleolar RNA, C/D box 115-35///small nucleolar RNA, C/D box 115-34///small nucleolar RNA, C/D box 115-33///small nucleolar RNA…
8034589	1.08e-11	4.18e-13	-7.71554	19.1934	-0.193	FARSA	phenylalanyl-tRNA synthetase alpha subunit
8058614	1.08e-11	4.2e-13	7.71485	19.1892	0.28	LANCL1	LanC like 1
7986665	1.1e-11	4.27e-13	-7.71229	19.1737	-0.325	NIPA2	non imprinted in Prader-Willi/Angelman syndrome 2
8095362	1.11e-11	4.31e-13	-7.71074	19.1644	-0.45	MT2A	metallothionein 2A
8083599	1.13e-11	4.41e-13	-7.70701	19.1419	-0.467	PQLC2L	PQ loop repeat containing 2 like
7934367	1.16e-11	4.52e-13	7.70289	19.117	0.205	ANXA7	annexin A7
8159111	1.17e-11	4.55e-13	-7.702	19.1116	-0.199	WDR5	WD repeat domain 5
7972336	1.19e-11	4.64e-13	7.69884	19.0926	0.25	DZIP1///CLDN10	DAZ interacting zinc finger protein 1///claudin 10
7959023	1.19e-11	4.64e-13	-7.69858	19.091	-0.295	MAP1LC3B2///MAP1LC3B	microtubule associated protein 1 light chain 3 beta 2///microtubule associated protein 1 light chain 3 beta
8167185	1.21e-11	4.74e-13	-7.69527	19.0711	-0.76	TIMP1	TIMP metallopeptidase inhibitor 1
8124828	1.22e-11	4.78e-13	-7.69375	19.0619	-0.194	FLOT1	flotillin 1
8178419	1.22e-11	4.78e-13	-7.69375	19.0619	-0.194	FLOT1	flotillin 1
8179688	1.22e-11	4.78e-13	-7.69375	19.0619	-0.194	FLOT1	flotillin 1
8145736	1.24e-11	4.85e-13	7.69157	19.0488	0.453	NRG1	neuregulin 1
7934753	1.25e-11	4.89e-13	-7.69009	19.0398	-0.284	EIF5AL1///EIF5A	eukaryotic translation initiation factor 5A-like 1///eukaryotic translation initiation factor 5A
8025488	1.25e-11	4.92e-13	7.68918	19.0343	0.323	ZNF559-ZNF177///ZNF177	ZNF559-ZNF177 readthrough///zinc finger protein 177
7957551	1.26e-11	4.95e-13	7.68833	19.0292	0.398	SOCS2	suppressor of cytokine signaling 2
8000028	1.29e-11	5.06e-13	-7.68479	19.0079	-0.436	DCUN1D3///LYRM1	defective in cullin neddylation 1 domain containing 3///LYR motif containing 1
8102249	1.29e-11	5.07e-13	-7.68445	19.0059	-0.844	ETNPPL	ethanolamine-phosphate phospho-lyase
7961829	1.31e-11	5.17e-13	-7.68128	18.9867	-0.473	BCAT1	branched chain amino acid transaminase 1
7893002	1.31e-11	5.18e-13	7.6808	18.9839	0.242
8072382	1.32e-11	5.22e-13	7.67963	18.9768	0.334	OSBP2	oxysterol binding protein 2
7977340	1.34e-11	5.31e-13	-7.67688	18.9603	-0.232	BTBD6	BTB domain containing 6
8001818	1.35e-11	5.33e-13	7.67615	18.9558	0.247	TK2	thymidine kinase 2, mitochondrial
7984932	1.38e-11	5.44e-13	7.67295	18.9366	0.342	SCAMP5	secretory carrier membrane protein 5
7974303	1.39e-11	5.49e-13	-7.67137	18.9271	-0.322	TMX1	thioredoxin related transmembrane protein 1
8040712	1.39e-11	5.52e-13	7.67063	18.9227	0.431	CENPA	centromere protein A
8151686	1.4e-11	5.54e-13	7.67	18.9188	0.348	MMP16	matrix metallopeptidase 16
8178903	1.4e-11	5.57e-13	7.66908	18.9133	0.186	RXRB	retinoid X receptor beta
8032804	1.41e-11	5.58e-13	-7.66866	18.9108	-0.283	SH3GL1	SH3 domain containing GRB2 like 1, endophilin A2
8020183	1.41e-11	5.58e-13	-7.66864	18.9106	-0.36	IMPA2	inositol monophosphatase 2
7931168	1.43e-11	5.67e-13	7.66618	18.8959	0.373	ACADSB	acyl-CoA dehydrogenase, short/branched chain
8090469	1.44e-11	5.74e-13	-7.66427	18.8843	-0.289	GATA2	GATA binding protein 2
7987165	1.46e-11	5.81e-13	-7.66207	18.8711	-0.319	AVEN	apoptosis and caspase activation inhibitor
8173647	1.47e-11	5.85e-13	7.66107	18.8651	0.357	ZDHHC15	zinc finger DHHC-type containing 15
8090343	1.47e-11	5.86e-13	-7.66088	18.864	-0.525	KLF15	Kruppel like factor 15
8041867	1.48e-11	5.88e-13	7.66012	18.8594	0.324	MSH2	mutS homolog 2
7995820	1.49e-11	5.93e-13	-7.65891	18.8521	-0.32	MT1B	metallothionein 1B
7943998	1.51e-11	6.05e-13	-7.65554	18.8319	-0.647	NNMT	nicotinamide N-methyltransferase
8117435	1.53e-11	6.13e-13	7.65331	18.8184	0.445	BTN3A2	butyrophilin subfamily 3 member A2
7915775	1.53e-11	6.14e-13	7.65315	18.8175	0.429	TMEM69///IPP	transmembrane protein 69///intracisternal A particle-promoted polypeptide
7991478	1.54e-11	6.16e-13	7.65267	18.8146	0.408	PGPEP1L	pyroglutamyl-peptidase I-like
7999419	1.58e-11	6.35e-13	-7.64774	18.785	-0.301	DEXI	Dexi homolog
8125234	1.6e-11	6.42e-13	7.64582	18.7734	0.328	TNXB///TNXA	tenascin XB///tenascin XA (pseudogene)
8152606	1.62e-11	6.51e-13	7.64369	18.7606	0.283	SNTB1	syntrophin beta 1
7930714	1.63e-11	6.55e-13	7.6426	18.7541	0.997	ATRNL1	attractin like 1
8092552	1.65e-11	6.62e-13	-7.64099	18.7444	-0.337	IGF2BP2	insulin like growth factor 2 mRNA binding protein 2
7926708	1.69e-11	6.79e-13	7.63673	18.7188	0.368	THNSL1	threonine synthase like 1
7983630	1.74e-11	6.99e-13	-7.63213	18.6912	-0.518	FGF7	fibroblast growth factor 7
7942135	1.74e-11	7e-13	7.6317	18.6886	0.404	ANO1	anoctamin 1
7921344	1.74e-11	7.01e-13	-7.63156	18.6879	-0.586	ELL2	elongation factor for RNA polymerase II 2
7903407	1.8e-11	7.26e-13	7.62587	18.6537	0.448	RNPC3///AMY2B	RNA binding region (RNP1, RRM) containing 3///amylase, alpha 2B (pancreatic)
8065580	1.8e-11	7.26e-13	7.62581	18.6533	0.199	DUSP15	dual specificity phosphatase 15
8043995	1.81e-11	7.31e-13	-7.62482	18.6474	-0.589	IL1R1	interleukin 1 receptor type 1
7997321	1.82e-11	7.36e-13	-7.62373	18.6408	-0.267	SYCE1L///MON1B	synaptonemal complex central element protein 1 like///MON1 homolog B, secretory trafficking associated
8086842	1.83e-11	7.38e-13	7.62308	18.6369	0.232	MAP4	microtubule associated protein 4
8157058	1.84e-11	7.43e-13	7.62207	18.6309	0.313	FSD1L	fibronectin type III and SPRY domain containing 1 like
7896952	1.85e-11	7.5e-13	-7.62059	18.6221	-0.232	ATAD3A	ATPase family, AAA domain containing 3A
8003840	1.89e-11	7.67e-13	-7.61688	18.5998	-0.24	EMC6	ER membrane protein complex subunit 6
8174076	1.93e-11	7.83e-13	-7.61355	18.5798	-0.319	GLA	galactosidase alpha
7894104	1.94e-11	7.87e-13	7.6127	18.5747	0.22
8121257	1.94e-11	7.88e-13	7.61257	18.574	0.462	PRDM1	PR/SET domain 1
7935647	1.94e-11	7.89e-13	7.61217	18.5715	0.286	COX15	COX15, cytochrome c oxidase assembly homolog
8021154	1.95e-11	7.94e-13	-7.61129	18.5663	-0.34	CTIF	cap binding complex dependent translation initiation factor
8039362	1.97e-11	8.03e-13	7.60943	18.5552	0.23	DNAAF3	dynein axonemal assembly factor 3
7956658	2.02e-11	8.24e-13	7.6052	18.5298	0.407	SLC16A7	solute carrier family 16 member 7
8072626	2.02e-11	8.24e-13	-7.60509	18.5292	-0.329	TIMP3	TIMP metallopeptidase inhibitor 3
8174576	2.06e-11	8.41e-13	7.60177	18.5093	0.344	AMOT	angiomotin
7973067	2.06e-11	8.42e-13	-7.60163	18.5085	-0.729	PNP	purine nucleoside phosphorylase
7970892	2.08e-11	8.5e-13	7.60008	18.4991	0.23	N4BP2L1	NEDD4 binding protein 2 like 1
8042086	2.09e-11	8.55e-13	-7.59911	18.4933	-0.226	VRK2	vaccinia related kinase 2
7982723	2.09e-11	8.55e-13	7.59907	18.4931	0.304	IVD	isovaleryl-CoA dehydrogenase
7989516	2.09e-11	8.57e-13	7.59885	18.4918	0.263	HERC1	HECT and RLD domain containing E3 ubiquitin protein ligase family member 1
8111892	2.11e-11	8.63e-13	7.59762	18.4844	0.333	OXCT1	3-oxoacid CoA-transferase 1
7899990	2.11e-11	8.65e-13	7.59728	18.4824	0.236	NCDN	neurochondrin
7982070	2.11e-11	8.68e-13	7.59674	18.4792	0.585	SNORD115-32	small nucleolar RNA, C/D box 115-32
8085660	2.14e-11	8.79e-13	-7.59458	18.4662	-0.257	DPH3	diphthamide biosynthesis 3
7932082	2.14e-11	8.81e-13	7.59424	18.4642	0.613	CCDC3	coiled-coil domain containing 3
7953765	2.16e-11	8.9e-13	7.59255	18.4541	0.288	RIMKLB	ribosomal modification protein rimK like family member B
7930380	2.17e-11	8.94e-13	7.59178	18.4495	0.279	ADD3	adducin 3
8100026	2.17e-11	8.96e-13	7.59148	18.4477	0.441	ATP8A1	ATPase phospholipid transporting 8A1
7939492	2.2e-11	9.08e-13	-7.58926	18.4344	-0.418	C11orf96	chromosome 11 open reading frame 96
7924832	2.21e-11	9.11e-13	7.58872	18.4311	0.677	WNT9A	Wnt family member 9A
8043552	2.21e-11	9.13e-13	-7.58844	18.4295	-0.331	KCNIP3	potassium voltage-gated channel interacting protein 3
8170590	2.21e-11	9.14e-13	-7.58818	18.428	-0.376	NSDHL	NAD(P) dependent steroid dehydrogenase-like
8032410	2.25e-11	9.32e-13	-7.5851	18.4095	-0.237	MOB3A	MOB kinase activator 3A
8134435	2.26e-11	9.35e-13	7.58451	18.406	0.249	LMTK2	lemur tyrosine kinase 2
8029560	2.28e-11	9.45e-13	-7.58284	18.396	-0.174	CLPTM1	CLPTM1, transmembrane protein
8066431	2.28e-11	9.45e-13	-7.58282	18.3959	-0.358	ADA	adenosine deaminase
8139873	2.28e-11	9.45e-13	7.58275	18.3955	0.405	LINC00174	long intergenic non-protein coding RNA 174
8043909	2.28e-11	9.45e-13	-7.58268	18.3951	-0.364	NPAS2	neuronal PAS domain protein 2
7899737	2.28e-11	9.49e-13	-7.5821	18.3916	-0.266	EIF3I	eukaryotic translation initiation factor 3 subunit I
7965226	2.28e-11	9.49e-13	7.582	18.391	0.333	RASSF9	Ras association domain family member 9
8047606	2.29e-11	9.54e-13	7.58126	18.3866	0.26	NBEAL1	neurobeachin like 1
8025199	2.29e-11	9.55e-13	-7.58101	18.385	-0.235	PNPLA6	patatin like phospholipase domain containing 6
7994889	2.34e-11	9.73e-13	-7.57795	18.3668	-0.222	SRCAP	Snf2-related CREBBP activator protein
7907531	2.35e-11	9.81e-13	7.5767	18.3593	0.456	GPR52	G protein-coupled receptor 52
8121349	2.38e-11	9.92e-13	7.57479	18.3479	0.243	LACE1	lactation elevated 1
7913824	2.39e-11	9.99e-13	7.57365	18.3411	0.351	RSRP1	arginine and serine rich protein 1
8007250	2.47e-11	1.03e-12	-7.56832	18.3093	-0.198	NAGLU	N-acetyl-alpha-glucosaminidase
7920912	2.49e-11	1.04e-12	-7.56686	18.3005	-0.2	UBQLN4	ubiquilin 4
8137979	2.52e-11	1.05e-12	-7.56496	18.2892	-0.314	ACTB	actin beta
8140579	2.52e-11	1.06e-12	7.56468	18.2875	0.302	CACNA2D1	calcium voltage-gated channel auxiliary subunit alpha2delta 1
7896287	2.54e-11	1.07e-12	7.56312	18.2782	0.284
7961983	2.54e-11	1.07e-12	7.56309	18.278	0.257	TM7SF3	transmembrane 7 superfamily member 3
7912166	2.56e-11	1.08e-12	-7.56153	18.2687	-0.204	RERE	arginine-glutamic acid dipeptide repeats
7910630	2.6e-11	1.09e-12	-7.55922	18.2549	-0.297	COA6	cytochrome c oxidase assembly factor 6
8072346	2.62e-11	1.1e-12	-7.55788	18.2469	-0.404	MTFP1	mitochondrial fission process 1
8120061	2.62e-11	1.1e-12	-7.55768	18.2457	-0.257	ENPP4	ectonucleotide pyrophosphatase/phosphodiesterase 4 (putative)
8095376	2.66e-11	1.12e-12	-7.55535	18.2318	-0.455	MT2A	metallothionein 2A
7982350	2.67e-11	1.12e-12	7.55442	18.2263	0.335	GOLGA8O///GOLGA8N///GOLGA8IP	golgin A8 family member O///golgin A8 family member N///golgin A8 family member I, pseudogene
7987139	2.67e-11	1.12e-12	7.55442	18.2263	0.335	GOLGA8O///GOLGA8N///GOLGA8IP	golgin A8 family member O///golgin A8 family member N///golgin A8 family member I, pseudogene
8031857	2.74e-11	1.16e-12	7.54985	18.199	0.255	ZNF135	zinc finger protein 135
8172119	2.76e-11	1.16e-12	7.5486	18.1916	0.19	MED14	mediator complex subunit 14
8146945	2.76e-11	1.16e-12	7.54851	18.191	0.294	GDAP1	ganglioside induced differentiation associated protein 1
7992895	2.76e-11	1.17e-12	7.54807	18.1884	0.409	ZSCAN32	zinc finger and SCAN domain containing 32
7972672	2.78e-11	1.18e-12	7.54677	18.1806	0.276	CCDC168	coiled-coil domain containing 168
8062873	2.8e-11	1.18e-12	-7.54593	18.1756	-0.298	KCNK15	potassium two pore domain channel subfamily K member 15
8092035	2.81e-11	1.19e-12	7.5447	18.1683	0.171	PHC3///PHC3	polyhomeotic homolog 3///polyhomeotic homolog 3
8067409	2.81e-11	1.19e-12	-7.54467	18.1681	-0.266	LAMA5	laminin subunit alpha 5
8157828	2.82e-11	1.2e-12	-7.54394	18.1638	-0.242	ARPC5L	actin related protein 2/3 complex subunit 5 like
8147206	2.85e-11	1.21e-12	-7.54247	18.155	-0.318	RIPK2	receptor interacting serine/threonine kinase 2
8029744	2.85e-11	1.21e-12	-7.54196	18.152	-0.196	QPCTL	glutaminyl-peptide cyclotransferase like
7906469	2.86e-11	1.22e-12	-7.54142	18.1487	-0.236	DUSP23	dual specificity phosphatase 23
8061542	2.88e-11	1.23e-12	-7.53989	18.1396	-0.282	HM13	histocompatibility minor 13
8152988	2.88e-11	1.23e-12	-7.53986	18.1395	-0.542	SLA	Src-like-adaptor
7951397	2.91e-11	1.24e-12	7.53816	18.1293	0.371	CASP1	caspase 1
8103011	3.02e-11	1.29e-12	-7.53202	18.0928	-0.378	OTUD4	OTU deubiquitinase 4
7926565	3.03e-11	1.29e-12	7.53162	18.0904	0.199	MLLT10	myeloid/lymphoid or mixed-lineage leukemia; translocated to, 10
8043197	3.03e-11	1.29e-12	-7.53136	18.0888	-0.48	VAMP8	vesicle associated membrane protein 8
7939242	3.07e-11	1.31e-12	7.52932	18.0767	0.112	CAPRIN1	cell cycle associated protein 1
7995813	3.07e-11	1.31e-12	-7.5289	18.0742	-0.347	MT1DP	metallothionein 1D, pseudogene
8134890	3.1e-11	1.32e-12	-7.52738	18.0651	-0.195	GNB2	G protein subunit beta 2
8111153	3.11e-11	1.33e-12	7.52657	18.0603	0.401	MYO10	myosin X
8180217	3.23e-11	1.38e-12	7.52042	18.0237	0.179
7982066	3.23e-11	1.38e-12	7.52008	18.0217	0.282	SNORD115-43///SNORD115-42///SNORD115-36///SNORD115-34///SNORD115-30///SNORD115-29///SNORD115-11///SNORD115-6	small nucleolar RNA, C/D box 115-43///small nucleolar RNA, C/D box 115-42///small nucleolar RNA, C/D box 115-36///small nucleolar RNA, C/D box 115-34///small nucleolar RNA, C/D box 115-30///small nucleolar RNA, C/D box 115-29///small nucleolar RNA, C/D box 115-11///small nucleolar RNA, C/D box 115-6
8007272	3.26e-11	1.4e-12	-7.51871	18.0135	-0.201	COASY	Coenzyme A synthase
8120279	3.26e-11	1.4e-12	7.51864	18.0131	0.375	LRRC1	leucine rich repeat containing 1
8134351	3.32e-11	1.43e-12	7.51531	17.9933	0.28	PPP1R9A	protein phosphatase 1 regulatory subunit 9A
8004510	3.32e-11	1.43e-12	-7.51508	17.9919	-0.582	CD68	CD68 molecule
7908694	3.32e-11	1.43e-12	7.51506	17.9918	0.458	NAV1	neuron navigator 1
8080001	3.33e-11	1.43e-12	7.51451	17.9886	0.221	HEMK1///C3orf18	HemK methyltransferase family member 1///chromosome 3 open reading frame 18
7995783	3.34e-11	1.44e-12	-7.51395	17.9852	-0.454	MT2A	metallothionein 2A
7987163	3.34e-11	1.44e-12	-7.51385	17.9846	-0.592	FMN1	formin 1
8150901	3.36e-11	1.45e-12	7.51261	17.9772	0.339	PENK	proenkephalin
8104422	3.38e-11	1.46e-12	-7.51142	17.9702	-0.238	MTRR	5-methyltetrahydrofolate-homocysteine methyltransferase reductase
7913156	3.38e-11	1.46e-12	7.51132	17.9696	0.21	AKR7A2	aldo-keto reductase family 7 member A2
8073470	3.38e-11	1.46e-12	7.51117	17.9687	0.294	C22orf46	chromosome 22 open reading frame 46
8072926	3.43e-11	1.48e-12	-7.50898	17.9557	-0.41	H1F0	H1 histone family member 0
7953341	3.45e-11	1.49e-12	7.50752	17.947	0.394	TAPBPL///VAMP1	TAP binding protein like///vesicle associated membrane protein 1
8102912	3.49e-11	1.51e-12	7.50579	17.9367	0.235	TBC1D9	TBC1 domain family member 9
8043657	3.52e-11	1.53e-12	7.50404	17.9263	0.386	CNNM4	cyclin and CBS domain divalent metal cation transport mediator 4
7943297	3.56e-11	1.54e-12	7.50206	17.9146	0.268	CEP57	centrosomal protein 57
7928218	3.6e-11	1.56e-12	7.50037	17.9045	0.37	CDH23	cadherin-related 23
8141035	3.6e-11	1.56e-12	7.50026	17.9039	0.317	SGCE	sarcoglycan epsilon
7899253	3.61e-11	1.57e-12	-7.49975	17.9008	-0.254	ZDHHC18	zinc finger DHHC-type containing 18
8115918	3.67e-11	1.6e-12	-7.49672	17.8829	-0.245	CLTB	clathrin light chain B
8094599	3.67e-11	1.6e-12	-7.49651	17.8816	-0.266	KLF3-AS1///KLF3	KLF3 antisense RNA 1///Kruppel like factor 3
8024584	3.69e-11	1.61e-12	-7.49544	17.8752	-0.27	NCLN	nicalin
8026971	3.76e-11	1.64e-12	-7.4922	17.856	-0.712	IFI30	IFI30, lysosomal thiol reductase
8091452	3.79e-11	1.65e-12	-7.49078	17.8476	-0.237	TMEM183B///TMEM183A	transmembrane protein 183B///transmembrane protein 183A
7895299	3.82e-11	1.67e-12	-7.48963	17.8408	-0.277
8014248	3.82e-11	1.67e-12	7.4896	17.8406	0.326	SLFN13	schlafen family member 13
8014916	3.82e-11	1.67e-12	7.48914	17.8378	0.268	ORMDL3	ORMDL sphingolipid biosynthesis regulator 3
8117377	3.85e-11	1.68e-12	-7.48782	17.83	-0.354	HIST1H1E	histone cluster 1, H1e
8121161	3.88e-11	1.7e-12	7.48641	17.8216	0.21	UFL1	UFM1 specific ligase 1
7982326	3.92e-11	1.72e-12	-7.48467	17.8113	-0.242	KLF13	Kruppel like factor 13
8112687	3.93e-11	1.72e-12	7.48408	17.8078	0.206	COL4A3BP	collagen type IV alpha 3 binding protein
7921955	3.95e-11	1.73e-12	7.48314	17.8022	0.553	RXRG	retinoid X receptor gamma
8145766	4.02e-11	1.76e-12	7.48022	17.7849	0.684	NRG1	neuregulin 1
8127346	4.05e-11	1.78e-12	7.47907	17.7781	0.327	RAB23	RAB23, member RAS oncogene family
8157691	4.06e-11	1.78e-12	7.47846	17.7745	0.261	SKA2	spindle and kinetochore associated complex subunit 2
8123463	4.08e-11	1.8e-12	-7.47723	17.7672	-0.228	C6orf120///PHF10	chromosome 6 open reading frame 120///PHD finger protein 10
8165077	4.08e-11	1.8e-12	-7.47715	17.7667	-0.261	NACC2	NACC family member 2
8113369	4.12e-11	1.81e-12	7.47559	17.7575	0.29	SLCO4C1	solute carrier organic anion transporter family member 4C1
8135544	4.13e-11	1.82e-12	7.47496	17.7537	0.44	FOXP2	forkhead box P2
7982004	4.16e-11	1.83e-12	7.47371	17.7463	0.37	SNORD116-28	small nucleolar RNA, C/D box 116-28
8117476	4.26e-11	1.88e-12	7.4698	17.7231	0.368	BTN3A3	butyrophilin subfamily 3 member A3
7897620	4.26e-11	1.88e-12	-7.46967	17.7223	-0.335	PGD	phosphogluconate dehydrogenase
7915733	4.31e-11	1.91e-12	-7.46743	17.7091	-0.23	PRDX1	peroxiredoxin 1
8180343	4.33e-11	1.91e-12	-7.46689	17.7059	-0.147
7928630	4.33e-11	1.92e-12	-7.46647	17.7034	-0.277	EIF5AL1///EIF5A	eukaryotic translation initiation factor 5A-like 1///eukaryotic translation initiation factor 5A
8054131	4.35e-11	1.92e-12	7.46584	17.6997	0.252	COA5	cytochrome c oxidase assembly factor 5
7970810	4.44e-11	1.97e-12	-7.46231	17.6788	-0.662	SLC7A1	solute carrier family 7 member 1
8090737	4.45e-11	1.97e-12	7.46191	17.6764	0.238	NPHP3-ACAD11///NPHP3	NPHP3-ACAD11 readthrough (NMD candidate)///nephronophthisis 3 (adolescent)
8001531	4.46e-11	1.98e-12	-7.46122	17.6723	-0.446	MT1G	metallothionein 1G
8037657	4.46e-11	1.98e-12	-7.46122	17.6723	-0.269	DMPK	dystrophia myotonica protein kinase
8040753	4.53e-11	2.01e-12	-7.45865	17.6571	-0.228	TMEM214	transmembrane protein 214
7991630	4.59e-11	2.04e-12	-7.45617	17.6424	-0.209	TM2D3	TM2 domain containing 3
7968928	4.6e-11	2.05e-12	7.45561	17.6391	0.296	TPT1-AS1///RCN1	TPT1 antisense RNA 1///reticulocalbin 1
7909801	4.65e-11	2.07e-12	7.45393	17.6291	0.425	LYPLAL1	lysophospholipase like 1
8072962	4.67e-11	2.08e-12	-7.45289	17.623	-0.198	MICALL1	MICAL like 1
7995787	4.77e-11	2.13e-12	-7.44931	17.6018	-0.966	MT1M	metallothionein 1M
8052413	4.77e-11	2.13e-12	-7.44929	17.6017	-0.391
8158902	4.79e-11	2.14e-12	-7.4484	17.5964	-0.317	CFAP77	cilia and flagella associated protein 77
7953699	4.84e-11	2.16e-12	-7.44657	17.5856	-0.189	FOXJ2	forkhead box J2
8038967	4.9e-11	2.19e-12	7.44457	17.5738	0.325	ZNF83	zinc finger protein 83
7952022	4.91e-11	2.2e-12	7.4441	17.571	0.48	JAML	junction adhesion molecule like
8107594	4.91e-11	2.2e-12	7.44393	17.57	0.256	SNCAIP	synuclein alpha interacting protein
8082788	4.98e-11	2.23e-12	-7.44154	17.5558	-0.226	CDV3	CDV3 homolog
8020668	5.01e-11	2.24e-12	7.44055	17.55	0.261	IMPACT	impact RWD domain protein
8012212	5.02e-11	2.25e-12	7.43982	17.5457	0.249	ZBTB4	zinc finger and BTB domain containing 4
8029710	5.06e-11	2.27e-12	-7.43849	17.5378	-0.317	VASP	vasodilator-stimulated phosphoprotein
7941039	5.17e-11	2.32e-12	-7.4348	17.516	-0.184	RPS6KA4	ribosomal protein S6 kinase A4
7912515	5.17e-11	2.33e-12	7.43455	17.5145	1.97	NPPA	natriuretic peptide A
7993680	5.17e-11	2.33e-12	7.4345	17.5142	0.194	C16orf62	chromosome 16 open reading frame 62
8070632	5.18e-11	2.33e-12	-7.43429	17.513	-0.491	CBS	cystathionine-beta-synthase
8117207	5.21e-11	2.35e-12	7.43308	17.5058	0.414	ALDH5A1	aldehyde dehydrogenase 5 family member A1
7910164	5.32e-11	2.4e-12	-7.42955	17.485	-0.504	COQ8A	coenzyme Q8A
7895222	5.35e-11	2.41e-12	-7.42856	17.4791	-0.598
8154207	5.53e-11	2.49e-12	7.42298	17.4462	0.525
8013776	5.64e-11	2.55e-12	-7.41958	17.4261	-0.219	FAM222B	family with sequence similarity 222 member B
7900979	5.64e-11	2.55e-12	-7.41952	17.4257	-0.162	RNF220	ring finger protein 220
8068697	5.66e-11	2.56e-12	7.41884	17.4217	0.432	MX2	MX dynamin like GTPase 2
8147447	5.7e-11	2.58e-12	-7.41729	17.4126	-0.434	PTDSS1	phosphatidylserine synthase 1
8177130	5.7e-11	2.58e-12	7.41728	17.4125	0.341	SLC9B1	solute carrier family 9 member B1
7917561	5.71e-11	2.59e-12	7.41698	17.4108	0.521	GBP4	guanylate binding protein 4
7942964	5.79e-11	2.62e-12	7.41469	17.3973	0.319	TMEM135	transmembrane protein 135
7972912	6.08e-11	2.76e-12	7.40645	17.3487	0.44	DCUN1D2	defective in cullin neddylation 1 domain containing 2
8085340	6.1e-11	2.77e-12	7.40571	17.3443	0.159	VGLL4	vestigial like family member 4
8178712	6.16e-11	2.8e-12	7.40395	17.3339	0.38	TNXB///TNXA	tenascin XB///tenascin XA (pseudogene)
8179935	6.16e-11	2.8e-12	7.40395	17.3339	0.38	TNXB///TNXA	tenascin XB///tenascin XA (pseudogene)
7972055	6.18e-11	2.81e-12	-7.40317	17.3293	-0.294	KCTD12	potassium channel tetramerization domain containing 12
8176109	6.18e-11	2.81e-12	-7.40313	17.3291	-0.201	SLC10A3	solute carrier family 10 member 3
8088745	6.22e-11	2.83e-12	7.40189	17.3217	0.439	FRMD4B	FERM domain containing 4B
7991722	6.36e-11	2.9e-12	7.39806	17.2992	0.209	GOLGA6L10///GOLGA6L9///GOLGA6L5P	golgin A6 family-like 10///golgin A6 family-like 9///golgin A6 family-like 5, pseudogene
8152215	6.42e-11	2.93e-12	-7.39639	17.2894	-0.417	KLF10	Kruppel like factor 10
7917741	6.47e-11	2.95e-12	-7.39498	17.281	-0.343	TMED5	transmembrane p24 trafficking protein 5
8120067	6.48e-11	2.96e-12	7.39462	17.2789	0.343	SLC25A27	solute carrier family 25 member 27
8082607	6.58e-11	3.01e-12	7.39191	17.263	0.212	ATP2C1	ATPase secretory pathway Ca2+ transporting 1
7949836	6.65e-11	3.04e-12	-7.39026	17.2532	-0.401	CDK2AP2	cyclin dependent kinase 2 associated protein 2
7975268	6.71e-11	3.07e-12	-7.38861	17.2435	-0.807	VTI1B///ARG2	vesicle transport through interaction with t-SNAREs 1B///arginase 2
7911600	6.71e-11	3.07e-12	-7.38846	17.2426	-0.215	NADK	NAD kinase
8152617	6.81e-11	3.12e-12	-7.38576	17.2268	-0.895	HAS2	hyaluronan synthase 2
8051030	6.95e-11	3.18e-12	-7.38246	17.2073	-0.369	SLC5A6	solute carrier family 5 member 6
8169580	7e-11	3.21e-12	-7.38109	17.1993	-0.319	IL13RA1	interleukin 13 receptor subunit alpha 1
8147244	7.13e-11	3.27e-12	7.37792	17.1806	0.327	NECAB1	N-terminal EF-hand calcium binding protein 1
8143417	7.27e-11	3.34e-12	7.37465	17.1614	0.141	BRAF	B-Raf proto-oncogene, serine/threonine kinase
8131013	7.28e-11	3.35e-12	7.37422	17.1588	0.238	SUN1	Sad1 and UNC84 domain containing 1
7959330	7.32e-11	3.37e-12	7.37318	17.1527	0.218	WDR66	WD repeat domain 66
8013120	7.38e-11	3.4e-12	-7.37175	17.1443	-0.267	PEMT	phosphatidylethanolamine N-methyltransferase
7916789	7.39e-11	3.4e-12	7.37146	17.1426	0.224	WDR78	WD repeat domain 78
8073022	7.41e-11	3.42e-12	7.3708	17.1387	0.264	CBY1	chibby family member 1, beta catenin antagonist
8180111	7.42e-11	3.42e-12	7.37053	17.1371	0.182	RXRB	retinoid X receptor beta
8120335	7.46e-11	3.44e-12	-7.36948	17.131	-0.736	FAM83B	family with sequence similarity 83 member B
8077042	7.55e-11	3.49e-12	-7.36738	17.1186	-0.219	SBF1	SET binding factor 1
8160981	7.66e-11	3.54e-12	-7.36484	17.1037	-0.246	FAM214B	family with sequence similarity 214 member B
8024485	7.94e-11	3.67e-12	-7.35886	17.0686	-0.558	GADD45B	growth arrest and DNA damage inducible beta
7923141	7.96e-11	3.68e-12	7.35816	17.0645	0.273	DENND1B	DENN domain containing 1B
8074399	7.96e-11	3.69e-12	7.35814	17.0643	0.302	CLTCL1	clathrin heavy chain like 1
8075635	7.96e-11	3.69e-12	-7.35808	17.064	-0.402	TIMP3	TIMP metallopeptidase inhibitor 3
7993624	7.96e-11	3.69e-12	7.358	17.0635	0.273	SYT17	synaptotagmin 17
8074003	8.13e-11	3.77e-12	-7.35429	17.0417	-0.151	TRABD	TraB domain containing
8076547	8.25e-11	3.83e-12	7.3518	17.0271	0.298	TTLL1	tubulin tyrosine ligase like 1
7959500	8.25e-11	3.83e-12	-7.35163	17.0261	-0.228	HIP1R	huntingtin interacting protein 1 related
7905746	8.28e-11	3.85e-12	7.35097	17.0222	0.229	AQP10	aquaporin 10
7917649	8.32e-11	3.87e-12	-7.35011	17.0172	-0.414	TGFBR3	transforming growth factor beta receptor 3
8136516	8.34e-11	3.88e-12	7.34956	17.014	0.159	UBN2	ubinuclein 2
8130567	8.54e-11	3.97e-12	-7.34555	16.9904	-0.169	TCP1	t-complex 1
7972902	8.54e-11	3.98e-12	7.34543	16.9897	0.439	ADPRHL1	ADP-ribosylhydrolase like 1
8055697	8.54e-11	3.98e-12	7.34532	16.9891	0.28	RBM43	RNA binding motif protein 43
7905831	8.57e-11	4e-12	-7.34447	16.9841	-0.165	FLAD1	flavin adenine dinucleotide synthetase 1
7914750	8.57e-11	4e-12	-7.34441	16.9837	-0.221	SMIM12	small integral membrane protein 12
7941761	8.6e-11	4.02e-12	-7.34386	16.9805	-0.381	RHOD	ras homolog family member D
8090490	8.8e-11	4.11e-12	-7.33983	16.9569	-0.279	RPN1	ribophorin I
8085233	8.81e-11	4.12e-12	-7.33966	16.9559	-0.228	RPUSD3	RNA pseudouridylate synthase domain containing 3
7995803	8.87e-11	4.15e-12	-7.33838	16.9483	-0.428	MT1M///MT1JP	metallothionein 1M///metallothionein 1J, pseudogene
7963590	8.97e-11	4.2e-12	7.33638	16.9367	0.297	CSAD	cysteine sulfinic acid decarboxylase
7896691	8.99e-11	4.21e-12	7.33578	16.9331	0.295
8075886	8.99e-11	4.21e-12	7.33578	16.9331	0.295	IL2RB	interleukin 2 receptor subunit beta
8164496	8.99e-11	4.22e-12	-7.33575	16.9329	-0.231	KYAT1	kynurenine aminotransferase 1
8043251	9.11e-11	4.28e-12	7.33333	16.9187	0.213	PTCD3	pentatricopeptide repeat domain 3
8035007	9.13e-11	4.29e-12	-7.33292	16.9164	-0.277	AKAP8	A-kinase anchoring protein 8
7952869	9.14e-11	4.3e-12	7.33257	16.9143	0.231	THYN1	thymocyte nuclear protein 1
7932069	9.14e-11	4.3e-12	-7.33252	16.914	-0.315	NUDT5	nudix hydrolase 5
8143247	9.19e-11	4.33e-12	-7.33143	16.9076	-0.354	KIAA1549	KIAA1549
8149612	9.24e-11	4.35e-12	-7.33052	16.9023	-0.224	LZTS1	leucine zipper tumor suppressor 1
7940698	9.24e-11	4.35e-12	-7.33035	16.9013	-0.25	TAF6L	TATA-box binding protein associated factor 6 like
7954173	9.31e-11	4.39e-12	-7.32892	16.8929	-0.184	STRAP	serine/threonine kinase receptor associated protein
8175755	9.37e-11	4.42e-12	7.32772	16.8859	0.234	CETN2	centrin 2
8076331	9.43e-11	4.45e-12	-7.32656	16.8791	-0.283	TOB2	transducer of ERBB2, 2
8006562	9.44e-11	4.46e-12	-7.32642	16.8783	-0.3	RASL10B	RAS like family 10 member B
7967358	9.47e-11	4.48e-12	-7.32574	16.8743	-0.264	PITPNM2	phosphatidylinositol transfer protein membrane associated 2
8157700	9.5e-11	4.49e-12	7.32509	16.8705	0.161	RABGAP1	RAB GTPase activating protein 1
8132580	9.53e-11	4.51e-12	-7.3245	16.867	-0.265	YKT6	YKT6 v-SNARE homolog (S. cerevisiae)
7953130	9.96e-11	4.72e-12	7.31703	16.8233	0.276	RHNO1	RAD9-HUS1-RAD1 interacting nuclear orphan 1
7945786	1.01e-10	4.78e-12	7.31491	16.8109	0.16	NAP1L4	nucleosome assembly protein 1 like 4
7997533	1.01e-10	4.81e-12	-7.31374	16.804	-0.274	OSGIN1	oxidative stress induced growth inhibitor 1
7980098	1.03e-10	4.87e-12	7.31178	16.7926	0.337	BBOF1///ALDH6A1	basal body orientation factor 1///aldehyde dehydrogenase 6 family member A1
7982090	1.03e-10	4.9e-12	7.31054	16.7853	0.629	SNORD115-24///SNORD115-42///SNORD115-40///SNORD115-34///SNORD115-30///SNORD115-25///SNORD115-21///SNORD115-20///SNORD115-19///SNORD115-18///SNORD115-17///SNORD115-15///SNORD115-14///SNORD115-13///SNORD115-12///SNORD115-10///SNORD115-9///SNORD115-8///SNORD115-6///SNORD115-5///SNORD115-4	small nucleolar RNA, C/D box 115-24///small nucleolar RNA, C/D box 115-42///small nucleolar RNA, C/D box 115-40///small nucleolar RNA, C/D box 115-34///small nucleolar RNA, C/D box 115-30///small nucleolar RNA, C/D box 115-25///small nucleolar RNA, C/D box 115-21///small nucleolar RNA, C/D box 115-20///small nucleolar RNA, C/D box 115-19///small nucleolar RNA, C/D box 115-18///small nucleolar RNA…
7947815	1.04e-10	4.94e-12	-7.30939	16.7786	-0.223	ACP2	acid phosphatase 2, lysosomal
7976556	1.05e-10	4.98e-12	7.30792	16.77	0.336
8093878	1.05e-10	5.01e-12	7.30703	16.7648	0.275	EVC	EvC ciliary complex subunit 1
8036309	1.06e-10	5.06e-12	7.30533	16.7548	0.234	ZFP82	ZFP82 zinc finger protein
8047577	1.07e-10	5.1e-12	7.30377	16.7457	0.369	CARF	calcium responsive transcription factor
8032755	1.08e-10	5.13e-12	-7.30286	16.7404	-0.172	ZBTB7A	zinc finger and BTB domain containing 7A
7964665	1.08e-10	5.15e-12	7.30229	16.737	0.419	DPY19L2	dpy-19 like 2
8106393	1.09e-10	5.21e-12	7.30026	16.7252	0.5	F2R	coagulation factor II thrombin receptor
7946365	1.1e-10	5.24e-12	7.29952	16.7209	0.34	STK33	serine/threonine kinase 33
8057034	1.1e-10	5.25e-12	-7.29923	16.7192	-0.17	PRKRA	protein activator of interferon induced protein kinase EIF2AK2
7985409	1.11e-10	5.29e-12	7.29782	16.7109	0.197	GOLGA6L10///GOLGA6L9///GOLGA6L5P	golgin A6 family-like 10///golgin A6 family-like 9///golgin A6 family-like 5, pseudogene
7985450	1.11e-10	5.29e-12	7.29782	16.7109	0.197	GOLGA6L10///GOLGA6L9///GOLGA6L5P	golgin A6 family-like 10///golgin A6 family-like 9///golgin A6 family-like 5, pseudogene
8079462	1.11e-10	5.29e-12	-7.29777	16.7107	-0.28	NBEAL2	neurobeachin like 2
7914361	1.14e-10	5.47e-12	7.29215	16.6778	0.168	COL16A1	collagen type XVI alpha 1 chain
8055287	1.15e-10	5.49e-12	-7.29149	16.6739	-0.285	MZT2A	mitotic spindle organizing protein 2A
7980861	1.15e-10	5.5e-12	-7.29125	16.6725	-0.367	CATSPERB	cation channel sperm associated auxiliary subunit beta
8052149	1.15e-10	5.51e-12	-7.29111	16.6717	-0.26	PSME4	proteasome activator subunit 4
8154227	1.15e-10	5.53e-12	7.29027	16.6668	0.586
8008237	1.16e-10	5.55e-12	-7.28972	16.6636	-0.468	ITGA3	integrin subunit alpha 3
7977482	1.17e-10	5.61e-12	7.28787	16.6528	0.19	TTC5	tetratricopeptide repeat domain 5
8057486	1.19e-10	5.7e-12	7.28524	16.6374	0.733	PDE1A	phosphodiesterase 1A
8035825	1.2e-10	5.76e-12	7.28352	16.6274	0.612	ZNF676	zinc finger protein 676
8180342	1.22e-10	5.85e-12	-7.28083	16.6117	-0.146	RAC1	ras-related C3 botulinum toxin substrate 1 (rho family, small GTP binding protein Rac1)
8004497	1.22e-10	5.88e-12	-7.28009	16.6074	-0.374	EIF4A1	eukaryotic translation initiation factor 4A1
8048772	1.23e-10	5.93e-12	7.27868	16.5992	0.193	RHBDD1	rhomboid domain containing 1
7964413	1.23e-10	5.94e-12	7.27851	16.5982	0.272	R3HDM2	R3H domain containing 2
8075828	1.24e-10	5.97e-12	7.27762	16.593	0.23	IFT27	intraflagellar transport 27
8140752	1.26e-10	6.07e-12	7.27478	16.5764	0.411	ABCB4	ATP binding cassette subfamily B member 4
8068202	1.26e-10	6.08e-12	-7.27453	16.5749	-0.251	EVA1C	eva-1 homolog C
8014882	1.26e-10	6.08e-12	-7.27445	16.5745	-0.223	MIEN1	migration and invasion enhancer 1
8086077	1.28e-10	6.19e-12	7.27162	16.558	0.263	CLASP2	cytoplasmic linker associated protein 2
8025877	1.28e-10	6.19e-12	-7.27141	16.5568	-0.267	PLPPR2	phospholipid phosphatase related 2
7973530	1.3e-10	6.28e-12	-7.26911	16.5433	-0.331	PCK2	phosphoenolpyruvate carboxykinase 2, mitochondrial
8081235	1.3e-10	6.32e-12	7.26801	16.5369	0.428	COL8A1	collagen type VIII alpha 1 chain
8160238	1.31e-10	6.36e-12	7.26694	16.5307	0.247	PSIP1	PC4 and SFRS1 interacting protein 1
8008113	1.32e-10	6.39e-12	-7.26612	16.5259	-0.297	CALCOCO2	calcium binding and coiled-coil domain 2
8161701	1.32e-10	6.4e-12	-7.26599	16.5251	-0.492	TMEM2	transmembrane protein 2
7901748	1.33e-10	6.45e-12	7.26471	16.5177	0.311	FGGY	FGGY carbohydrate kinase domain containing
8128111	1.34e-10	6.53e-12	-7.26245	16.5045	-0.276	UBE2J1	ubiquitin conjugating enzyme E2 J1
8155550	1.35e-10	6.57e-12	7.26153	16.4991	0.26	LOC102724238///GLIDR	uncharacterized LOC102724238///glioblastoma down-regulated RNA
7927681	1.36e-10	6.62e-12	7.26015	16.4911	0.4	BICC1	BicC family RNA binding protein 1
8099967	1.36e-10	6.64e-12	-7.25963	16.4881	-0.364	RBM47	RNA binding motif protein 47
8119661	1.37e-10	6.66e-12	-7.25929	16.4861	-0.273	RRP36	ribosomal RNA processing 36
7915147	1.37e-10	6.68e-12	-7.25878	16.4831	-0.399	FHL3	four and a half LIM domains 3
8002492	1.38e-10	6.72e-12	7.25784	16.4777	0.398	HYDIN2///HYDIN	HYDIN2, axonemal central pair apparatus protein (pseudogene)///HYDIN, axonemal central pair apparatus protein
8053036	1.38e-10	6.73e-12	-7.25753	16.4758	-0.242	TPRKB	TP53RK binding protein
8064451	1.39e-10	6.78e-12	-7.25624	16.4683	-0.4	SIRPB2	signal regulatory protein beta 2
7982256	1.39e-10	6.81e-12	7.25548	16.4639	0.285	GOLGA8O///GOLGA8N///GOLGA8IP	golgin A8 family member O///golgin A8 family member N///golgin A8 family member I, pseudogene
8144230	1.4e-10	6.84e-12	7.25484	16.4602	0.21	ZNF596	zinc finger protein 596
8040249	1.42e-10	6.93e-12	-7.25248	16.4465	-0.445	ATP6V1C2///PDIA6	ATPase H+ transporting V1 subunit C2///protein disulfide isomerase family A member 6
8106210	1.42e-10	6.96e-12	7.25185	16.4428	0.271	ARHGEF28	Rho guanine nucleotide exchange factor 28
7896652	1.42e-10	6.97e-12	-7.2517	16.4419	-0.289
7982018	1.42e-10	6.97e-12	7.25169	16.4418	0.604	SNORD115-24///SNORD115-44///SNORD115-43///SNORD115-42///SNORD115-41///SNORD115-39///SNORD115-38///SNORD115-36///SNORD115-34///SNORD115-33///SNORD115-31///SNORD115-30///SNORD115-29///SNORD115-26///SNORD115-22///SNORD115-21///SNORD115-16///SNORD115-15///SNORD115-14///SNORD115-11///SNORD115-8///SNORD115-6///SNORD115-4///SNORD115-3	small nucleolar RNA, C/D box 115-24///small nucleolar RNA, C/D box 115-44///small nucleolar RNA, C/D box 115-43///small nucleolar RNA, C/D box 115-42///small nucleolar RNA, C/D box 115-41///small nucleolar RNA, C/D box 115-39///small nucleolar RNA, C/D box 115-38///small nucleolar RNA, C/D box 115-36///small nucleolar RNA, C/D box 115-34///small nucleolar RNA, C/D box 115-33///small nucleolar RNA…
7996677	1.43e-10	7.02e-12	-7.25039	16.4343	-0.2	NUTF2	nuclear transport factor 2
8066303	1.44e-10	7.06e-12	7.24941	16.4286	0.248	CHD6	chromodomain helicase DNA binding protein 6
8101728	1.44e-10	7.09e-12	7.24883	16.4252	0.273	FAM13A	family with sequence similarity 13 member A
8083119	1.45e-10	7.12e-12	-7.24801	16.4204	-0.18	RNF7	ring finger protein 7
7912157	1.45e-10	7.16e-12	-7.24699	16.4145	-0.507	ERRFI1	ERBB receptor feedback inhibitor 1
8088491	1.45e-10	7.17e-12	7.24696	16.4143	0.545	CADPS	calcium dependent secretion activator
8018864	1.46e-10	7.19e-12	-7.2464	16.411	-0.68	SOCS3	suppressor of cytokine signaling 3
7915659	1.46e-10	7.19e-12	-7.24639	16.411	-0.226	HECTD3	HECT domain E3 ubiquitin protein ligase 3
8034754	1.47e-10	7.26e-12	-7.24466	16.4009	-0.184	SAMD1	sterile alpha motif domain containing 1
8064939	1.48e-10	7.32e-12	-7.24333	16.3932	-0.308	TMX4	thioredoxin related transmembrane protein 4
7958439	1.48e-10	7.33e-12	7.24304	16.3915	0.236	USP30	ubiquitin specific peptidase 30
7916248	1.49e-10	7.35e-12	7.24276	16.3899	0.235	SLC1A7	solute carrier family 1 member 7
8156633	1.5e-10	7.4e-12	7.24162	16.3833	0.262	LOC100499484///CCDC180///LOC100499484-C9ORF174	SUGT1-1300002K09Rik pseudogene///coiled-coil domain containing 180///LOC100499484-C9orf174 readthrough
8008493	1.51e-10	7.49e-12	7.23942	16.3705	0.221	LUC7L3	LUC7 like 3 pre-mRNA splicing factor
8086754	1.52e-10	7.51e-12	-7.23898	16.3679	-0.193	SCAP	SREBF chaperone
8168215	1.52e-10	7.54e-12	7.23848	16.365	0.177	MED12	mediator complex subunit 12
8066266	1.54e-10	7.65e-12	-7.23586	16.3498	-0.442	MAFB	MAF bZIP transcription factor B
7909027	1.57e-10	7.8e-12	7.23268	16.3312	0.347	NFASC	neurofascin
8123739	1.58e-10	7.82e-12	7.2322	16.3285	0.338	NRN1	neuritin 1
8044391	1.58e-10	7.85e-12	-7.23172	16.3257	-0.426	MERTK	MER proto-oncogene, tyrosine kinase
8141728	1.6e-10	7.93e-12	7.22991	16.3152	0.251	IFT22	intraflagellar transport 22
8077185	1.6e-10	7.98e-12	7.22883	16.3089	0.473	APOA1	apolipoprotein A1
8138888	1.61e-10	8e-12	7.22836	16.3062	0.389	PDE1C	phosphodiesterase 1C
8171418	1.62e-10	8.06e-12	-7.22713	16.299	-0.368	PIGA	phosphatidylinositol glycan anchor biosynthesis class A
8005765	1.63e-10	8.11e-12	7.22616	16.2934	0.239	WSB1	WD repeat and SOCS box containing 1
7985349	1.63e-10	8.13e-12	-7.22575	16.291	-0.215	MESDC1	mesoderm development candidate 1
7906348	1.63e-10	8.14e-12	7.22557	16.29	0.355	CD1C	CD1c molecule
7986132	1.66e-10	8.27e-12	-7.22288	16.2744	-0.344	MAN2A2	mannosidase alpha class 2A member 2
7987048	1.66e-10	8.28e-12	-7.22256	16.2725	-0.16	MTMR10///FAN1	myotubularin related protein 10///FANCD2/FANCI-associated nuclease 1
8027566	1.68e-10	8.38e-12	-7.22066	16.2614	-0.297	CEBPG	CCAAT/enhancer binding protein gamma
7991258	1.69e-10	8.45e-12	-7.2193	16.2536	-0.19	FANCI///POLG	Fanconi anemia complementation group I///DNA polymerase gamma, catalytic subunit
7899462	1.7e-10	8.51e-12	-7.21811	16.2466	-0.361	SNHG3///RCC1///SNHG3///RCC1	small nucleolar RNA host gene 3///regulator of chromosome condensation 1///small nucleolar RNA host gene 3///regulator of chromosome condensation 1
7990092	1.7e-10	8.52e-12	-7.21786	16.2452	-0.179	MYO9A	myosin IXA
8084488	1.73e-10	8.65e-12	-7.21533	16.2305	-0.19	POLR2H	RNA polymerase II subunit H
8146957	1.74e-10	8.71e-12	-7.21419	16.2239	-1.01	PI15	peptidase inhibitor 15
8058203	1.76e-10	8.83e-12	7.21176	16.2098	0.436	ALS2CR12	amyotrophic lateral sclerosis 2 chromosome region candidate 12
8089544	1.76e-10	8.83e-12	7.21174	16.2097	0.687	CCDC80	coiled-coil domain containing 80
8155630	1.77e-10	8.89e-12	-7.21073	16.2038	-0.462	LOC100133920///LOC286297///MTHFD1L	methylenetetrahydrofolate dehydrogenase (NADP+ dependent) 1-like pseudogene///methylenetetrahydrofolate dehydrogenase (NADP+ dependent) 1-like pseudogene///methylenetetrahydrofolate dehydrogenase (NADP+ dependent) 1-like
8161377	1.77e-10	8.89e-12	-7.21073	16.2038	-0.462	LOC100133920///LOC286297///MTHFD1L	methylenetetrahydrofolate dehydrogenase (NADP+ dependent) 1-like pseudogene///methylenetetrahydrofolate dehydrogenase (NADP+ dependent) 1-like pseudogene///methylenetetrahydrofolate dehydrogenase (NADP+ dependent) 1-like
8154491	1.78e-10	8.96e-12	7.20943	16.1963	0.501	ADAMTSL1	ADAMTS like 1
7951865	1.79e-10	8.99e-12	7.20876	16.1924	0.452	APOA1	apolipoprotein A1
7925089	1.81e-10	9.13e-12	7.20627	16.1779	0.197	PCNX2	pecanex homolog 2 (Drosophila)
8150928	1.82e-10	9.16e-12	-7.20563	16.1742	-0.172	NSMAF	neutral sphingomyelinase activation associated factor
7911529	1.82e-10	9.19e-12	7.20512	16.1712	0.34	MXRA8	matrix remodeling associated 8
8084844	1.83e-10	9.21e-12	7.20471	16.1689	0.204	OPA1	OPA1, mitochondrial dynamin like GTPase
8128316	1.85e-10	9.32e-12	7.20266	16.157	0.434	GPR63	G protein-coupled receptor 63
8003217	1.85e-10	9.34e-12	-7.2024	16.1555	-0.221	EMC8	ER membrane protein complex subunit 8
7921806	1.86e-10	9.41e-12	-7.20113	16.1481	-0.236	B4GALT3	beta-1,4-galactosyltransferase 3
8179519	1.88e-10	9.52e-12	7.19922	16.1371	0.547	HLA-DPB1	major histocompatibility complex, class II, DP beta 1
8078155	1.9e-10	9.62e-12	-7.19733	16.1261	-0.861	GALNT15	polypeptide N-acetylgalactosaminyltransferase 15
7932938	1.91e-10	9.67e-12	7.19646	16.1211	0.167	EPC1	enhancer of polycomb homolog 1
7967486	1.91e-10	9.68e-12	-7.19636	16.1205	-0.214	CCDC92	coiled-coil domain containing 92
7978553	1.93e-10	9.75e-12	-7.19504	16.1128	-0.251	SPTSSA	serine palmitoyltransferase small subunit A
7954436	1.93e-10	9.8e-12	7.19433	16.1087	0.313	LRMP	lymphoid restricted membrane protein
8079433	1.94e-10	9.85e-12	-7.19333	16.1029	-0.325	PTH1R	parathyroid hormone 1 receptor
8180345	1.95e-10	9.88e-12	-7.1929	16.1004	-0.134
8003656	1.95e-10	9.89e-12	-7.19274	16.0995	-0.244	SERPINF2	serpin family F member 2
8175593	1.95e-10	9.92e-12	7.19221	16.0964	0.17	IDS	iduronate 2-sulfatase
7923483	1.97e-10	9.99e-12	-7.19095	16.0891	-0.235	RABIF	RAB interacting factor
8119161	1.97e-10	1e-11	-7.19028	16.0853	-0.561	PIM1	Pim-1 proto-oncogene, serine/threonine kinase
8047086	1.98e-10	1.01e-11	7.18913	16.0786	0.234	NAB1	NGFI-A binding protein 1
7948881	1.99e-10	1.01e-11	-7.18886	16.077	-0.296	WDR74	WD repeat domain 74
7973056	1.99e-10	1.02e-11	-7.18827	16.0736	-0.211	APEX1	apurinic/apyrimidinic endodeoxyribonuclease 1
8018305	1.99e-10	1.02e-11	-7.18802	16.0722	-0.301	HN1	hematological and neurological expressed 1
8041283	2.01e-10	1.02e-11	7.1867	16.0646	0.138	BIRC6	baculoviral IAP repeat containing 6
8070961	2.02e-10	1.03e-11	-7.18587	16.0597	-0.269	LSS	lanosterol synthase (2,3-oxidosqualene-lanosterol cyclase)
8138592	2.02e-10	1.03e-11	7.18545	16.0573	0.314	TRA2A	transformer 2 alpha homolog
7905949	2.05e-10	1.05e-11	7.18294	16.0428	0.17
8144239	2.05e-10	1.05e-11	7.18281	16.042	0.167	FBXO25	F-box protein 25
8029688	2.05e-10	1.05e-11	-7.18269	16.0413	-0.216	CD3EAP	CD3e molecule associated protein
7954613	2.05e-10	1.05e-11	7.18239	16.0396	0.239	CCDC91	coiled-coil domain containing 91
8026982	2.06e-10	1.06e-11	-7.18148	16.0343	-0.279	MPV17L2///RAB3A	MPV17 mitochondrial inner membrane protein like 2///RAB3A, member RAS oncogene family
7963187	2.06e-10	1.06e-11	7.18138	16.0337	0.292	LIMA1	LIM domain and actin binding 1
7894341	2.16e-10	1.11e-11	7.1734	15.9876	0.389
7987145	2.2e-10	1.13e-11	-7.17038	15.9701	-0.449	FMN1	formin 1
7984524	2.24e-10	1.15e-11	-7.16725	15.952	-0.302	PAQR5	progestin and adipoQ receptor family member 5
8097692	2.25e-10	1.16e-11	7.1665	15.9477	0.475	EDNRA	endothelin receptor type A
7978595	2.29e-10	1.18e-11	-7.16313	15.9282	-0.391	BAZ1A	bromodomain adjacent to zinc finger domain 1A
8158560	2.29e-10	1.18e-11	-7.16302	15.9276	-0.25	TOR1B	torsin family 1 member B
8034615	2.29e-10	1.18e-11	-7.16297	15.9273	-0.248	TRMT1	tRNA methyltransferase 1
7896961	2.36e-10	1.22e-11	-7.15765	15.8965	-0.186	ATAD3B///ATAD3A	ATPase family, AAA domain containing 3B///ATPase family, AAA domain containing 3A
8154785	2.37e-10	1.22e-11	7.15733	15.8947	0.278	CHMP5	charged multivesicular body protein 5
8028563	2.37e-10	1.22e-11	-7.1571	15.8934	-0.307	SARS2///MRPS12	seryl-tRNA synthetase 2, mitochondrial///mitochondrial ribosomal protein S12
8133309	2.38e-10	1.23e-11	7.15648	15.8898	0.218	PMS2P9///PMS2P6///DTX2P1-UPK3BP1-PMS2P11///LOC441259///PMS2P5///PMS2P2///PMS2P1	PMS1 homolog 2, mismatch repair system component pseudogene 9///PMS1 homolog 2, mismatch repair system component pseudogene 6///DTX2P1-UPK3BP1-PMS2P11 readthrough, transcribed pseudogene///PMS1 homolog 2, mismatch repair system component pseudogene///PMS1 homolog 2, mismatch repair system component pseudogene 5///PMS1 homolog 2, mismatch repair system component pseudogene 2///PMS1 homolog 2, mism…
8084732	2.39e-10	1.23e-11	7.15552	15.8842	0.222	RTP4	receptor transporter protein 4
8023766	2.41e-10	1.24e-11	7.15396	15.8753	0.207	RTTN	rotatin
8145865	2.45e-10	1.26e-11	7.15116	15.859	0.337	ADGRA2	adhesion G protein-coupled receptor A2
8156761	2.45e-10	1.27e-11	-7.15053	15.8554	-0.329	NANS	N-acetylneuraminate synthase
8059680	2.46e-10	1.28e-11	7.14972	15.8507	0.491	HTR2B	5-hydroxytryptamine receptor 2B
8093829	2.46e-10	1.28e-11	7.14968	15.8505	0.209	ZBTB49	zinc finger and BTB domain containing 49
8123598	2.58e-10	1.34e-11	-7.14168	15.8044	-0.461	SERPINB1	serpin family B member 1
7912481	2.58e-10	1.34e-11	-7.14147	15.8032	-0.19	MAD2L2	MAD2 mitotic arrest deficient-like 2 (yeast)
8051963	2.61e-10	1.35e-11	7.13973	15.7931	0.224	SRBD1	S1 RNA binding domain 1
8125887	2.61e-10	1.36e-11	-7.13934	15.7909	-0.248	TEAD3	TEA domain transcription factor 3
7982392	2.61e-10	1.36e-11	7.13916	15.7898	0.15	RYR3	ryanodine receptor 3
7935910	2.63e-10	1.37e-11	7.13815	15.784	0.256	MGEA5	meningioma expressed antigen 5 (hyaluronidase)
8152506	2.65e-10	1.38e-11	7.13698	15.7773	0.56	SAMD12	sterile alpha motif domain containing 12
7896688	2.7e-10	1.4e-11	-7.13342	15.7568	-0.351
8057554	2.71e-10	1.41e-11	-7.13246	15.7512	-0.392	CACYBP	calcyclin binding protein
7949765	2.72e-10	1.41e-11	-7.13219	15.7497	-0.195	PPP1CA	protein phosphatase 1 catalytic subunit alpha
8042468	2.81e-10	1.47e-11	7.12617	15.715	0.317	ANXA4	annexin A4
7928600	2.83e-10	1.47e-11	-7.12531	15.71	-0.271	EIF5AL1///EIF5A	eukaryotic translation initiation factor 5A-like 1///eukaryotic translation initiation factor 5A
8100714	2.84e-10	1.48e-11	7.12437	15.7046	0.187	YTHDC1	YTH domain containing 1
8048432	2.84e-10	1.48e-11	7.12414	15.7033	0.382	CYP27A1	cytochrome P450 family 27 subfamily A member 1
8172358	2.85e-10	1.49e-11	-7.12354	15.6998	-0.178	UXT	ubiquitously expressed prefoldin like chaperone
7958000	2.86e-10	1.49e-11	-7.12304	15.697	-0.207	CHPT1	choline phosphotransferase 1
8143825	2.87e-10	1.5e-11	-7.12228	15.6926	-0.312	KCNH2	potassium voltage-gated channel subfamily H member 2
8087885	2.87e-10	1.5e-11	-7.12206	15.6913	-0.189	BAP1	BRCA1 associated protein 1
8061668	2.89e-10	1.51e-11	-7.12086	15.6844	-0.433	HCK	HCK proto-oncogene, Src family tyrosine kinase
7906128	2.93e-10	1.53e-11	-7.11845	15.6705	-0.244	SLC25A44	solute carrier family 25 member 44
8034420	2.96e-10	1.55e-11	-7.11628	15.658	-0.281	MAN2B1	mannosidase alpha class 2B member 1
8115907	2.97e-10	1.55e-11	-7.11616	15.6574	-0.37	NOP16	NOP16 nucleolar protein
8008096	3.03e-10	1.59e-11	-7.11247	15.6361	-0.188	SNX11	sorting nexin 11
8154872	3.13e-10	1.64e-11	-7.10687	15.6039	-0.191	UBAP1	ubiquitin associated protein 1
8097388	3.2e-10	1.68e-11	-7.10292	15.5812	-0.204	LARP1B	La ribonucleoprotein domain family member 1B
8121569	3.27e-10	1.72e-11	7.09929	15.5603	0.881	FLJ34503	uncharacterized FLJ34503
7956908	3.28e-10	1.73e-11	7.0983	15.5547	0.32
8169015	3.34e-10	1.76e-11	7.09525	15.5372	0.185	TCEAL7	transcription elongation factor A like 7
8161353	3.38e-10	1.78e-11	7.09327	15.5258	0.257	LOC102724238///GLIDR	uncharacterized LOC102724238///glioblastoma down-regulated RNA
7905099	3.38e-10	1.78e-11	7.09323	15.5255	0.255	VPS45	vacuolar protein sorting 45 homolog
8163444	3.42e-10	1.8e-11	7.09089	15.5121	0.242	ZFP37	ZFP37 zinc finger protein
8144528	3.44e-10	1.82e-11	7.08981	15.5059	0.182	TNKS	tankyrase
8139299	3.5e-10	1.85e-11	-7.08707	15.4902	-0.224	POLD2	DAN polymerase delta 2, accessory subunit
8122537	3.5e-10	1.85e-11	7.08667	15.4879	0.423	GRM1	glutamate metabotropic receptor 1
7897685	3.62e-10	1.91e-11	-7.0809	15.4547	-0.231	UBIAD1	UbiA prenyltransferase domain containing 1
8130374	3.64e-10	1.93e-11	-7.07982	15.4486	-0.236	FBXO5	F-box protein 5
8133167	3.67e-10	1.94e-11	7.07854	15.4412	0.257	KCTD7	potassium channel tetramerization domain containing 7
7994280	3.72e-10	1.97e-11	-7.07608	15.4271	-0.415	IL4R	interleukin 4 receptor
8180383	3.75e-10	1.99e-11	7.07451	15.4181	0.326
8166219	3.78e-10	2e-11	-7.07306	15.4098	-0.255	SYAP1	synapse associated protein 1
7934553	3.78e-10	2e-11	-7.07294	15.4091	-0.23	ZNF503-AS2///ZNF503	ZNF503 antisense RNA 2///zinc finger protein 503
8125289	3.8e-10	2.01e-11	7.07218	15.4047	0.361	TNXB///TNXA	tenascin XB///tenascin XA (pseudogene)
8057377	3.81e-10	2.02e-11	7.07172	15.4021	0.608	CCDC141	coiled-coil domain containing 141
8077993	3.81e-10	2.02e-11	-7.07152	15.401	-0.402	TMEM43	transmembrane protein 43
7914184	3.83e-10	2.04e-11	-7.07031	15.394	-0.254	PTAFR	platelet activating factor receptor
8070269	3.84e-10	2.04e-11	-7.06984	15.3913	-0.216	DSCR3	DSCR3 arrestin fold containing
7905131	3.85e-10	2.05e-11	-7.06941	15.3889	-0.592	CA14	carbonic anhydrase 14
8005557	3.85e-10	2.05e-11	-7.06907	15.3869	-0.247	EPN2	epsin 2
7893046	3.91e-10	2.08e-11	-7.06629	15.371	-0.638
7948167	3.93e-10	2.09e-11	7.06559	15.367	0.611	APLNR	apelin receptor
7945182	3.99e-10	2.13e-11	7.06266	15.3502	0.165	APLP2	amyloid beta precursor like protein 2
7932285	4.01e-10	2.14e-11	7.06175	15.345	0.188	FAM188A	family with sequence similarity 188 member A
8066939	4.03e-10	2.15e-11	-7.06097	15.3405	-0.255	B4GALT5	beta-1,4-galactosyltransferase 5
8035779	4.09e-10	2.19e-11	7.05824	15.3249	0.19	ZNF626///ZNF93///ZNF253	zinc finger protein 626///zinc finger protein 93///zinc finger protein 253
8112649	4.09e-10	2.19e-11	7.05817	15.3245	0.365	FAM169A	family with sequence similarity 169 member A
8025368	4.1e-10	2.19e-11	-7.05794	15.3232	-0.199	SNAPC2	small nuclear RNA activating complex polypeptide 2
8097600	4.1e-10	2.19e-11	7.05768	15.3217	0.146	SMARCA5	SWI/SNF related, matrix associated, actin dependent regulator of chromatin, subfamily a, member 5
7898894	4.1e-10	2.19e-11	-7.05756	15.321	-0.209	PITHD1	PITH domain containing 1
7971800	4.1e-10	2.2e-11	7.05728	15.3194	0.279	MRPS31P5	mitochondrial ribosomal protein S31 pseudogene 5
8076344	4.11e-10	2.2e-11	-7.05714	15.3186	-0.2	POLR3H	RNA polymerase III subunit H
8073943	4.14e-10	2.22e-11	-7.0557	15.3103	-0.287	ZBED4	zinc finger BED-type containing 4
7949206	4.15e-10	2.22e-11	-7.05523	15.3077	-0.184	MEN1	menin 1
8146357	4.18e-10	2.25e-11	7.05358	15.2982	0.271	MCM4	minichromosome maintenance complex component 4
8149258	4.18e-10	2.25e-11	-7.05349	15.2977	-0.258	MFHAS1	malignant fibrous histiocytoma amplified sequence 1
8164452	4.24e-10	2.28e-11	-7.05098	15.2833	-0.231	ZDHHC12	zinc finger DHHC-type containing 12
7950864	4.31e-10	2.32e-11	7.0482	15.2674	0.178	ME3	malic enzyme 3
7898988	4.32e-10	2.32e-11	-7.04774	15.2648	-0.174	CLIC4	chloride intracellular channel 4
7963261	4.39e-10	2.36e-11	7.04508	15.2496	0.227
8098342	4.43e-10	2.39e-11	-7.04312	15.2384	-0.267	SAP30	Sin3A associated protein 30
8035737	4.46e-10	2.41e-11	-7.04189	15.2314	-0.178	ATP13A1	ATPase 13A1
8091737	4.51e-10	2.43e-11	7.03978	15.2193	0.286	IFT80	intraflagellar transport 80
8094778	4.51e-10	2.44e-11	7.03976	15.2192	0.717	UCHL1	ubiquitin C-terminal hydrolase L1
8011759	4.53e-10	2.45e-11	-7.039	15.2148	-0.243	PFN1	profilin 1
7893640	4.61e-10	2.49e-11	-7.03586	15.1969	-0.312
8101449	4.64e-10	2.51e-11	-7.03481	15.1909	-0.201	HPSE	heparanase
8150287	4.67e-10	2.53e-11	7.03357	15.1838	0.144	WHSC1L1	Wolf-Hirschhorn syndrome candidate 1-like 1
7927389	4.69e-10	2.54e-11	7.03264	15.1785	0.195	MAPK8	mitogen-activated protein kinase 8
7894134	4.69e-10	2.54e-11	-7.03251	15.1778	-0.289
7979204	4.73e-10	2.56e-11	-7.03118	15.1702	-0.226	FERMT2	fermitin family member 2
8122279	4.82e-10	2.61e-11	7.02787	15.1513	0.451	ARFGEF3	ARFGEF family member 3
8151496	4.84e-10	2.63e-11	7.02691	15.1458	0.378	ZNF704	zinc finger protein 704
7995421	4.85e-10	2.63e-11	7.02643	15.143	0.143	LONP2	lon peptidase 2, peroxisomal
7959294	4.85e-10	2.63e-11	-7.02631	15.1424	-0.19	ORAI1	ORAI calcium release-activated calcium modulator 1
7945283	4.9e-10	2.66e-11	7.02453	15.1322	0.226	ACAD8	acyl-CoA dehydrogenase family member 8
8023133	4.9e-10	2.66e-11	7.02437	15.1313	0.158	PIAS2	protein inhibitor of activated STAT 2
7911532	4.92e-10	2.67e-11	-7.02391	15.1286	-0.179	AURKAIP1	aurora kinase A interacting protein 1
7950883	4.94e-10	2.69e-11	7.02305	15.1237	0.273	OR7E13P	olfactory receptor family 7 subfamily E member 13 pseudogene
7899394	4.96e-10	2.7e-11	-7.02233	15.1197	-0.462	THEMIS2	thymocyte selection associated family member 2
8011193	4.98e-10	2.71e-11	-7.02151	15.1149	-0.341	MIR22///MIR22HG	microRNA 22///MIR22 host gene
7986947	5e-10	2.72e-11	7.02071	15.1104	0.216	GOLGA8T///GOLGA8J///GOLGA8IP	golgin A8 family member T///golgin A8 family member J///golgin A8 family member I, pseudogene
8131631	5e-10	2.72e-11	7.02061	15.1098	0.354	HDAC9	histone deacetylase 9
7998655	5.01e-10	2.73e-11	-7.01997	15.1062	-0.238	RPS2	ribosomal protein S2
8076612	5.02e-10	2.74e-11	7.01953	15.1036	0.224	EFCAB6	EF-hand calcium binding domain 6
8112883	5.18e-10	2.83e-11	-7.01433	15.074	-0.206	LOC644936	actin, beta pseudogene
7914648	5.24e-10	2.86e-11	-7.01202	15.0608	-0.197	PHC2	polyhomeotic homolog 2
8062844	5.28e-10	2.89e-11	-7.01059	15.0526	-0.365	TTPAL	alpha tocopherol transfer protein like
8071107	5.31e-10	2.9e-11	-7.00979	15.0481	-0.591	SLC25A18	solute carrier family 25 member 18
8092523	5.32e-10	2.91e-11	7.0092	15.0448	0.423	EHHADH	enoyl-CoA, hydratase/3-hydroxyacyl CoA dehydrogenase
8155898	5.34e-10	2.92e-11	7.00852	15.0409	0.279	PCSK5	proprotein convertase subtilisin/kexin type 5
8115957	5.42e-10	2.97e-11	-7.00577	15.0252	-0.198	HK3	hexokinase 3
8007397	5.46e-10	2.99e-11	-7.00457	15.0184	-0.206	PSME3	proteasome activator subunit 3
8161346	5.46e-10	3e-11	7.00436	15.0171	0.334	ZNF658B///ZNF658	zinc finger protein 658B (pseudogene)///zinc finger protein 658
8017711	5.46e-10	3e-11	-7.00424	15.0165	-0.208	GNA13	G protein subunit alpha 13
7960654	5.47e-10	3e-11	7.00394	15.0148	0.25	ING4	inhibitor of growth family member 4
8180207	5.47e-10	3.01e-11	7.0037	15.0134	0.177	LINC00680	long intergenic non-protein coding RNA 680
8064904	5.48e-10	3.01e-11	7.00354	15.0125	0.253	FERMT1	fermitin family member 1
8098611	5.51e-10	3.03e-11	7.00238	15.0059	0.349	TLR3	toll like receptor 3
7916862	5.52e-10	3.04e-11	7.00206	15.004	0.268	WLS	wntless Wnt ligand secretion mediator
8032418	5.52e-10	3.04e-11	-7.0018	15.0026	-0.167	AP3D1	adaptor related protein complex 3 delta 1 subunit
8116346	5.58e-10	3.08e-11	6.99982	14.9913	0.266
8044143	5.59e-10	3.08e-11	6.99947	14.9893	0.427	C2orf40	chromosome 2 open reading frame 40
7938035	5.59e-10	3.08e-11	6.99945	14.9892	0.409	TRIM22	tripartite motif containing 22
8134904	5.7e-10	3.14e-11	-6.99607	14.9699	-0.23	POP7	POP7 homolog, ribonuclease P/MRP subunit
7968577	5.71e-10	3.15e-11	6.99568	14.9677	0.344	NBEA	neurobeachin
8167973	5.73e-10	3.17e-11	6.99481	14.9628	0.395	HEPH	hephaestin
8121002	5.75e-10	3.18e-11	6.99419	14.9592	0.26	SMIM8	small integral membrane protein 8
8071758	5.83e-10	3.23e-11	-6.99163	14.9447	-0.296	MMP11	matrix metallopeptidase 11
8123494	5.92e-10	3.28e-11	6.98898	14.9296	0.167	FAM120B	family with sequence similarity 120B
8134374	5.94e-10	3.29e-11	6.9885	14.9268	0.212
8073960	5.95e-10	3.29e-11	-6.98803	14.9242	-0.172	PIM3	Pim-3 proto-oncogene, serine/threonine kinase
7898263	5.97e-10	3.31e-11	-6.9874	14.9206	-0.207	FBLIM1	filamin binding LIM protein 1
7900395	6.02e-10	3.34e-11	6.98566	14.9107	0.164	RLF	rearranged L-myc fusion
7895226	6.14e-10	3.41e-11	6.98221	14.8911	0.182
7941236	6.14e-10	3.41e-11	-6.9821	14.8904	-0.258	CDC42EP2	CDC42 effector protein 2
8005736	6.21e-10	3.45e-11	6.98025	14.8799	0.207
8034299	6.22e-10	3.46e-11	-6.97976	14.8772	-0.224	ELOF1	elongation factor 1 homolog
8011832	6.22e-10	3.46e-11	-6.9797	14.8768	-0.193	NUP88	nucleoporin 88
8135821	6.26e-10	3.48e-11	6.97849	14.8699	0.466	LMOD2///LMOD2	leiomodin 2///leiomodin 2
7908125	6.26e-10	3.49e-11	6.97836	14.8692	0.221	RGL1	ral guanine nucleotide dissociation stimulator like 1
8018082	6.29e-10	3.5e-11	-6.97765	14.8651	-0.27	SLC39A11	solute carrier family 39 member 11
8085914	6.39e-10	3.56e-11	-6.97461	14.8479	-0.254	SLC4A7	solute carrier family 4 member 7
8161648	6.39e-10	3.56e-11	-6.9745	14.8472	-0.316	KLF9	Kruppel like factor 9
7900216	6.53e-10	3.64e-11	-6.97094	14.827	-0.196	AKIRIN1	akirin 1
7936835	6.54e-10	3.65e-11	6.97051	14.8246	0.511	CPXM2	carboxypeptidase X, M14 family member 2
7907160	6.71e-10	3.75e-11	-6.96594	14.7986	-0.217	ATP1B1	ATPase Na+/K+ transporting subunit beta 1
8082940	6.73e-10	3.76e-11	-6.96534	14.7952	-0.301	ARMC8	armadillo repeat containing 8
8135955	6.75e-10	3.77e-11	-6.96477	14.792	-0.291	CALU	calumenin
7958913	6.87e-10	3.84e-11	6.96168	14.7744	0.368	OAS2	2'-5'-oligoadenylate synthetase 2
8161319	7.09e-10	3.97e-11	6.95598	14.7421	0.329	ZNF658B///ZNF658	zinc finger protein 658B (pseudogene)///zinc finger protein 658
8118833	7.09e-10	3.97e-11	-6.95594	14.7419	-0.253	UHRF1BP1	UHRF1 binding protein 1
7981273	7.1e-10	3.98e-11	-6.95569	14.7405	-0.354	CCDC85C	coiled-coil domain containing 85C
7909236	7.14e-10	4e-11	-6.95473	14.735	-0.169	MAPKAPK2	mitogen-activated protein kinase-activated protein kinase 2
8109254	7.26e-10	4.07e-11	-6.95171	14.7179	-0.151	TCOF1	treacle ribosome biogenesis factor 1
8119492	7.3e-10	4.1e-11	-6.95057	14.7114	-0.373	BYSL	bystin like
8122440	7.35e-10	4.13e-11	-6.94929	14.7042	-0.331	LTV1	LTV1 ribosome biogenesis factor
7988163	7.54e-10	4.23e-11	6.94497	14.6797	0.281	CATSPER2	cation channel sperm associated 2
8016508	7.57e-10	4.25e-11	-6.9441	14.6748	-0.159	SNF8	SNF8, ESCRT-II complex subunit
8020495	7.57e-10	4.26e-11	6.94397	14.674	0.337	CABLES1	Cdk5 and Abl enzyme substrate 1
8011415	7.57e-10	4.26e-11	-6.94387	14.6734	-0.648	P2RX5	purinergic receptor P2X 5
8091009	7.58e-10	4.27e-11	-6.94352	14.6714	-0.225	PIK3CB	phosphatidylinositol-4,5-bisphosphate 3-kinase catalytic subunit beta
7941311	7.67e-10	4.32e-11	-6.94149	14.6599	-0.178	EHBP1L1///SIPA1	EH domain binding protein 1 like 1///signal-induced proliferation-associated 1
7964466	7.72e-10	4.35e-11	-6.94023	14.6528	-0.143	DCTN2	dynactin subunit 2
8098924	7.81e-10	4.41e-11	-6.93807	14.6406	-0.202	LETM1	leucine zipper and EF-hand containing transmembrane protein 1
8149448	7.84e-10	4.42e-11	-6.93749	14.6373	-0.553	MSR1	macrophage scavenger receptor 1
7957404	7.91e-10	4.47e-11	6.93568	14.6271	0.265	METTL25	methyltransferase like 25
7929562	7.95e-10	4.49e-11	6.93482	14.6222	0.235	ZNF518A	zinc finger protein 518A
8051075	8.16e-10	4.61e-11	-6.93031	14.5966	-0.161	GTF3C2	general transcription factor IIIC subunit 2
8059071	8.21e-10	4.64e-11	-6.92916	14.5902	-0.243	NHEJ1	non-homologous end joining factor 1
7972661	8.4e-10	4.75e-11	6.92511	14.5672	0.359
7991110	8.53e-10	4.83e-11	6.92228	14.5512	0.195	GOLGA6L10///GOLGA6L9///GOLGA6L5P	golgin A6 family-like 10///golgin A6 family-like 9///golgin A6 family-like 5, pseudogene
8048304	8.6e-10	4.87e-11	-6.92088	14.5433	-0.145	CTDSP1	CTD small phosphatase 1
8070129	8.63e-10	4.89e-11	-6.92003	14.5385	-0.238	DONSON	downstream neighbor of SON
7942647	8.64e-10	4.9e-11	6.91986	14.5375	0.287	LOC100506127	putative uncharacterized protein FLJ37770-like
8034983	8.71e-10	4.94e-11	-6.91834	14.529	-0.191	BRD4	bromodomain containing 4
7986977	8.71e-10	4.94e-11	6.91832	14.5289	0.159	TJP1	tight junction protein 1
8163525	8.75e-10	4.97e-11	-6.91739	14.5236	-0.203	POLE3	DNA polymerase epsilon 3, accessory subunit
8148358	8.77e-10	4.98e-11	-6.91677	14.5201	-0.198	PHF20L1	PHD finger protein 20-like 1
7906642	8.77e-10	4.98e-11	6.91677	14.5201	0.198	KLHDC9	kelch domain containing 9
7998774	8.79e-10	5e-11	-6.91629	14.5174	-0.161	RNPS1	RNA binding protein with serine rich domain 1
7938685	8.79e-10	5e-11	-6.91628	14.5173	-0.233
8097373	8.79e-10	5e-11	6.91608	14.5162	0.557	ABHD18	abhydrolase domain containing 18
7975676	8.79e-10	5e-11	6.91608	14.5161	0.258	BBOF1///ALDH6A1	basal body orientation factor 1///aldehyde dehydrogenase 6 family member A1
7974352	8.83e-10	5.03e-11	-6.91511	14.5107	-0.178	C14orf166	chromosome 14 open reading frame 166
7984217	8.89e-10	5.07e-11	-6.91384	14.5035	-0.276	PLEKHO2	pleckstrin homology domain containing O2
8138862	9.02e-10	5.14e-11	6.91138	14.4896	0.237	LOC401320	uncharacterized LOC401320
8127094	9.18e-10	5.24e-11	6.90823	14.4718	0.299	GSTA4	glutathione S-transferase alpha 4
7997128	9.19e-10	5.25e-11	6.90795	14.4702	0.293	IL34	interleukin 34
8069676	9.21e-10	5.26e-11	-6.9074	14.4671	-0.539	ADAMTS1	ADAM metallopeptidase with thrombospondin type 1 motif 1
7967202	9.24e-10	5.28e-11	-6.90673	14.4634	-0.341	RHOF	ras homolog family member F, filopodia associated
8114030	9.29e-10	5.31e-11	6.90579	14.458	0.296	KIF3A	kinesin family member 3A
7996720	9.36e-10	5.36e-11	-6.9043	14.4496	-0.153	PSKH1///CTRL	protein serine kinase H1///chymotrypsin like
8055377	9.38e-10	5.37e-11	6.90394	14.4476	0.21	ZRANB3	zinc finger RANBP2-type containing 3
8178399	9.4e-10	5.38e-11	-6.90342	14.4447	-0.308	NRM	nurim (nuclear envelope membrane protein)
8179683	9.4e-10	5.38e-11	-6.90342	14.4447	-0.308	NRM	nurim (nuclear envelope membrane protein)
8129330	9.41e-10	5.39e-11	-6.90314	14.4431	-0.499	TRDN	triadin
7923659	9.42e-10	5.41e-11	-6.90275	14.4409	-0.231	PPP1R15B	protein phosphatase 1 regulatory subunit 15B
8180308	9.47e-10	5.44e-11	-6.90173	14.4351	-0.272	HMGA1	high mobility group AT-hook 1
8180240	9.6e-10	5.51e-11	6.89938	14.4218	0.336
7943919	9.76e-10	5.61e-11	6.89638	14.4049	0.265	TTC12	tetratricopeptide repeat domain 12
8090678	9.82e-10	5.64e-11	-6.89532	14.399	-0.253	MRPL3	mitochondrial ribosomal protein L3
8046685	9.99e-10	5.75e-11	-6.89219	14.3813	-0.184	UBE2E4P///UBE2E3	ubiquitin conjugating enzyme E2 E4 pseudogene///ubiquitin conjugating enzyme E2 E3
7956989	1.01e-09	5.82e-11	-6.89007	14.3693	-0.199	MDM2	MDM2 proto-oncogene
8027368	1.02e-09	5.85e-11	6.88912	14.364	0.221	ZNF254	zinc finger protein 254
8095819	1.02e-09	5.86e-11	6.88867	14.3614	0.31	FAM47E	family with sequence similarity 47 member E
8001457	1.03e-09	5.95e-11	6.88626	14.3479	0.538	CES1	carboxylesterase 1
7942476	1.04e-09	5.98e-11	6.88513	14.3415	0.256	PAAF1	proteasomal ATPase associated factor 1
8012931	1.04e-09	6.02e-11	-6.88408	14.3356	-0.32	CDRT1///FBXW10	CMT1A duplicated region transcript 1///F-box and WD repeat domain containing 10
8169687	1.05e-09	6.07e-11	6.88273	14.328	0.576	ATP1B4	ATPase Na+/K+ transporting family member beta 4
8151457	1.05e-09	6.07e-11	6.88272	14.3279	0.328	HEY1	hes related family bHLH transcription factor with YRPW motif 1
8161326	1.05e-09	6.08e-11	6.88251	14.3267	0.305	ZNF658B///ZNF658	zinc finger protein 658B (pseudogene)///zinc finger protein 658
8095303	1.06e-09	6.13e-11	6.88109	14.3187	0.634	ADGRL3	adhesion G protein-coupled receptor L3
8089701	1.06e-09	6.15e-11	6.88054	14.3156	0.202	ZBTB20	zinc finger and BTB domain containing 20
8091523	1.06e-09	6.15e-11	6.88052	14.3155	0.42	P2RY13	purinergic receptor P2Y13
8017718	1.06e-09	6.16e-11	-6.88022	14.3138	-0.216	AXIN2	axin 2
7895149	1.09e-09	6.32e-11	-6.87575	14.2886	-0.275
8046726	1.09e-09	6.32e-11	-6.8757	14.2884	-0.192	SSFA2	sperm specific antigen 2
8000192	1.09e-09	6.34e-11	6.8752	14.2855	0.235	RRN3P3///RRN3P1///RRN3P2///RRN3	RRN3 homolog, RNA polymerase I transcription factor pseudogene 3///RRN3 homolog, RNA polymerase I transcription factor pseudogene 1///RRN3 homolog, RNA polymerase I transcription factor pseudogene 2///RRN3 homolog, RNA polymerase I transcription factor
8064790	1.1e-09	6.4e-11	-6.87352	14.2761	-0.492	RASSF2	Ras association domain family member 2
7903988	1.11e-09	6.46e-11	-6.87191	14.267	-0.198	RAP1A	RAP1A, member of RAS oncogene family
8148317	1.14e-09	6.63e-11	-6.86739	14.2416	-0.667	MYC	v-myc avian myelocytomatosis viral oncogene homolog
7949674	1.15e-09	6.71e-11	6.8654	14.2304	0.222	RBM4B	RNA binding motif protein 4B
8018793	1.17e-09	6.78e-11	-6.86339	14.2191	-0.291	JMJD6	arginine demethylase and lysine hydroxylase
7994565	1.17e-09	6.79e-11	6.86335	14.2189	0.239	RRN3P1///RRN3P2///RRN3	RRN3 homolog, RNA polymerase I transcription factor pseudogene 1///RRN3 homolog, RNA polymerase I transcription factor pseudogene 2///RRN3 homolog, RNA polymerase I transcription factor
8097586	1.19e-09	6.91e-11	6.86011	14.2006	0.228	GAB1	GRB2 associated binding protein 1
8028552	1.19e-09	6.94e-11	-6.85957	14.1976	-0.237	NFKBIB	NFKB inhibitor beta
7961891	1.21e-09	7.03e-11	6.85733	14.185	0.303	BHLHE41	basic helix-loop-helix family member e41
7913682	1.21e-09	7.04e-11	6.85696	14.1829	0.271	HMGCL	3-hydroxymethyl-3-methylglutaryl-CoA lyase
8027876	1.21e-09	7.05e-11	-6.85679	14.182	-0.199	TMEM147	transmembrane protein 147
8012099	1.22e-09	7.14e-11	-6.8546	14.1697	-0.227	PHF23	PHD finger protein 23
7998510	1.22e-09	7.15e-11	-6.85442	14.1686	-0.2	CLCN7	chloride voltage-gated channel 7
8107798	1.25e-09	7.28e-11	6.85121	14.1506	0.724	SLC27A6	solute carrier family 27 member 6
8095806	1.25e-09	7.28e-11	-6.85105	14.1497	-0.426	ART3	ADP-ribosyltransferase 3
8168058	1.26e-09	7.35e-11	-6.84961	14.1417	-0.746	FAM155B	family with sequence similarity 155 member B
7983828	1.28e-09	7.47e-11	6.84677	14.1257	0.228	TEX9	testis expressed 9
8117995	1.28e-09	7.48e-11	-6.84649	14.1241	-0.259	TUBB	tubulin beta class I
8177858	1.28e-09	7.48e-11	-6.84649	14.1241	-0.259	TUBB	tubulin beta class I
8179174	1.28e-09	7.48e-11	-6.84649	14.1241	-0.259	TUBB	tubulin beta class I
8123137	1.28e-09	7.49e-11	-6.84614	14.1221	-0.257	LOC100129518///ACAT2	uncharacterized LOC100129518///acetyl-CoA acetyltransferase 2
8166028	1.28e-09	7.51e-11	6.84587	14.1206	0.459	FRMPD4	FERM and PDZ domain containing 4
7932311	1.28e-09	7.54e-11	-6.84512	14.1164	-0.251	RSU1	Ras suppressor protein 1
8175947	1.29e-09	7.59e-11	-6.84389	14.1095	-0.183	HCFC1	host cell factor C1
8010161	1.29e-09	7.6e-11	-6.84367	14.1083	-0.19	2022-09-09	septin 9
8033257	1.31e-09	7.71e-11	-6.84122	14.0945	-0.683	C3	complement component 3
8024660	1.31e-09	7.72e-11	-6.84096	14.0931	-0.165	HMG20B	high mobility group 20B
8144322	1.31e-09	7.73e-11	6.84086	14.0925	0.417	MYOM2	myomesin 2
8065510	1.32e-09	7.77e-11	-6.83979	14.0865	-0.23	NANP	N-acetylneuraminic acid phosphatase
8064245	1.33e-09	7.84e-11	6.83822	14.0777	0.272	TCEA2	transcription elongation factor A2
8051501	1.34e-09	7.92e-11	6.83649	14.068	0.216	EIF2AK2	eukaryotic translation initiation factor 2 alpha kinase 2
8072705	1.35e-09	7.99e-11	-6.83504	14.0599	-0.317	RASD2	RASD family member 2
8111129	1.36e-09	8e-11	-6.83481	14.0586	-0.323	ZNF622	zinc finger protein 622
8122672	1.36e-09	8e-11	-6.8348	14.0585	-0.163	TAB2	TGF-beta activated kinase 1/MAP3K7 binding protein 2
7935968	1.36e-09	8.06e-11	6.83354	14.0514	0.222	LDB1	LIM domain binding 1
8136557	1.37e-09	8.12e-11	-6.83216	14.0437	-0.364	TBXAS1	thromboxane A synthase 1
8076128	1.42e-09	8.38e-11	-6.82677	14.0135	-0.273	JOSD1	Josephin domain containing 1
7915682	1.42e-09	8.4e-11	6.82624	14.0105	0.225	ZSWIM5	zinc finger SWIM-type containing 5
8150002	1.42e-09	8.4e-11	6.82621	14.0104	0.366	FBXO16	F-box protein 16
7971350	1.42e-09	8.43e-11	-6.82577	14.0079	-0.308	TSC22D1	TSC22 domain family member 1
8051928	1.42e-09	8.44e-11	6.82554	14.0066	0.215	PREPL	prolyl endopeptidase-like
7925444	1.44e-09	8.53e-11	6.82365	13.996	0.544
8012116	1.45e-09	8.57e-11	-6.82274	13.9909	-0.18	CTDNEP1	CTD nuclear envelope phosphatase 1
8109326	1.45e-09	8.57e-11	-6.82271	13.9907	-0.212	SMIM3	small integral membrane protein 3
7950425	1.45e-09	8.58e-11	-6.82255	13.9898	-0.819	CHRDL2	chordin like 2
7973002	1.45e-09	8.59e-11	6.82233	13.9886	0.231	LINC01296	long intergenic non-protein coding RNA 1296
8021365	1.45e-09	8.6e-11	-6.82226	13.9882	-0.244	ATP8B1	ATPase phospholipid transporting 8B1
8098121	1.45e-09	8.6e-11	6.82222	13.988	0.183	RAPGEF2	Rap guanine nucleotide exchange factor 2
8052925	1.46e-09	8.69e-11	-6.82031	13.9773	-0.162	TEX261	testis expressed 261
8148824	1.47e-09	8.72e-11	-6.81977	13.9743	-0.148	HSF1	heat shock transcription factor 1
8081548	1.47e-09	8.73e-11	-6.81949	13.9727	-0.224	NECTIN3	nectin cell adhesion molecule 3
8127051	1.47e-09	8.76e-11	-6.81896	13.9697	-0.218	TRAM2	translocation associated membrane protein 2
7910416	1.49e-09	8.86e-11	-6.81703	13.9589	-0.335	URB2	URB2 ribosome biogenesis 2 homolog (S. cerevisiae)
8127563	1.49e-09	8.9e-11	6.81624	13.9545	0.501	COL12A1	collagen type XII alpha 1 chain
8032009	1.5e-09	8.95e-11	-6.81529	13.9492	-0.218	MIER2	MIER family member 2
8036902	1.5e-09	8.97e-11	-6.81492	13.9471	-0.282	SERTAD1	SERTA domain containing 1
8145555	1.53e-09	9.13e-11	6.81172	13.9292	0.313	SCARA3	scavenger receptor class A member 3
8111136	1.54e-09	9.17e-11	6.81101	13.9252	0.505	FAM134B	family with sequence similarity 134 member B
8082745	1.54e-09	9.19e-11	6.81067	13.9233	0.262	ACKR4	atypical chemokine receptor 4
7933821	1.55e-09	9.26e-11	6.80936	13.916	0.409	RHOBTB1	Rho related BTB domain containing 1
7917103	1.55e-09	9.27e-11	6.80912	13.9146	0.18	ZZZ3	zinc finger ZZ-type containing 3
8119670	1.55e-09	9.29e-11	6.80867	13.9121	0.158	KLC4	kinesin light chain 4
8146216	1.58e-09	9.45e-11	6.80572	13.8956	0.241	VDAC3	voltage dependent anion channel 3
8160682	1.59e-09	9.5e-11	-6.8048	13.8905	-0.265	NOL6	nucleolar protein 6
8178598	1.59e-09	9.53e-11	-6.80422	13.8872	-0.375	CLIC1	chloride intracellular channel 1
8117034	1.6e-09	9.6e-11	-6.80302	13.8805	-0.314	GMPR	guanosine monophosphate reductase
7943442	1.61e-09	9.68e-11	6.80163	13.8727	0.256	DYNC2H1	dynein cytoplasmic 2 heavy chain 1
8085486	1.61e-09	9.69e-11	6.80135	13.8712	0.233	XPC	XPC complex subunit, DNA damage recognition and repair factor
[truncated: 31,298 more rows]
