# Supplementary material for: Identification of key immune-related genes in dilated cardiomyopathy using bioinformatics analysis
Source: Sci Rep. 2023 Feb 1;13:1820. doi: 10.1038/s41598-022-26277-w (PMC9892583; doi:10.1038/s41598-022-26277-w)
Supplement: Supplementary file 5 — Supplementary Information 5. [file 41598_2022_26277_MOESM5_ESM.xls]

## Sheet: ClueGO Results
ID	Term	Ontology Source	Term PValue	Term PValue Corrected with Bonferroni step down	Group PValue	Group PValue Corrected with Bonferroni step down	GOLevels	GOGroups	% Associated Genes	Nr. Genes	Associated Genes Found
GO:0098644	complex of collagen trimers	GO_CellularComponent-EBI-UniProt-GOA-ACAP-ARAP_13.05.2021_00h00	8.74094e-05	0.000611866	8.74094e-05	0.000174819	[3, 5, 6]	Group0	14.2857	3	[COL1A2, COL3A1, LUM]
GO:0098643	banded collagen fibril	GO_CellularComponent-EBI-UniProt-GOA-ACAP-ARAP_13.05.2021_00h00	1.48546e-05	0.000133691	8.74094e-05	0.000174819	[4, 5, 6, 7]	Group0	25	3	[COL1A2, COL3A1, LUM]
GO:0005583	fibrillar collagen trimer	GO_CellularComponent-EBI-UniProt-GOA-ACAP-ARAP_13.05.2021_00h00	1.48546e-05	0.000133691	8.74094e-05	0.000174819	[3, 5, 6, 7, 8]	Group0	25	3	[COL1A2, COL3A1, LUM]
GO:0001772	immunological synapse	GO_CellularComponent-EBI-UniProt-GOA-ACAP-ARAP_13.05.2021_00h00	0.000759368	0.00151874	0.000626543	0.000626543	[2, 4]	Group1	6.97674	3	[CD53, HLA-DRA, HLA-DRB1]
GO:0098576	lumenal side of membrane	GO_CellularComponent-EBI-UniProt-GOA-ACAP-ARAP_13.05.2021_00h00	0.000613414	0.00184024	0.000626543	0.000626543	[3, 4, 5]	Group1	7.5	3	[HLA-DPA1, HLA-DRA, HLA-DRB1]
GO:0042611	MHC protein complex	GO_CellularComponent-EBI-UniProt-GOA-ACAP-ARAP_13.05.2021_00h00	0.000210833	0.00105416	0.000626543	0.000626543	[4, 5]	Group1	10.7143	3	[HLA-DPA1, HLA-DRA, HLA-DRB1]
GO:0042613	MHC class II protein complex	GO_CellularComponent-EBI-UniProt-GOA-ACAP-ARAP_13.05.2021_00h00	4.52301e-05	0.000361841	0.000626543	0.000626543	[5, 6]	Group1	17.6471	3	[HLA-DPA1, HLA-DRA, HLA-DRB1]
GO:0098553	lumenal side of endoplasmic reticulum membrane	GO_CellularComponent-EBI-UniProt-GOA-ACAP-ARAP_13.05.2021_00h00	0.000315408	0.00126163	0.000626543	0.000626543	[4, 5, 6, 7, 8]	Group1	9.375	3	[HLA-DPA1, HLA-DRA, HLA-DRB1]
GO:0030134	COPII-coated ER to Golgi transport vesicle	GO_CellularComponent-EBI-UniProt-GOA-ACAP-ARAP_13.05.2021_00h00	0.000775038	0.000775038	0.000626543	0.000626543	[5, 6, 8]	Group1	4.0404	4	[AREG, HLA-DPA1, HLA-DRA, HLA-DRB1]
GO:0012507	ER to Golgi transport vesicle membrane	GO_CellularComponent-EBI-UniProt-GOA-ACAP-ARAP_13.05.2021_00h00	0.000174508	0.00104705	0.000626543	0.000626543	[5, 6, 7, 8, 9]	Group1	5.97015	4	[AREG, HLA-DPA1, HLA-DRA, HLA-DRB1]
GO:0071556	integral component of lumenal side of endoplasmic reticulum membrane	GO_CellularComponent-EBI-UniProt-GOA-ACAP-ARAP_13.05.2021_00h00	0.000315408	0.00126163	0.000626543	0.000626543	[5, 6, 7, 8, 9, 10]	Group1	9.375	3	[HLA-DPA1, HLA-DRA, HLA-DRB1]
