# Supplementary material for: Identification of key immune-related genes in dilated cardiomyopathy using bioinformatics analysis
Source: Sci Rep. 2023 Feb 1;13:1820. doi: 10.1038/s41598-022-26277-w (PMC9892583; doi:10.1038/s41598-022-26277-w)
Supplement: Supplementary file 6 — Supplementary Information 6. [file 41598_2022_26277_MOESM6_ESM.xls]

## Sheet: ClueGO Results
ID	Term	Ontology Source	Term PValue	Term PValue Corrected with Bonferroni step down	Group PValue	Group PValue Corrected with Bonferroni step down	GOLevels	GOGroups	% Associated Genes	Nr. Genes	Associated Genes Found
KEGG:04061	Viral protein interaction with cytokine and cytokine receptor	KEGG_13.05.2021	0.000856397	0.00342559	0.000856397	0.000856397	[-1]	Group0	4	4	[CCL2, CSF1R, CXCR4, IL10RA]
KEGG:04933	AGE-RAGE signaling pathway in diabetic complications	KEGG_13.05.2021	6.30188e-05	0.000819244	6.30188e-05	0.000189056	[-1]	Group1	5	5	[CCL2, COL1A2, COL3A1, PRKCB, SELE]
KEGG:05143	African trypanosomiasis	KEGG_13.05.2021	0.000520616	0.00520616	0.000520616	0.00104123	[-1]	Group2	8.10811	3	[NPPA, PRKCB, SELE]
KEGG:04514	Cell adhesion molecules	KEGG_13.05.2021	3.67799e-05	0.000551698	1.25694e-05	5.02778e-05	[-1]	Group3	4.02685	6	[HLA-DPA1, HLA-DRA, HLA-DRB1, PTPRC, SELE, SELL]
KEGG:04640	Hematopoietic cell lineage	KEGG_13.05.2021	0.000824662	0.00412331	1.25694e-05	5.02778e-05	[-1]	Group3	4.0404	4	[CSF1R, HLA-DPA1, HLA-DRA, HLA-DRB1]
KEGG:04672	Intestinal immune network for IgA production	KEGG_13.05.2021	5.41007e-05	0.00075741	1.25694e-05	5.02778e-05	[-1]	Group3	8.16327	4	[CXCR4, HLA-DPA1, HLA-DRA, HLA-DRB1]
KEGG:04940	Type I diabetes mellitus	KEGG_13.05.2021	0.000812334	0.004874	1.25694e-05	5.02778e-05	[-1]	Group3	6.97674	3	[HLA-DPA1, HLA-DRA, HLA-DRB1]
KEGG:05140	Leishmaniasis	KEGG_13.05.2021	0.000317126	0.00348838	1.25694e-05	5.02778e-05	[-1]	Group3	5.19481	4	[HLA-DPA1, HLA-DRA, HLA-DRB1, PRKCB]
KEGG:05310	Asthma	KEGG_13.05.2021	0.00030658	0.00367896	1.25694e-05	5.02778e-05	[-1]	Group3	9.67742	3	[HLA-DPA1, HLA-DRA, HLA-DRB1]
KEGG:05320	Autoimmune thyroid disease	KEGG_13.05.2021	0.00149706	0.00449118	1.25694e-05	5.02778e-05	[-1]	Group3	5.66038	3	[HLA-DPA1, HLA-DRA, HLA-DRB1]
KEGG:05321	Inflammatory bowel disease	KEGG_13.05.2021	0.00269421	0.00269421	1.25694e-05	5.02778e-05	[-1]	Group3	4.61538	3	[HLA-DPA1, HLA-DRA, HLA-DRB1]
KEGG:05323	Rheumatoid arthritis	KEGG_13.05.2021	0.000651485	0.00521188	1.25694e-05	5.02778e-05	[-1]	Group3	4.30108	4	[CCL2, HLA-DPA1, HLA-DRA, HLA-DRB1]
KEGG:05330	Allograft rejection	KEGG_13.05.2021	0.00056357	0.00507213	1.25694e-05	5.02778e-05	[-1]	Group3	7.89474	3	[HLA-DPA1, HLA-DRA, HLA-DRB1]
KEGG:05332	Graft-versus-host disease	KEGG_13.05.2021	0.000757899	0.00530529	1.25694e-05	5.02778e-05	[-1]	Group3	7.14286	3	[HLA-DPA1, HLA-DRA, HLA-DRB1]
KEGG:05416	Viral myocarditis	KEGG_13.05.2021	0.0021421	0.0042842	1.25694e-05	5.02778e-05	[-1]	Group3	5	3	[HLA-DPA1, HLA-DRA, HLA-DRB1]
