# Supplementary material for: Identification of key immune-related genes in dilated cardiomyopathy using bioinformatics analysis
Source: Sci Rep. 2023 Feb 1;13:1820. doi: 10.1038/s41598-022-26277-w (PMC9892583; doi:10.1038/s41598-022-26277-w)
Supplement: Supplementary file 7 — Supplementary Information 7. [file 41598_2022_26277_MOESM7_ESM.xls]

## Sheet: ClueGO Results
ID	Term	Ontology Source	Term PValue	Term PValue Corrected with Bonferroni step down	Group PValue	Group PValue Corrected with Bonferroni step down	GOLevels	GOGroups	% Associated Genes	Nr. Genes	Associated Genes Found
GO:0004180	carboxypeptidase activity	GO_MolecularFunction-EBI-UniProt-GOA-ACAP-ARAP_13.05.2021_00h00	0.00107928	0.00215857	0.00107928	0.00215857	[5]	Group0	6	3	[ACE2, AEBP1, CXCR4]
GO:0004715	non-membrane spanning protein tyrosine kinase activity	GO_MolecularFunction-EBI-UniProt-GOA-ACAP-ARAP_13.05.2021_00h00	0.000100445	0.000602672	0.000100445	0.000502226	[5, 7]	Group1	6.66667	4	[ITK, NR4A3, SLA, STYK1]
GO:0008201	heparin binding	GO_MolecularFunction-EBI-UniProt-GOA-ACAP-ARAP_13.05.2021_00h00	5.63659e-07	5.07293e-06	5.63659e-07	3.94561e-06	[3, 4]	Group2	4.51977	8	[CCN2, ECM2, LTBP2, NELL2, POSTN, PTPRC, SELL, SERPINE2]
GO:0030020	extracellular matrix structural constituent conferring tensile strength	GO_MolecularFunction-EBI-UniProt-GOA-ACAP-ARAP_13.05.2021_00h00	0.000602466	0.0018074	0.000602466	0.0018074	[3]	Group3	7.31707	3	[COL14A1, COL1A2, COL3A1]
GO:0005518	collagen binding	GO_MolecularFunction-EBI-UniProt-GOA-ACAP-ARAP_13.05.2021_00h00	6.88696e-06	5.50957e-05	1.37072e-06	8.22433e-06	[3]	Group4	7.57576	5	[AEBP1, ASPN, COL14A1, ECM2, LUM]
GO:0030021	extracellular matrix structural constituent conferring compression resistance	GO_MolecularFunction-EBI-UniProt-GOA-ACAP-ARAP_13.05.2021_00h00	0.000153465	0.000767327	1.37072e-06	8.22433e-06	[3]	Group4	11.5385	3	[ASPN, FMOD, LUM]
GO:0042605	peptide antigen binding	GO_MolecularFunction-EBI-UniProt-GOA-ACAP-ARAP_13.05.2021_00h00	0.000444244	0.00177698	0.00056	0.00224	[3, 4]	Group5	8.10811	3	[HLA-DPA1, HLA-DRA, HLA-DRB1]
GO:0032395	MHC class II receptor activity	GO_MolecularFunction-EBI-UniProt-GOA-ACAP-ARAP_13.05.2021_00h00	1.01725e-05	7.12074e-05	0.00056	0.00224	[4]	Group5	27.2727	3	[HLA-DPA1, HLA-DRA, HLA-DRB1]
GO:0098531	ligand-activated transcription factor activity	GO_MolecularFunction-EBI-UniProt-GOA-ACAP-ARAP_13.05.2021_00h00	0.00191989	0.00191989	0.00191989	0.00191989	[3]	Group6	4.91803	3	[AREG, NR4A2, NR4A3]
GO:0004879	nuclear receptor activity	GO_MolecularFunction-EBI-UniProt-GOA-ACAP-ARAP_13.05.2021_00h00	0.00191989	0.00191989	0.00191989	0.00191989	[3, 4]	Group6	4.91803	3	[AREG, NR4A2, NR4A3]
