# Supplementary material for: Identification of key immune-related genes in dilated cardiomyopathy using bioinformatics analysis
Source: Sci Rep. 2023 Feb 1;13:1820. doi: 10.1038/s41598-022-26277-w (PMC9892583; doi:10.1038/s41598-022-26277-w)
Supplement: Supplementary file 8 — Supplementary Information 8. [file 41598_2022_26277_MOESM8_ESM.xls]

## Sheet: ClueGO Results
ID	Term	Ontology Source	Term PValue	Term PValue Corrected with Bonferroni step down	Group PValue	Group PValue Corrected with Bonferroni step down	GOLevels	GOGroups	% Associated Genes	Nr. Genes	Associated Genes Found
GO:0001914	regulation of T cell mediated cytotoxicity	GO_ImmuneSystemProcess-EBI-UniProt-GOA-ACAP-ARAP_13.05.2021_00h00	0.00427516	0.0470268	0.0164198	0.0328396	[5, 6]	Group0	7.89474	3	[HLA-DRA, HLA-DRB1, PTPRC]
GO:0002711	positive regulation of T cell mediated immunity	GO_ImmuneSystemProcess-EBI-UniProt-GOA-ACAP-ARAP_13.05.2021_00h00	0.00133208	0.0186491	0.0164198	0.0328396	[5, 6]	Group0	7.14286	4	[HLA-DRA, HLA-DRB1, PTPRC, SASH3]
GO:0046635	positive regulation of alpha-beta T cell activation	GO_ImmuneSystemProcess-EBI-UniProt-GOA-ACAP-ARAP_13.05.2021_00h00	0.00274218	0.0329061	0.0164198	0.0328396	[5, 6]	Group0	5.88235	4	[HLA-DRA, HLA-DRB1, PTPRC, SASH3]
GO:0001916	positive regulation of T cell mediated cytotoxicity	GO_ImmuneSystemProcess-EBI-UniProt-GOA-ACAP-ARAP_13.05.2021_00h00	0.00158326	0.0205824	0.0164198	0.0328396	[5, 6, 7]	Group0	11.1111	3	[HLA-DRA, HLA-DRB1, PTPRC]
GO:0090715	immunological memory formation process	GO_ImmuneSystemProcess-EBI-UniProt-GOA-ACAP-ARAP_13.05.2021_00h00	0.000213021	0.00319532	0.0284103	0.0284103	[2, 3]	Group1	21.4286	3	[FGL2, HLA-DRA, HLA-DRB1]
GO:0043379	memory T cell differentiation	GO_ImmuneSystemProcess-EBI-UniProt-GOA-ACAP-ARAP_13.05.2021_00h00	0.000168383	0.00269413	0.0284103	0.0284103	[3, 4, 6, 7, 9]	Group1	23.0769	3	[FGL2, HLA-DRA, HLA-DRB1]
GO:0002292	T cell differentiation involved in immune response	GO_ImmuneSystemProcess-EBI-UniProt-GOA-ACAP-ARAP_13.05.2021_00h00	0.0274512	0.0274512	0.0284103	0.0284103	[5, 6, 8]	Group1	4	3	[FGL2, HLA-DRA, HLA-DRB1]
GO:0043380	regulation of memory T cell differentiation	GO_ImmuneSystemProcess-EBI-UniProt-GOA-ACAP-ARAP_13.05.2021_00h00	0.000130307	0.00221521	0.0284103	0.0284103	[3, 4, 5, 6, 7, 8, 9, 10]	Group1	25	3	[FGL2, HLA-DRA, HLA-DRB1]
