# Supplementary material for: Identification of key immune-related genes in dilated cardiomyopathy using bioinformatics analysis
Source: Sci Rep. 2023 Feb 1;13:1820. doi: 10.1038/s41598-022-26277-w (PMC9892583; doi:10.1038/s41598-022-26277-w)
Supplement: Supplementary file 9 — Supplementary Information 9. [file 41598_2022_26277_MOESM9_ESM.xls]

## Sheet: ClueGO Results
ID	Term	Ontology Source	Term PValue	Term PValue Corrected with Bonferroni step down	Group PValue	Group PValue Corrected with Bonferroni step down	GOLevels	GOGroups	% Associated Genes	Nr. Genes	Associated Genes Found
GO:0030199	collagen fibril organization	GO_BiologicalProcess-EBI-UniProt-GOA-ACAP-ARAP_13.05.2021_00h00	8.01072e-06	0.000264354	8.01072e-06	8.01072e-05	[5, 6]	Group00	5.45455	6	[AEBP1, COL14A1, COL1A2, COL3A1, FMOD, LUM]
GO:0002548	monocyte chemotaxis	GO_BiologicalProcess-EBI-UniProt-GOA-ACAP-ARAP_13.05.2021_00h00	0.00403228	0.00806456	0.00403228	0.0120968	[4, 6, 7]	Group01	4.05405	3	[CCL2, PLA2G7, PTPRO]
GO:0004879	nuclear receptor activity	GO_BiologicalProcess-EBI-UniProt-GOA-ACAP-ARAP_13.05.2021_00h00	0.00233035	0.0163125	0.00233035	0.0093214	[4, 5, 6, 8, 9, 10, 11, 12, 13, 14]	Group02	4.91803	3	[AREG, NR4A2, NR4A3]
GO:0045123	cellular extravasation	GO_BiologicalProcess-EBI-UniProt-GOA-ACAP-ARAP_13.05.2021_00h00	0.00418736	0.00418736	0.00418736	0.00837472	[3, 5, 6]	Group03	4	3	[CCL2, SELE, SELL]
GO:0060443	mammary gland morphogenesis	GO_BiologicalProcess-EBI-UniProt-GOA-ACAP-ARAP_13.05.2021_00h00	0.00139077	0.01808	0.00139077	0.0111262	[5, 6, 7, 8]	Group04	5.88235	3	[AREG, CSF1R, ELF3]
GO:0046850	regulation of bone remodeling	GO_BiologicalProcess-EBI-UniProt-GOA-ACAP-ARAP_13.05.2021_00h00	0.00211801	0.0169441	0.00211801	0.012708	[4, 5]	Group05	5.08475	3	[CSF1R, HAMP, LTBP2]
GO:0045124	regulation of bone resorption	GO_BiologicalProcess-EBI-UniProt-GOA-ACAP-ARAP_13.05.2021_00h00	0.00131302	0.0183823	0.00211801	0.012708	[3, 5, 6, 7]	Group05	6	3	[CSF1R, HAMP, LTBP2]
GO:0031670	cellular response to nutrient	GO_BiologicalProcess-EBI-UniProt-GOA-ACAP-ARAP_13.05.2021_00h00	0.00123807	0.018571	0.00123807	0.0111426	[4, 5, 6]	Group06	6.12245	3	[PENK, POSTN, TNC]
GO:0071295	cellular response to vitamin	GO_BiologicalProcess-EBI-UniProt-GOA-ACAP-ARAP_13.05.2021_00h00	0.000459324	0.0101051	0.00123807	0.0111426	[5, 6, 7]	Group06	8.57143	3	[PENK, POSTN, TNC]
GO:0008217	regulation of blood pressure	GO_BiologicalProcess-EBI-UniProt-GOA-ACAP-ARAP_13.05.2021_00h00	2.75333e-07	9.63666e-06	1.83291e-06	2.0162e-05	[3, 5]	Group07	4.32692	9	[ACE2, AREG, COL1A2, CORIN, NPPA, NPPB, NPR3, POSTN, PTPRO]
GO:0098801	regulation of renal system process	GO_BiologicalProcess-EBI-UniProt-GOA-ACAP-ARAP_13.05.2021_00h00	0.000633458	0.0126692	1.83291e-06	2.0162e-05	[4, 5]	Group07	7.69231	3	[CORIN, NPPB, PTPRO]
GO:0003073	regulation of systemic arterial blood pressure	GO_BiologicalProcess-EBI-UniProt-GOA-ACAP-ARAP_13.05.2021_00h00	4.46342e-07	1.51756e-05	1.83291e-06	2.0162e-05	[4, 6]	Group07	6.42202	7	[ACE2, AREG, CORIN, NPPA, NPPB, POSTN, PTPRO]
GO:1903779	regulation of cardiac conduction	GO_BiologicalProcess-EBI-UniProt-GOA-ACAP-ARAP_13.05.2021_00h00	0.00267286	0.0133643	1.83291e-06	2.0162e-05	[3, 4, 6, 7, 8]	Group07	4.6875	3	[ACE2, CORIN, NPPA]
GO:0086009	membrane repolarization	GO_BiologicalProcess-EBI-UniProt-GOA-ACAP-ARAP_13.05.2021_00h00	0.00109639	0.0175423	0.0087876	0.0087876	[4, 6]	Group08	6.38298	3	[KCNIP2, KCNN2, NPPA]
GO:0099622	cardiac muscle cell membrane repolarization	GO_BiologicalProcess-EBI-UniProt-GOA-ACAP-ARAP_13.05.2021_00h00	0.000586547	0.0123175	0.0087876	0.0087876	[4, 5, 7]	Group08	7.89474	3	[KCNIP2, KCNN2, NPPA]
GO:0043268	positive regulation of potassium ion transport	GO_BiologicalProcess-EBI-UniProt-GOA-ACAP-ARAP_13.05.2021_00h00	0.00373276	0.0149311	0.0087876	0.0087876	[4, 5, 6, 7, 8]	Group08	4.16667	3	[KCNIP2, KCNN2, NPPA]
GO:1901381	positive regulation of potassium ion transmembrane transport	GO_BiologicalProcess-EBI-UniProt-GOA-ACAP-ARAP_13.05.2021_00h00	0.00255545	0.0153327	0.0087876	0.0087876	[5, 6, 7, 8, 9, 10]	Group08	4.7619	3	[KCNIP2, KCNN2, NPPA]
GO:0044273	sulfur compound catabolic process	GO_BiologicalProcess-EBI-UniProt-GOA-ACAP-ARAP_13.05.2021_00h00	0.00233035	0.0163125	0.00222742	0.0111371	[4]	Group09	4.91803	3	[FMOD, LUM, OMD]
GO:0006026	aminoglycan catabolic process	GO_BiologicalProcess-EBI-UniProt-GOA-ACAP-ARAP_13.05.2021_00h00	0.000237897	0.00570953	0.00222742	0.0111371	[5]	Group09	5.71429	4	[FMOD, LUM, LYVE1, OMD]
GO:0042339	keratan sulfate metabolic process	GO_BiologicalProcess-EBI-UniProt-GOA-ACAP-ARAP_13.05.2021_00h00	0.000385283	0.00886151	0.00222742	0.0111371	[4, 7]	Group09	9.09091	3	[FMOD, LUM, OMD]
GO:0018146	keratan sulfate biosynthetic process	GO_BiologicalProcess-EBI-UniProt-GOA-ACAP-ARAP_13.05.2021_00h00	0.00023496	0.00587401	0.00222742	0.0111371	[5, 7, 8]	Group09	10.7143	3	[FMOD, LUM, OMD]
GO:0042340	keratan sulfate catabolic process	GO_BiologicalProcess-EBI-UniProt-GOA-ACAP-ARAP_13.05.2021_00h00	1.65843e-05	0.000514113	0.00222742	0.0111371	[5, 7, 8]	Group09	25	3	[FMOD, LUM, OMD]
GO:0045576	mast cell activation	GO_BiologicalProcess-EBI-UniProt-GOA-ACAP-ARAP_13.05.2021_00h00	0.00388075	0.0116423	0.00418736	0.00837472	[4, 5]	Group10	4.10959	3	[CD84, NPPA, NR4A3]
GO:0002448	mast cell mediated immunity	GO_BiologicalProcess-EBI-UniProt-GOA-ACAP-ARAP_13.05.2021_00h00	0.00191815	0.0172634	0.00418736	0.00837472	[5]	Group10	5.26316	3	[CD84, NPPA, NR4A3]
GO:0033003	regulation of mast cell activation	GO_BiologicalProcess-EBI-UniProt-GOA-ACAP-ARAP_13.05.2021_00h00	0.000965435	0.0164124	0.00418736	0.00837472	[4, 5, 6]	Group10	6.66667	3	[CD84, NPPA, NR4A3]
GO:0002279	mast cell activation involved in immune response	GO_BiologicalProcess-EBI-UniProt-GOA-ACAP-ARAP_13.05.2021_00h00	0.00182283	0.0182283	0.00418736	0.00837472	[5, 6]	Group10	5.35714	3	[CD84, NPPA, NR4A3]
GO:0043303	mast cell degranulation	GO_BiologicalProcess-EBI-UniProt-GOA-ACAP-ARAP_13.05.2021_00h00	0.00173052	0.0190357	0.00418736	0.00837472	[4, 5, 6, 7, 8, 9]	Group10	5.45455	3	[CD84, NPPA, NR4A3]
GO:0008217	regulation of blood pressure	GO_BiologicalProcess-EBI-UniProt-GOA-ACAP-ARAP_13.05.2021_00h00	2.75333e-07	9.63666e-06	4.26783e-07	5.12139e-06	[3, 5]	Group11	4.32692	9	[ACE2, AREG, COL1A2, CORIN, NPPA, NPPB, NPR3, POSTN, PTPRO]
GO:1903524	positive regulation of blood circulation	GO_BiologicalProcess-EBI-UniProt-GOA-ACAP-ARAP_13.05.2021_00h00	0.000844856	0.0152074	4.26783e-07	5.12139e-06	[3, 4, 5, 6]	Group11	6.97674	3	[ACE2, CCN2, NPPA]
GO:0003073	regulation of systemic arterial blood pressure	GO_BiologicalProcess-EBI-UniProt-GOA-ACAP-ARAP_13.05.2021_00h00	4.46342e-07	1.51756e-05	4.26783e-07	5.12139e-06	[4, 6]	Group11	6.42202	7	[ACE2, AREG, CORIN, NPPA, NPPB, POSTN, PTPRO]
GO:0045933	positive regulation of muscle contraction	GO_BiologicalProcess-EBI-UniProt-GOA-ACAP-ARAP_13.05.2021_00h00	0.00109639	0.0175423	4.26783e-07	5.12139e-06	[3, 4, 5, 6, 7]	Group11	6.38298	3	[ACE2, CCN2, NPPA]
GO:1903779	regulation of cardiac conduction	GO_BiologicalProcess-EBI-UniProt-GOA-ACAP-ARAP_13.05.2021_00h00	0.00267286	0.0133643	4.26783e-07	5.12139e-06	[3, 4, 6, 7, 8]	Group11	4.6875	3	[ACE2, CORIN, NPPA]
GO:0045823	positive regulation of heart contraction	GO_BiologicalProcess-EBI-UniProt-GOA-ACAP-ARAP_13.05.2021_00h00	0.000734315	0.013952	4.26783e-07	5.12139e-06	[4, 5, 6, 7]	Group11	7.31707	3	[ACE2, CCN2, NPPA]
GO:0045989	positive regulation of striated muscle contraction	GO_BiologicalProcess-EBI-UniProt-GOA-ACAP-ARAP_13.05.2021_00h00	5.04684e-05	0.00136265	4.26783e-07	5.12139e-06	[4, 5, 6, 7, 8]	Group11	17.6471	3	[ACE2, CCN2, NPPA]
GO:0060452	positive regulation of cardiac muscle contraction	GO_BiologicalProcess-EBI-UniProt-GOA-ACAP-ARAP_13.05.2021_00h00	9.10253e-06	0.000291281	4.26783e-07	5.12139e-06	[5, 6, 7, 8, 9]	Group11	30	3	[ACE2, CCN2, NPPA]
GO:0090713	immunological memory process	GO_BiologicalProcess-EBI-UniProt-GOA-ACAP-ARAP_13.05.2021_00h00	5.04684e-05	0.00136265	0.0016506	0.0115542	[2, 3]	Group12	17.6471	3	[FGL2, HLA-DRA, HLA-DRB1]
GO:0002468	dendritic cell antigen processing and presentation	GO_BiologicalProcess-EBI-UniProt-GOA-ACAP-ARAP_13.05.2021_00h00	3.39802e-05	0.000951447	0.0016506	0.0115542	[3]	Group12	20	3	[FGL2, HLA-DRA, HLA-DRB1]
GO:0090715	immunological memory formation process	GO_BiologicalProcess-EBI-UniProt-GOA-ACAP-ARAP_13.05.2021_00h00	2.7269e-05	0.000790801	0.0016506	0.0115542	[3, 4]	Group12	21.4286	3	[FGL2, HLA-DRA, HLA-DRB1]
GO:0031343	positive regulation of cell killing	GO_BiologicalProcess-EBI-UniProt-GOA-ACAP-ARAP_13.05.2021_00h00	0.00418736	0.00418736	0.0016506	0.0115542	[3, 4, 5]	Group12	4	3	[HLA-DRA, HLA-DRB1, PTPRC]
GO:0001913	T cell mediated cytotoxicity	GO_BiologicalProcess-EBI-UniProt-GOA-ACAP-ARAP_13.05.2021_00h00	0.00155482	0.0186579	0.0016506	0.0115542	[4, 5, 6]	Group12	5.66038	3	[HLA-DRA, HLA-DRB1, PTPRC]
GO:0001912	positive regulation of leukocyte mediated cytotoxicity	GO_BiologicalProcess-EBI-UniProt-GOA-ACAP-ARAP_13.05.2021_00h00	0.00182283	0.0182283	0.0016506	0.0115542	[4, 5, 6, 7]	Group12	5.35714	3	[HLA-DRA, HLA-DRB1, PTPRC]
GO:0001914	regulation of T cell mediated cytotoxicity	GO_BiologicalProcess-EBI-UniProt-GOA-ACAP-ARAP_13.05.2021_00h00	0.000586547	0.0123175	0.0016506	0.0115542	[5, 6, 7, 8]	Group12	7.89474	3	[HLA-DRA, HLA-DRB1, PTPRC]
GO:0001916	positive regulation of T cell mediated cytotoxicity	GO_BiologicalProcess-EBI-UniProt-GOA-ACAP-ARAP_13.05.2021_00h00	0.000210439	0.00547142	0.0016506	0.0115542	[5, 6, 7, 8, 9]	Group12	11.1111	3	[HLA-DRA, HLA-DRB1, PTPRC]
GO:0043379	memory T cell differentiation	GO_BiologicalProcess-EBI-UniProt-GOA-ACAP-ARAP_13.05.2021_00h00	2.14925e-05	0.000644775	0.0016506	0.0115542	[4, 5, 7, 8, 9, 10, 11, 12, 13]	Group12	23.0769	3	[FGL2, HLA-DRA, HLA-DRB1]
GO:0043380	regulation of memory T cell differentiation	GO_BiologicalProcess-EBI-UniProt-GOA-ACAP-ARAP_13.05.2021_00h00	1.65843e-05	0.000514113	0.0016506	0.0115542	[4, 5, 6, 7, 8, 9, 10, 11, 12, 13, 14]	Group12	25	3	[FGL2, HLA-DRA, HLA-DRB1]
