# Supplementary material for: Identification of key immune-related genes in dilated cardiomyopathy using bioinformatics analysis
Source: Sci Rep. 2023 Feb 1;13:1820. doi: 10.1038/s41598-022-26277-w (PMC9892583; doi:10.1038/s41598-022-26277-w)
Supplement: Supplementary file 10 — Supplementary Information 10. [file 41598_2022_26277_MOESM10_ESM.csv]

		B cells naive	B cells memory	Plasma cells	T cells CD8	T cells CD4 naive	T cells CD4 memory resting	T cells CD4 memory activated	T cells follicular helper	T cells regulatory (Tregs)	T cells gamma delta	NK cells resting	NK cells activated	Monocytes	Macrophages M0	Macrophages M1	Macrophages M2	Dendritic cells resting	Dendritic cells activated	Mast cells resting	Mast cells activated	Eosinophils	Neutrophils
DCM	GSM82386	0.128504518	0	0	0	0	0.103352909	0	0	0.192141426	0.043819923	0	0.329699888	0	0	0.074193264	0	0.079440668	0	0	0.048847404	0	0
DCM	GSM82387	0.119626969	0.037113162	0.194547776	0	0	0.039363152	0	0.04530917	0.060287532	0.026189912	0	0.371810757	0	0.036435863	0.036112804	0	0	0	0	0	0.033202903	0
DCM	GSM82388	0.06636494	0.038654494	0.031772977	0	0	0.072192029	0	0	0.129630926	0.051792583	0	0.343927665	0	0	0.031964005	0	0.118850517	0	0	0.098514226	0	0.016335636
DCM	GSM82389	0.100381676	0	0.089569982	0.165707547	0	0.042215287	0	0	0.251923912	0.033554425	0	0.14304122	0.019200358	0	0.047754087	0.011068852	0.026572342	0	0	0.067067111	0.001943201	0
DCM	GSM82390	0.0302984	0	0.073049068	0.073991286	0	0.025879093	0	0	0.174133899	0.136076368	0	0.150364862	0.057701013	0	0.014433023	0.049290814	0.161182026	0	0.026509817	0.02709033	0	0
DCM	GSM82391	0.084776748	0	0.106390381	0.017011715	0	0.089518402	0	0	0.213395147	0.091870315	0	0.265831764	0.001685923	0	0.023836729	0.023022218	0.069695308	0	0	0.012602025	0	0.000363325
DCM	GSM82392	0.072950298	0	0.084696805	0.158609823	0	0.061919543	0	0	0.220212146	0.004104526	0	0.269327263	0	0	0	0	0.037385649	0	0	0.081213465	0.006927636	0.002652846
DCM	GSM2251530	0.019008471	0	0	0.062315041	0	0	0	0	0.023962537	0.43114698	0.075406458	0	0.007506978	0.085958722	0.01878241	0.071625211	0.062891992	0	0	0.1413952	0	0
DCM	GSM2251531	0.016475978	0	0.094212085	0.062256981	0	0.067442534	0	0.044469424	0.041443011	0.157204693	0	0.204578069	0	0	0.027884734	0.11549996	0.062564007	0.006804042	0.048175315	0	0	0.050989168
DCM	GSM2251532	0	0.010712352	0.048409027	0.149356654	0	0	0	0.044034524	0.084546006	0.155723466	0	0.058315156	0	0.0381531	0.045276835	0.141207578	0.117907934	0	0.106357368	0	0	0
DCM	GSM2251533	0.01053119	0.046023264	0.052742693	0.134801569	0	0.014356302	0	0	0.024824189	0.14494762	0.131281231	0.127511112	0.061274399	0	0.042723631	0.008051784	0.120782848	0	0	0.080148167	0	0
DCM	GSM2251534	0	0.109728013	0.117110327	0.035659781	0	0.061646214	0.042581592	0	0.07419383	0.047431715	0	0.179264738	0	0	0	0.102260936	0.138349501	0	0.026449571	0.039111323	0	0.026212461
DCM	GSM2251535	0	0.091951794	0.033836074	0.025812175	0.005793987	0	0	0.055127363	0.149466656	0.069296324	0	0.04956761	0.014563541	0	0.028988394	0.095656137	0.216609122	0	0	0.163330823	0	0
DCM	GSM2251536	0.08305059	0	0.025350715	0.086968151	0	0.011524483	0	0	0.326178366	0.023588116	0	0.22272488	0.060041405	0.033321492	0.049559204	0	0	0	0.077692598	0	0	0
DCM	GSM2251537	0.048615987	0	0.032016098	0.156505612	0.057463368	0	0	0.042039735	0.019946092	0.262797861	0.047264528	0.10692319	0	0	0.000110937	0	0.099984672	0	0	0.12633192	0	0
DCM	GSM2251538	0.056952079	0	0	0.181909686	0	0	0	0	0.142387873	0.180324621	0	0.026840354	0	0.02678818	0.108754001	0.182306863	0.033015321	0	0.060721023	0	0	0
DCM	GSM2251539	0.073419552	0	0	0.077660555	0	0.043086296	0	0	0.124056072	0	0	0.49156606	0	0	0.021908867	0	0.093575397	0	0	0.044699084	0	0.030028117
non-DCM	GSM82381	0	0.12292014	0.006956007	0	0	0.17139543	0	0	0.115535458	0.033704531	0	0.139127523	0.039295408	0	0.109164107	0.047695452	0.097591458	0	0	0.116614486	0	0
non-DCM	GSM82382	0	0.104319189	0.073904988	0	0	0.148336933	0	0	0.128475469	0.071222704	0	0.094352275	0	0	0.018191406	0.060443588	0.126334213	0	0	0.158357263	0	0.016061972
non-DCM	GSM82383	0.046653769	0.069206547	0.124664716	0	0	0.145787613	0	0	0.245467746	0.102295593	0	0.054931168	0.017515724	0	0.007379573	0	0	0	0	0.157948378	0.028149174	0
non-DCM	GSM82384	0.006315859	0.151326298	0	0.083249947	0	0.026184918	0	0	0.095018919	0.012173117	0	0.346891479	0.034774297	0	0.01161943	0.006205573	0.071709747	0	0	0.122970549	0	0.031559867
non-DCM	GSM82385	0	0.057439163	0.112602869	0.06927882	0	0.128747819	0	0	0.197768529	0.142318349	0	0.102932874	0	0	0.050105324	0	0.016705204	0	0	0.109231303	0.012869746	0
non-DCM	GSM2251540	0.055130356	0.048569555	0.018758097	0	0	0.131189167	0	0.012834397	0.172492104	0.070025769	0	0.127762902	0	0	0.071408721	0	0.095838906	0	0	0.195990026	0	0
non-DCM	GSM2251541	0.150442859	0	0.059289919	0	0	0.174119404	0	0	0.12158486	0	0	0.319232046	0	0	0	0	0.12425088	0	0	0.051080031	0	0
non-DCM	GSM2251542	0.088658329	0	0.034372843	0	0	0.147283238	0	0	0.082590554	0.155752959	0	0.183708099	0	0	0	0	0	0.07815757	0	0.176661014	0.052815394	0
non-DCM	GSM2251543	0	0.13392604	0	0	0	0	0	0	0.0787006	0.176748526	0.071130794	0.136242091	0	0	0	0	0	0.092213494	0	0.259623787	0.051414667	0
non-DCM	GSM2251544	0	0.199123123	0.00433303	0	0	0.099952712	0	0	0.318834522	0	0	0.116862201	0	0.087959635	0	0	0	0	0.125149064	0	0.047785713	0
non-DCM	GSM2251545	0	0.024821211	0.061788497	0	0	0.316122957	0	0	0.130452133	0.088377874	0.030558803	0.035037846	0.043990387	0	0.096321309	0	0	0	0	0.090220624	0.082308359	0
non-DCM	GSM2251546	0	0.170439524	0.042096469	0.01980715	0	0.107404152	0	0	0.159413254	0.051498155	0	0.174558047	0.093534313	0	0	0	0	0	0	0.153847601	0.027401335	0
